# Supplementary material for: Capability for arsenic mobilization in groundwater is distributed across broad phylogenetic lineages
Source: PLoS One. 2019 Sep 6;14(9):e0221694. doi: 10.1371/journal.pone.0221694 (PMC6730927; doi:10.1371/journal.pone.0221694)
Supplement: S2 File — (TRE) [file pone.0221694.s003.tre]

((Bacteria_Deinococcus_Thermus_Deinococci_Deinococcales_Deinococcaceae_Deinococcus_geothermalis_DSM_11300:0.27369041084711548395,(Bacteria_Deinococcus_Thermus_Deinococci_Thermales_Thermaceae_Meiothermus_ruber_DSM_1279:0.16862985668737939804,(Bacteria_Deinococcus_Thermus_Deinococci_Thermales_Thermaceae_Thermus_oshimai_JL_2:0.12300499745955285891,(Bacteria_Deinococcus_Thermus_Deinococci_Thermales_Thermaceae_Marinithermus_hydrothermalis_T1_DSM_14884:0.04029410317827141624,Bacteria_Deinococcus_Thermus_Deinococci_Thermales_Thermaceae_Oceanithermus_profundus_DSM_14977:0.07302367205484032453):0.05035504615052797256[76]):0.02834463579039564821[76]):0.19536082163624982067[100]):0.06463215963175578116[90],(((((Bacteria_CP_Armatimonadetes_CSP1_3:0.05084868363757556048,((Bacteria_Armatimonadetes_RBG_19FT_COMBO_Armatimonadetes_69_19:0.05661215143729792648,Bacteria_Armatimonadetes_13_1_40CM_Armatimonadetes_64_14:0.07511365803556614706):0.02894400428150716020[59],Bacteria_Armatimonadetes_RBG_16_Armatimonadetes_67_12:0.10058540106532039282):0.02366140678058667804[49]):0.22993355098781562140[97],(((((Bacteria_Chloroflexi_Thermomicrobia_Thermomicrobiales_Thermomicrobiaceae_Thermomicrobium_roseum_DSM_5159:0.19552198700252229613,(Bacteria_Chloroflexi_Thermomicrobia_Sphaerobacteridae_Sphaerobacterales_Sphaerobacterineae_Sphaerobacteraceae_Sphaerobacter_thermophilus_DSM_20745_1:0.05086122853964009788,Bacteria_Chloroflexi_Thermomicrobia_Sphaerobacteridae_Sphaerobacterales_Sphaerobacterineae_Sphaerobacteraceae_Nitrolancetus_hollandicus_Lb:0.13055133369915969399):0.09031467148123280275[95]):0.15683016114616163406[98],(Bacteria_unclassified_Bacteria_Thermobaculum_terrenum_ATCC_BAA_798_1:0.40380962209308179922,((Bacteria_Chloroflexi_Chloroflexi_Chloroflexales_Chloroflexaceae_Roseiflexus_castenholzii_DSM_13941:0.10956347380951808601,(Bacteria_bacterium_JKG1:0.19964189908329987855,Bacteria_Chloroflexi_Chloroflexi_Chloroflexales_Oscillochloridaceae_Oscillochloris_trichoides_DG6_OSCTcontig_003:0.09497575841435376698):0.02445309549332544061[33]):0.03539403910312789031[47],Bacteria_Chloroflexi_Chloroflexi_Herpetosiphonales_Herpetosiphonaceae_Herpetosiphon_aurantiacus_DSM_785:0.16343165740303419731):0.03980533236807687336[46]):0.03112731940910856351[33]):0.11347464236504389845[84],((((Bacteria_Chloroflexi_RBG_13_Chloroflexi_66_10:0.08691422776738746969,Bacteria_Chloroflexi_RBG_13_Chloroflexi_68_17:0.08333310472275554104):0.02147963830954512446[37],(Bacteria_Chloroflexi_Anaerolineae_uncultured_SMTZ_63:0.10275926357314420223,Bacteria_Chloroflexi_RBG_16_Chloroflexi_48_8:0.12978139396745705381):0.04044689006112144741[42]):0.10577711878393344924[91],(((Bacteria_Chloroflexi_RBG_16_Chloroflexi_64_43:0.10066606086694891709,Bacteria_Chloroflexi_RBG_13_Chloroflexi_60_9:0.13873196157704398290):0.18126930170947444521[100],(Y4_MaxBin.078_rpsC_scaffold_56847_11:0.17706456517787066973,Bacteria_Chloroflexi_RBG_16_Chloroflexi_63_12:0.23525543887153643752):0.06231186115030354356[71]):0.08440874992029294421[79],(((Bacteria_Chloroflexi_RBG_16_Chloroflexi_52_11:0.11988973279725563537,((Bacteria_Chloroflexi_RBG_16_Chloroflexi_57_11:0.01101324544543726136,Bacteria_Chloroflexi_RBG_16_Chloroflexi_54_18:0.12406494869047954288):0.07009452604470176040[99],((Bacteria_Chloroflexi_RBG_16_Chloroflexi_54_11:0.00000100000050002909,(Bacteria_Chloroflexi_RBG_19FT_COMBO_Chloroflexi_47_9:0.01819575338536311843,((Bacteria_Chloroflexi_RBG_19FT_COMBO_Chloroflexi_56_12:0.13718796274992786643,Bacteria_Chloroflexi_RBG_13_Chloroflexi_50_21:0.01815259930379148345):0.00000989114526329790[2],Bacteria_Chloroflexi_RBG_19FT_COMBO_Chloroflexi_49_13:0.01318359958852824247):0.01209030059888677698[8]):0.00000100000050002909[17]):0.00000100000050002909[16],Bacteria_Chloroflexi_RBG_16_Chloroflexi_47_49:0.01904405991228030198):0.11242282306977761930[90]):0.01178095898428854066[63]):0.02617299147379228974[30],Bacteria_Chloroflexi_RBG_19FT_COMBO_Chloroflexi_55_16:0.08694630611397650977):0.10279343994302339582[88],(((Bacteria_Chloroflexi_Anaerolinea_Anaerolineales_Anaerolineaceae_CG_Anaero_03:0.18662235806328655863,Bacteria_Chloroflexi_GWC2_Chloroflexi_49_37:0.08308615299164527623):0.04850303969576016949[56],((X4_MetaBAT.21_rpsC_scaffold_516_420:0.04188311335615796382,Bacteria_Chloroflexi_Anaerolineae_CG_Anaero_01:0.08604379999958287895):0.04699506969234739512[61],(((Y5_MetaBAT.46_rpsC_scaffold_1009_16:0.03200903069638300069,Bacteria_Chloroflexi_RIFOXYC12_FULL_Chloroflexi_59_14:0.07680527128470077125):0.05663570368796631838[96],(Bacteria_Chloroflexi_RBG_16_Chloroflexi_51_16:0.10515475961307793606,((X3_MetaBAT.66_rpsC_scaffold_15460_15:0.00000100000050002909,Y1_MetaBAT.115_rpsC_scaffold_23940_15:0.00000100000050002909):0.00000100000050002909[35],Y4_MaxBin.055_rpsC_scaffold_7473_23:0.00000100000050002909):0.13532838084186449290[100]):0.05605619140959278851[89]):0.12614371003357541245[97],((Y3_MetaBAT.14_rpsC_scaffold_1129_289:0.00000100000050002909,X4_MetaBAT.16_rpsC_scaffold_661_37:0.00000100000050002909):0.00655651624974204570[94],X2_MetaBAT.10_rpsC_scaffold_481_37:0.00000100000050002909):0.09593973364745343735[100]):0.01902585387470567824[18]):0.04004622584498821608[28]):0.07036106213850869262[78],(((Bacteria_Chloroflexi_GWB2_Chloroflexi_54_36:0.15828802716351630941,Y3_MetaBAT.118_rpsC_scaffold_14153_20:0.29468192580618396414):0.07558540661006381278[56],(((X4_MetaBAT.2_rpsC_scaffold_1724_31:0.00000100000050002909,Y3_MetaBAT.10_rpsC_scaffold_2915_139:0.00000100000050002909):0.00000100000050002909[33],X2_MetaBAT.11_rpsC_scaffold_1100_32:0.00000100000050002909):0.03202027820162039323[100],(Y4_MetaBAT.25_rpsC_scaffold_1528_32:0.00000100000050002909,(X1_MetaBAT.72_rpsC_scaffold_50595_32:0.04841482797034266095,X3_MetaBAT.7_rpsC_scaffold_1291_32:0.00000100000050002909):0.00593702912491190279[57]):0.04555253617670340649[100]):0.10425374986703485336[100]):0.03929304553355803670[37],Y1_MetaBAT.27_rpsC_scaffold_545_460:0.13218665257077252817):0.07261049930390618690[57]):0.05338309739415279115[76]):0.16613288402530757004[86]):0.01982697180416994817[47]):0.15567603518499723014[83],((Bacteria_Chloroflexi_Anaerolineae_uncultured_SMTZ_84:0.30156443676496130779,Bacteria_Chloroflexi_Thermoflexia_Thermoflexales_Thermoflexaceae_Bacterium_sp._JAD2_Draft_Genome:0.42685236524513742173):0.10672218795170122785[19],(Bacteria_Chloroflexi_Anaerolineae_CG_Anaero_02:0.38459518880670268137,(Bacteria_Chloroflexi_RBG_13_Chloroflexi_56_8:0.21004630766826487553,(Bacteria_Chloroflexi_RBG_16_Chloroflexi_56_8:0.28003404308399498790,Bacteria_Chloroflexi_RBG_16_Chloroflexi_57_9:0.18160725759157064774):0.10429649340393104540[87]):0.03296235251834996743[46]):0.05908605017254088543[27]):0.05396756495655415792[16]):0.09839532808628412286[38]):0.03953196994177424900[13],((Bacteria_Chloroflexi_RIFCSPLOWO2_12_FULL_RIF_CHLX_71_12:0.34851482140365108719,(Bacteria_RIF-CHLX_GWC2_RIF_CHLX_73_18:0.07052878820782694513,(Bacteria_RIF-CHLX_RBG_16_RIF_CHLX_69_14:0.05727635945554564179,(Bacteria_RIF-CHLX_RBG_16_RIF_CHLX_70_13:0.08438675736551951023,Bacteria_RIF-CHLX_RBG_16_RIF_CHLX_72_14:0.10666806926310676285):0.01353319000857314963[72]):0.06845494062984988637[75]):0.30088852370382523915[100]):0.08173567203699769190[37],((Bacteria_Chloroflexi_Ktedonobacteria_Thermogemmatisporales_Thermogemmatisporaceae_Thermogemmatispora_sp._PM5:0.08451908139267846898,Bacteria_Chloroflexi_Ktedonobacteria_Ktedonobacterales_Ktedonobacteraceae_Ktedonobacter_racemifer_DSM_44963_Krac_Contig206:0.21190419036435576006):0.19692391644235029968[97],((Bacteria_Chloroflexi_RBG_16_Chloroflexi_68_14:0.27870761093675838760,(Bacteria_Chloroflexi_RBG_16_Chloroflexi_64_32:0.21144226911263133695,(Bacteria_Chloroflexi_Dehalococcoidia_uncultured_SMTZ_28_2:0.04627490189885717642,Bacteria_Chloroflexi_Dehalococcoidia_uncultured_SMTZ_28_1:0.06138809532899456439):0.06989705100191344334[95]):0.12599693122935648470[100]):0.09336789657894473127[70],((Bacteria_Chloroflexi_RBG_13_Chloroflexi_52_14:0.27086862265186129051,((Bacteria_Chloroflexi_RBG_13_Chloroflexi_53_26:0.23629511601703021006,Bacteria_Chloroflexi_RBG_13_Chloroflexi_54_8:0.17054289434152575256):0.15024374892998124120[99],((((Bacteria_Chloroflexi_RBG_13_Chloroflexi_57_8:0.15952134905826059752,(((Bacteria_Chloroflexi_RBG_16_Chloroflexi_60_22:0.04791492792509091658,Bacteria_Chloroflexi_RBG_16_Chloroflexi_58_8:0.04004948587276014466):0.02083489973302317042[55],Bacteria_Chloroflexi_RBG_16_Chloroflexi_56_11:0.03938592295701066892):0.01827488793482461016[58],(Bacteria_Chloroflexi_RBG_16_Chloroflexi_50_9:0.09548245727264727256,((Bacteria_Chloroflexi_RBG_16_Chloroflexi_50_11:0.00678761759951903090,Bacteria_Chloroflexi_RBG_13_Chloroflexi_52_12:0.03669879201051055168):0.01233797641912431388[73],(Bacteria_Chloroflexi_RBG_13_Chloroflexi_51_18:0.03530469895096540606,Bacteria_Chloroflexi_RBG_13_Chloroflexi_51_52:0.03615069434911403340):0.01439769356324152767[31]):0.02937686331898576794[55]):0.02457136857937135960[20]):0.01100836134109933577[9]):0.14109075449419430925[98],(Bacteria_Chloroflexi_RBG_13_Chloroflexi_46_9:0.22689773498708787347,((Bacteria_Chloroflexi_RBG_13_Chloroflexi_46_14:0.05041584552051658896,Bacteria_Chloroflexi_RBG_16_Chloroflexi_51_9:0.12553344216561773683):0.11898414439444843227[89],Bacteria_Chloroflexi_RBG_16_Chloroflexi_57_8:0.23122365145332099412):0.05211318350504007962[46]):0.04497759401750548586[46]):0.02200750456738094843[26],(((Bacteria_Chloroflexi_Dehalococcoidia_CG_Dehalo_01:0.26274341755326163783,(Bacteria_Chloroflexi_RBG_13_Chloroflexi_51_36:0.21380225063172375588,Bacteria_Chloroflexi_Dehalococcoidia_CG_Dehalo_02:0.28482908229505776720):0.10303178208359339840[81]):0.18469512030760951160[98],(Bacteria_Chloroflexi_RBG_16_Chloroflexi_48_7:0.24920734551052550754,(Bacteria_Chloroflexi_RBG_13_Chloroflexi_50_10:0.02323913612661214836,((Bacteria_Chloroflexi_RBG_19FT_COMBO_Chloroflexi_47_15:0.02762558317748685030,(Y1_MetaBAT.46_rpsC_scaffold_2523_435:0.03256410530464790704,Bacteria_Chloroflexi_RBG_13_Chloroflexi_48_17:0.03156158567418318461):0.00708782343887484102[39]):0.02031225320274566981[40],Bacteria_Chloroflexi_RBG_19FT_COMBO_Chloroflexi_48_23:0.03937328661820186509):0.01429193461620507227[64]):0.11742812681139934428[99]):0.11477444600419767218[95]):0.19622252320315949903[97],(Bacteria_Chloroflexi_Dehalococcoidetes_Dehalococcoidales_Dehalococcoidaceae_Dehalococcoides_mccartyi_CBDB1:0.17579011047554279901,Bacteria_Chloroflexi_Dehalococcoidetes_Dehalogenimonas_lykanthroporepellens_BL_DC_9:0.27885959270519539155):0.10352445633329396268[73]):0.01327606706555943192[17]):0.03784878649241043419[58],Bacteria_Chloroflexi_Dehalococcoidia_uncultured_DG_18:0.39547801748343941464):0.03031321827172769878[26]):0.05072972389849678826[56]):0.07797467614533624969[67],Bacteria_Chloroflexi_RBG_13_Chloroflexi_54_9:0.24038855921336516053):0.05127703025659547525[52]):0.02923570581531609314[36]):0.04806781866155103444[33]):0.02336968968483248490[16]):0.09500388843132015482[22],(((Bacteria_Armatimonadetes_Fimbriimonas_ginsengisoli_Gsoil_348:0.10933993850766222933,Y1_MaxBin.018_rpsC_scaffold_143_1053:0.12431938525019900488):0.31553327661032637419[100],(Bacteria_Armatimonadetes_Armatimonadetes_bacterium_JGI_0000077_K19_TAbiofilm_001_240:0.27900652943229331537,Bacteria_Armatimonadetes_Chthonomonadetes_Chthonomonadales_Chthonomonadaceae_Chthonomonas_calidirosea_T49_EMBL_Bank_version_circular_IHQD:0.20740377135623078164):0.12377594490978249819[99]):0.05101610653744407392[31],((Bacteria_Armatimonadetes_CG_Arma_02:0.39050142476753274545,Bacteria_Armatimonadetes_CG_Arma_01:0.35915678467910261418):0.10988582668770768835[61],Bacteria_KD3_62_uncultured_DG_56:0.31422851682307639809):0.05407677672287938136[42]):0.12451445031008040454[49]):0.06454759410354694860[8]):0.03351970572993694109[2],((((Bacteria_Synergistetes_Synergistia_Synergistales_Synergistaceae_Dethiosulfovibrio_peptidovorans_SEBR_4207_DSM_11002:0.09549131434507938943,(Bacteria_Synergistetes_Synergistia_Synergistales_Synergistaceae_Jonquetella_anthropi_E3_33_E1:0.14930277700365354732,Bacteria_Synergistetes_Synergistia_Synergistales_Synergistaceae_Pyramidobacter_piscolens_W5455_contig00040:0.11866114814830512614):0.06237448234237390199[89]):0.07265275881204279196[94],Bacteria_Synergistetes_Synergistia_Synergistales_Synergistaceae_Aminobacterium_colombiense_DSM_12261:0.18401746186829576191):0.02450932922972842015[52],(Bacteria_Synergistetes_Synergistia_Synergistales_Synergistaceae_Anaerobaculum_mobile_NGA_DSM_13181:0.12865000004373153275,(Bacteria_Synergistetes_Synergistia_Synergistales_Synergistaceae_Thermovirga_lienii_Cas60314_DSM_17291:0.16113099141651315849,(Bacteria_Synergistetes_Synergistia_Synergistales_Synergistaceae_Aminiphilus_circumscriptus_DSM_16581:0.08799770274135206016,((Bacteria_Synergistetes_Synergistia_Synergistales_Synergistaceae_Aminomonas_paucivorans_GLU_3_DSM_12260:0.04758083737778881495,Bacteria_Synergistetes_Synergistia_Synergistales_Synergistaceae_Thermanaerovibrio_acidaminovorans_DSM_6589:0.04564861836315357857):0.03007271258096095440[65],Bacteria_Synergistetes_Synergistia_Synergistales_Synergistaceae_Cloacibacillus_evryensis_158_DSM_19522:0.10462906014033915292):0.03790576052185271050[64]):0.04048816455321895685[71]):0.02926698329434049631[52]):0.02568982709149306848[45]):0.31320735807982319487[99],(((((((((Bacteria_CP_OP3_candidate_division_OP3_bacterium_SCGC_AAA011_A17_Dusel_001_263:0.00448277223473029455,Bacteria_Omnitrophica_GWA2_OP3_50_21:0.01920695846316499214):0.19499548465336175029[100],(((Bacteria_Omnitrophica_GWA2_OP3_52_8:0.13847708199838443255,(Bacteria_Omnitrophica_RifOxyB12_full_OP3_50_7:0.16706277947723871535,Bacteria_Omnitrophica_GWA2_OP3_52_12:0.16495423403202266743):0.05017143733076221551[50]):0.04509414783489328754[33],Bacteria_CP_OP3_candidate_division_OP3_bacterium_SCGC_AAA257_O07_Etoliko_001_147:0.17214975860880907255):0.05774640277472235794[80],(Bacteria_Omnitrophica_RIFCSPLOWO2_02_FULL_Omnitrophica_44_11:0.13695968998111116011,((Bacteria_Omnitrophica_RIFCSPLOWO2_01_FULL_Omnitrophica_50_24:0.14084279217126494110,Bacteria_Omnitrophica_RIFCSPLOWO2_12_FULL_Omnitrophica_50_11:0.11669634654797884921):0.05116086883309623606[45],(Y4_MaxBin.101_rpsC_scaffold_55738_6:0.08623070171312793852,Bacteria_Omnitrophica_RIFCSPLOWO2_01_FULL_Omnitrophica_45_10b:0.08323393450912450198):0.10556313470634376417[97]):0.03070444631274972525[24]):0.21666193668255870342[100]):0.05871204306926262190[45]):0.14081146972514496651[98],(((Bacteria_OP3X_RIFCSPLOWO2_02_FULL_OP3X_45_16:0.16309931059750534810,Bacteria_OP3X_RIFCSPLOWO2_01_FULL_OP3X_45_10:0.18648793608460617621):0.11435619172588436243[99],Bacteria_OP3X_RBG_13_OP3X_46_9:0.37519724731540993190):0.10688399612480263545[74],((((Bacteria_Omnitrophica_CG_Omnitr_07:0.39303275919567370877,(Bacteria_WOR-2_RIFCSPHIGHO2_02_FULL_WOR_2_68_15:0.26931115752785439454,((Bacteria_WOR-2_RIFCSPHIGHO2_02_FULL_WOR_2_67_20:0.06324199461496525509,X3_MetaBAT.30_rpsC_scaffold_9609_26:0.07401202544498633462):0.17639670283715169763[100],(Bacteria_WOR-2_RIFCSPHIGHO2_02_FULL_WOR_2_63_39:0.11393807777364391154,X1_MetaBAT.40_rpsC_scaffold_7704_5:0.25069119968619535399):0.05276876119773078050[78]):0.41026523261814640264[100]):0.05605644126594368226[22]):0.01135185905932981944[4],(Bacteria_Omnitrophica_CG_Omnitr_03:0.30956749415271506143,((Bacteria_Omnitrophica_CG_Omnitr_06:0.02286750587828599579,Bacteria_Omnitrophica_CG_Omnitr_05:0.06546660188770374311):0.04686221222820799448[82],(Bacteria_OP3X_RIFCSPHIGHO2_02_FULL_OP3X_51_18:0.11198914303895322886,Bacteria_OP3X_RIFCSPHIGHO2_02_FULL_OP3X_63_14:0.09350658153051849553):0.01466415140626385616[49]):0.19151554324396691253[100]):0.05075602527498580818[34]):0.04553709811663285423[6],((((Bacteria_WOR-2_GWA2_WOR_2_47_8:0.13767778897466093069,Bacteria_WOR-2_RIFCSPHIGHO2_02_FULL_WOR_2_48_11:0.19653965062844422351):0.04348826641202014481[63],(((Bacteria_WOR-2_RIFCSPHIGHO2_02_FULL_WOR_2_52_10:0.13299114154322239090,Bacteria_WOR-2_RIFOXYB2_FULL_WOR_2_38_16:0.10798722383062378527):0.05713053265136350950[48],(Bacteria_WOR-2_RIFCSPHIGHO2_02_FULL_WOR_2_50_17:0.09614320431819556312,(Bacteria_WOR-2_RIFCSPHIGHO2_01_FULL_WOR_2_52_10:0.00749070460625549973,Bacteria_WOR-2_GWA2_WOR_2_53_43:0.02407879377666691939):0.07745749471611119985[100]):0.03898515345721871583[70]):0.05378366001812082825[74],Bacteria_WOR-2_GWA2_WOR_2_45_18:0.11222880737272973584):0.05083508313859497196[62]):0.15958034746442839591[99],((X4_MetaBAT.38_rpsC_scaffold_2063_176:0.14262994758950564567,(Bacteria_Omnitrophica_CG_Omnitr_01:0.14668450252411610601,(Y1_MetaBAT.32_rpsC_scaffold_696_527:0.00000100000050002909,Y5_MetaBAT.73_rpsC_scaffold_11046_75:0.00000100000050002909):0.15651918051351879080[100]):0.04653023284264214132[50]):0.22646154605213664190[100],(((Bacteria_WOR-2_GWB2_WOR_2_45_9:0.00000100000050002909,Bacteria_WOR-2_RIFOXYC2_FULL_WOR_2_45_15:0.00643797041137774990):0.16563206679669303933[100],((Bacteria_WOR-2_RIFCSPHIGHO2_02_FULL_WOR_2_46_37:0.00000100000050002909,Bacteria_WOR-2_RIFCSPHIGHO2_02_FULL_WOR_2_45_21:0.02566537389199565616):0.08929554384030621850[98],Bacteria_WOR-2_GWF2_WOR_2_43_52:0.17069806159606443208):0.08531883924637956307[99]):0.12401666398652669288[97],((X4_MetaBAT.49_rpsC_scaffold_8236_7:0.15792956166114416328,(((Bacteria_WOR-2_RIFCSPLOWO2_01_FULL_WOR_2_41_12:0.12388914917018037376,Bacteria_WOR-2_RIFCSPLOWO2_12_FULL_WOR_2_51_8:0.13515401475468569181):0.03809762093863507115[36],(X4_MetaBAT.31_rpsC_scaffold_8666_28:0.00000100000050002909,(X2_MetaBAT.38_rpsC_scaffold_15981_2:0.08630617366326159834,(Y5_MetaBAT.47_rpsC_scaffold_24801_9:0.02598491344205292042,Y3_MetaBAT.34_rpsC_scaffold_18399_45:0.00599740519932074213):0.00000100000050002909[2]):0.01192924059287966444[73]):0.11583878372793889044[100]):0.02642035594025083506[19],Bacteria_WOR-2_RBG_13_WOR-2_44_8b:0.10467125396960398620):0.06674383463271910122[50]):0.02809596718427524731[27],Bacteria_WOR-2_RBG_13_WOR_2_41_10:0.22593919982855573125):0.06854463612522924965[52]):0.06425103298708395583[53]):0.06325780801216472626[54]):0.10043774000831008630[85],(Bacteria_WOR-2_RIFCSPLOWO2_12_FULL_WOR_2_51_24:0.09217934214043724261,Bacteria_WOR_2_uncultured_SMTZ_29:0.14909011569674401887):0.13978360899320743660[100]):0.05795714955683534814[37]):0.02563110251984833041[14],(Bacteria_Omnitrophica_CG_Omnitr_04:0.01903410728569701962,Bacteria_OP3X_GWA2_OP3X_41_15:0.01733852645262500686):0.22815419797656458223[100]):0.03473139570586005614[16]):0.06206421954664741863[45]):0.12308131098330835074[65],((((Bacteria_Acidobacteria_RBG_16_Acidobacteria_64_8:0.13397474935491454628,Bacteria_Rokubacteria_RIFCSPLOWO2_02_FULL_Rokubacteria_71_18:0.19774555590932596516):0.06687771395049001144[30],(Bacteria_Acidobacteria_RBG_13_Acidobacteria_68_16:0.08101354076036820784,Bacteria_FibrobacteresAcidobacteria_group_Acidobacteria_unclassified_Acidobacteria_Thermoanaerobaculum_aquaticum_MP_01:0.08138115926403854949):0.13893295781357992147[97]):0.06962784201832929176[32],((Bacteria_Acidobacteria_RIFCSPHIGHO2_01_FULL_Acidobacteria_67_28:0.19194409969923856285,(((Bacteria_FibrobacteresAcidobacteria_group_Acidobacteria_Acidobacteriia_Acidobacteriales_Acidobacteriaceae_Candidatus_Koribacter_versatilis_Ellin345:0.02923902599844185185,((Bacteria_FibrobacteresAcidobacteria_group_Acidobacteria_Acidobacteriia_Acidobacteriales_Acidobacteriaceae_Edaphobacter_aggregans_DSM_19364:0.02501663435354407189,(Bacteria_FibrobacteresAcidobacteria_group_Acidobacteria_Acidobacteriia_Acidobacteriales_Acidobacteriaceae_Terriglobus_saanensis_SP1PR4:0.04437736892101928898,Bacteria_FibrobacteresAcidobacteria_group_Acidobacteria_Acidobacteriia_Acidobacteriales_Acidobacteriaceae_Acidobacterium_sp._MP5ACTX8:0.00606343827381435139):0.00709665300763045407[74]):0.01953368790323295467[75],Bacteria_FibrobacteresAcidobacteria_group_Acidobacteria_Acidobacteriia_Acidobacteriales_Acidobacteriaceae_Acidobacterium_capsulatum_ATCC_51196:0.04033090179931551195):0.08053157273044964093[98]):0.05950239348074864987[98],(Bacteria_FibrobacteresAcidobacteria_group_Acidobacteria_Solibacteres_Solibacterales_Solibacteraceae_Solibacter_usitatus_Ellin6076:0.03891975245690719454,Bacteria_FibrobacteresAcidobacteria_group_Acidobacteria_unclassified_Acidobacteria_Bryobacter_aggregatus_DSM_18758:0.10707270340067651104):0.07061204914405315447[93]):0.03086055760181453944[81],(((Bacteria_Acidobacteria_RIFCSPLOWO2_02_FULL_Acidobacteria_59_13:0.10674804611528637688,Bacteria_Acidobacteria_RIFCSPLOWO2_12_FULL_Acidobacteria_54_10:0.08196080006791441053):0.02299441485257744042[44],Bacteria_Acidobacteria_RIFCSPLOWO2_12_FULL_Acidobacteria_59_11:0.01412368830710295994):0.02715789612403556735[47],((Bacteria_Acidobacteria_RIFCSPLOWO2_02_FULL_Acidobacteria_61_28:0.06511953088719382721,Bacteria_Acidobacteria_RIFCSPLOWO2_12_FULL_Acidobacteria_60_22:0.05661829636602639521):0.01812046876998885808[73],Bacteria_Acidobacteria_RIFCSPLOWO2_02_FULL_Acidobacteria_60_20:0.07427577649985100949):0.02567696042707522455[67]):0.06238080184250563431[71]):0.05798187207014011274[84]):0.08566401990856235826[67],(Bacteria_OP8X_RBG_13_OP8X_37_8:0.51554176078188840293,((X1_MetaBAT.47_rpsC_scaffold_12788_49:0.22608102189739090471,(Bacteria_Acidobacteria_RBG_16_Acidobacteria_70_10:0.16879015423316026667,(Bacteria_Acidobacteria_RIFCSPLOWO2_12_FULL_Acidobacteria_66_10:0.04353492388215520620,(Bacteria_Acidobacteria_RIFCSPLOWO2_12_FULL_Acidobacteria_66_21:0.03094477126150895277,((Bacteria_Acidobacteria_RIFCSPLOWO2_02_FULL_Acidobacteria_67_21:0.01093537589412754522,Bacteria_Acidobacteria_RIFCSPLOWO2_02_FULL_Acidobacteria_68_18:0.02656212803322155133):0.02445073201562760618[72],(Bacteria_Acidobacteria_RIFCSPLOWO2_02_FULL_Acidobacteria_65_29:0.00622324220040584505,Bacteria_Acidobacteria_RIFCSPLOWO2_12_FULL_Acidobacteria_65_11:0.03828155869853722137):0.02854819839120278577[81]):0.03010903819783212337[64]):0.03155537126392587294[61]):0.02751484137279166034[55]):0.03633843355678274128[49]):0.04057972353328888337[50],((Bacteria_Aminicenantes_OP8_RBG_13_Aminicenantes_64_14:0.05050107750270185075,(Bacteria_Aminicenantes_OP8_RBG_19FT_COMBO_Aminicenantes_65_30:0.01015539088423566064,Bacteria_Aminicenantes_OP8_RBG_16_Aminicenantes_66_30:0.02144760825309269606):0.02178258340509166627[70]):0.07772706061231900165[96],(((Y1_MetaBAT.114_rpsC_scaffold_31964_64:0.00000100000050002909,Y5_MetaBAT.53_rpsC_scaffold_474_26:0.00000100000050002909):0.14020954528571627495[100],((Bacteria_CP_OP8_candidate_division_OP8_bacterium_SCGC_AAA252_K06_SAK_001_60:0.00000100000050002909,Bacteria_CP_OP8_candidate_division_OP8_bacterium_SCGC_AAA255_E10_SAK_001_126:0.00000100000050002909):0.17709800069707135051[100],(Bacteria_CP_OP8_candidate_division_OP8_bacterium_SCGC_AAA252_O11_SAK_001_85:0.00607052446121352299,(Bacteria_CP_OP8_candidate_division_OP8_bacterium_SCGC_AAA252_A02_Combined_Assembly_OP8_1__OP8:0.00000100000050002909,Bacteria_CP_OP8_candidate_division_OP8_bacterium_SCGC_AAA252_F08_Combined_Assembly_OP8_2__OP8:0.02476923272073908167):0.00611825961906480205[56]):0.04585054981312756267[98]):0.05062698669396351742[81]):0.04168014681652623676[54],(Bacteria_Aminicenantes_OP8_RBG_13_Aminicenantes_62_12:0.06007061389462593076,(((Bacteria_Aminicenantes_OP8_RBG_16_Aminicenantes_63_16:0.06378595844903464651,Bacteria_Aminicenantes_OP8_RBG_13_Aminicenantes_59_9:0.05735720947738746217):0.01934033344912790275[27],(Bacteria_Aminicenantes_OP8_RBG_19FT_COMBO_Aminicenantes_58_17:0.01194312011248009446,Bacteria_Aminicenantes_OP8_RBG_19FT_COMBO_Aminicenantes_59_29:0.01949621511935771892):0.04021349482531087760[92]):0.04773867890752382659[51],Bacteria_Aminicenantes_OP8_RBG_13_Aminicenantes_63_10:0.06340492163451671992):0.02656064616648361187[26]):0.03619381089373605725[51]):0.00819231238554683598[11]):0.41815615251077087322[99]):0.03226042294813975114[25]):0.02315977880845513162[15]):0.04713028861728067037[18]):0.05074950451079555253[11],(Y1_MaxBin.020_rpsC_scaffold_21_560:0.04258505083700088456,(Bacteria_FibrobacteresAcidobacteria_group_Acidobacteria_Holophagae_Holophagales_Holophagaceae_Geothrix_fermentans_DSM_14018:0.06108297883902780168,Bacteria_FibrobacteresAcidobacteria_group_Acidobacteria_Holophagae_Holophagales_Holophagaceae_Holophaga_foetida_TMBS4_DSM_6591:0.05086963530449712528):0.01579011787291810173[74]):0.29102305942262129967[100]):0.09660615825396635936[66]):0.03752160358716626759[6],((((Bacteria_Chlamydiae_Chlamydiia_RIFCSPHIGHO2_12_FULL_Chlamydiae_27_8:0.12779942515020864535,(((Bacteria_Chlamydiae_Chlamydiia_RIFCSPHIGHO2_12_FULL_Chlamydiae_49_9:0.09338973364678540556,(Bacteria_Chlamydiae_Chlamydiia_RIFCSPLOWO2_02_FULL_Chlamydiae_45_22:0.08441347417883313109,((X3_MetaBAT.37_rpsC_scaffold_383_166:0.00000100000050002909,Y4_MetaBAT.67_rpsC_scaffold_2869_154:0.00000100000050002909):0.00000100000050002909[79],X1_MetaBAT.14_rpsC_scaffold_226_813:0.00000100000050002909):0.03074018054476354220[98]):0.05031216557826417163[86]):0.05612826165894301694[85],((Bacteria_Chlamydiae_RIFCSPHIGHO2_12_FULL_Chlamydiae_49_11:0.44682789172361286889,Bacteria_ChlamydiaeVerrucomicrobia_group_Chlamydiae_Chlamydiia_Chlamydiales_Simkaniaceae_Simkania_negevensis_Z_gsn.131:0.13131008116301767785):0.09137070623283517767[54],(Bacteria_Chlamydiae_Chlamydiia_Chlamydiales_RIFCSPLOWO2_02_FULL_Chlamydiae_49_12:0.21249779775025945394,(Bacteria_ChlamydiaeVerrucomicrobia_group_Chlamydiae_Chlamydiia_Chlamydiales_Waddliaceae_Waddlia_chondrophila_WSU_86_1044:0.15838370997993270195,(Bacteria_ChlamydiaeVerrucomicrobia_group_Chlamydiae_Chlamydiia_Chlamydiales_Parachlamydiaceae_Parachlamydia_acanthamoebae_UV7:0.14009906748846406854,Bacteria_ChlamydiaeVerrucomicrobia_group_Chlamydiae_Chlamydiia_Chlamydiales_Parachlamydiaceae_Neochlamydia_sp._S13:0.09527024205682994851):0.04015073868745215602[73]):0.09601942653347562973[69]):0.03230101858218416278[31]):0.04556756100020949163[18]):0.06807458570028744604[46],Bacteria_Chlymidae_uncultured_SMTZ_39:0.27372686633032516923):0.05398219365014213234[48]):0.38426419752993357104[98],((Bacteria_ChlamydiaeVerrucomicrobia_group_Lentisphaerae_Lentisphaerales_Lentisphaeraceae_Lentisphaera_araneosa_HTCC2155_unfinished_sequence:0.46904765443298274130,((Bacteria_Lentisphaerae_GWF2_Lentisphaerae_57_35:0.16069730426380007815,(Bacteria_Lentisphaerae_RifOxyA12_full_Lentisphaerae_48_11:0.18424048919704186233,Bacteria_Lentisphaerae_RIFOXYC12_FULL_Lentisphaerae_60_16:0.28096710107057892847):0.08709591307627720380[89]):0.14974601916295518511[81],(Bacteria_Lentisphaerae_RIFOXYB12_FULL_Lentisphaerae_65_16:0.28967983296481464306,(((Bacteria_Lentisphaerae_GWF2_Lentisphaerae_45_14:0.21110204475055185935,Bacteria_Lentisphaerae_GWF2_Lentisphaerae_44_16:0.05845606257446045451):0.06193485125829631399[37],(Bacteria_Lentisphaerae_GWF2_Lentisphaerae_52_8:0.12792236408067386710,Bacteria_ChlamydiaeVerrucomicrobia_group_Lentisphaerae_Lentisphaeria_Victivallales_Victivallaceae_Victivallis_vadensis_ATCC_BAA_548:0.18557770694083539076):0.04188500178101833837[37]):0.12052201565427880792[76],((Bacteria_Lentisphaerae_GWF2_Lentisphaerae_49_21:0.02067181276003946661,Bacteria_Lentisphaerae_GWF2_Lentisphaerae_50_93:0.01682992111616685160):0.17974470531432618081[97],Bacteria_Lentisphaerae_GWF2_Lentisphaerae_38_69:0.41819882354286525006):0.04961860115786167341[49]):0.12394885151064348461[78]):0.02420604642118045352[26]):0.05662496988776011958[63]):0.05218320398354395900[42],(Bacteria_Verrucomicrobia_Verrucomicrobiae_GWF2_Verrucomicrobia_62_7:0.29221094815727322036,((((Bacteria_Verrucomicrobia_Opitutae_RIFCSPLOWO2_12_FULL_Verrucomicrobia_64_8:0.06987834315046476119,(Bacteria_ChlamydiaeVerrucomicrobia_group_Verrucomicrobia_Opitutae_Opitutales_Opitutaceae_Opitutus_terrae_PB90_1:0.01012332248635097569,(Bacteria_ChlamydiaeVerrucomicrobia_group_Verrucomicrobia_Opitutae_Opitutales_Opitutaceae_Opitutaceae_sp._TAV2:0.00857044805881265227,Bacteria_ChlamydiaeVerrucomicrobia_group_Verrucomicrobia_Opitutae_Opitutales_Opitutaceae_Opitutaceae_sp._TAV5:0.02524061572588804855):0.04994830594090635817[100]):0.02840955390892801677[96]):0.12446936031266396527[98],(Bacteria_Verrucomicrobia_Opitutae_GWC2_Verrucomicrobia_42_7:0.15768217124683656105,((Bacteria_Verrucomicrobia_CG_Verruco_01:0.36433176010838913550,Bacteria_Verrucomicrobia_Opitutae_GWF2_Verrucomicrobia_51_19:0.15266986424330553085):0.06846552042490450241[57],Bacteria_ChlamydiaeVerrucomicrobia_group_Verrucomicrobia_Opitutae_Puniceicoccales_Puniceicoccaceae_Coraliomargarita_akajimensis_DSM_45221:0.21258143985624869399):0.02311852993706695406[41]):0.07083925330758424066[60]):0.17659801457674975667[96],((X3_MetaBAT.69_rpsC_scaffold_10827_31:0.01435116514641563215,X1_MetaBAT.75_rpsC_scaffold_8884_31:0.00000100000050002909):0.04214489422816942304[98],((Bacteria_ChlamydiaeVerrucomicrobia_group_Verrucomicrobia_Verrucomicrobiae_Verrucomicrobiales_Verrucomicrobia_subdivision_3_bacterium_Ellin514:0.09963255198405020219,((X1_MetaBAT.8_rpsC_scaffold_26_498:0.00000100000050002909,X3_MaxBin.016_rpsC_scaffold_64_1633:0.00000100000050002909):0.00000100000050002909[32],Y4_MetaBAT.17_rpsC_scaffold_7_3519:0.00000100000050002909):0.12539006451894182947[100]):0.05982091476588272810[60],Y1_MetaBAT.109_rpsC_scaffold_21668_9:0.01178462553765686691):0.02002123496849310055[44]):0.17153422461881531746[99]):0.06502122625083413265[54],(((Bacteria_ChlamydiaeVerrucomicrobia_group_Verrucomicrobia_Verrucomicrobiae_Verrucomicrobiales_Verrucomicrobiaceae_Verrucomicrobium_spinosum_DSM_4136_unfinished_sequence:0.18727030860149501690,(Bacteria_ChlamydiaeVerrucomicrobia_group_Verrucomicrobia_Verrucomicrobiae_Verrucomicrobiales_Verrucomicrobiaceae_Akkermansia_muciniphila_ATCC_BAA_835:0.18503554821509554662,(Bacteria_ChlamydiaeVerrucomicrobia_group_Verrucomicrobia_Verrucomicrobiae_Verrucomicrobiales_Verrucomicrobiaceae_Rubritalea_marina_DSM_17716_SAORIC_165:0.05255427886801643939,Bacteria_ChlamydiaeVerrucomicrobia_group_Verrucomicrobia_Verrucomicrobiae_Verrucomicrobiales_Verrucomicrobiaceae_Rubritalea_marina_DSM_17716:0.01723414013867876488):0.12792512043762649387[99]):0.03142159174774142305[70]):0.11856138126167421742[98],(Bacteria_ChlamydiaeVerrucomicrobia_group_Verrucomicrobia_Spartobacteria_Chthoniobacter_flavus_Ellin428_unfinished_sequence:0.18315570680647524915,Bacteria_Verrucomicrobia_Verrucomicrobiae_RIFCSPHIGHO2_12_FULL_Verrucumicrobia_41_10:0.25532735851193050225):0.04305819121009870493[30]):0.06454061933595227341[72],Bacteria_ChlamydiaeVerrucomicrobia_group_Verrucomicrobia_unclassified_Verrucomicrobia_Methylacidiphilales_Methylacidiphilaceae_Methylacidiphilum_infernorum_V4:0.38776085391001186009):0.05680614819057630549[41]):0.01579302911207130719[25]):0.02747226680275881294[22]):0.03736732156745160155[41]):0.07887880343600005284[19],((Bacteria_Planctomycetes_Brocadiales_GWB2_Planctomycetes_41_19:0.12877296043492414412,Bacteria_Planctomycetes_Planctomycetia_Candidatus_Brocadiales_Candidatus_Brocadiaceae_Candidatus_Kuenenia_stuttgartiensis_RU1:0.14939624888728333940):0.11305022823870558568[99],((((Y4_MetaBAT.80_rpsC_scaffold_5512_28:0.35706713297154785147,Y5_MetaBAT.67_rpsC_scaffold_1022_247:0.42813739304918785322):0.09370605080680663446[33],((Bacteria_Planctomycetes_Phycisphaerae_Phycisphaerales_Phycisphaeraceae_Phycisphaera_mikurensis_NBRC_102666:0.42024181046619640822,(Bacteria_Plantomycetes_Phycisphaerae_uncultured_SMTZ_33:0.27205539582624277406,(Bacteria_Plantomycetes_Phycisphaerae_uncultured_SMTZ_30:0.19635783185531069384,(Bacteria_Plantomycetes_Phycisphaerae_uncultured_SMTZ1_79:0.03393606986737614239,(Bacteria_Planctomycetes_Phycisphaerae_RBG_16_Planctomycetes_55_9:0.08857465940244897695,Bacteria_Plantomycetes_Phycisphaerae_uncultured_SG8_4:0.05403906474639677548):0.04950018054609021945[73]):0.25082279378687610816[100]):0.09602036646200874659[65]):0.06374592140949736363[57]):0.14625766461235278904[97],Bacteria_Planctomyce_uncultured_SMTZ_25:0.25489484506709642053):0.10406928069228021938[82]):0.06468862281051201979[31],((Bacteria_Planctomyce_uncultured_SMTZ_32:0.48292021464479578663,Bacteria_Plantomycetes_uncultured_DG_23:0.21963601827296763691):0.07414094348448428684[33],(Bacteria_Plantomycetes_uncultured_DG_58:0.39549349590532084653,(((X1_MaxBin.048_rpsC_scaffold_2785_177:0.00607923639197947580,Y4_MaxBin.067_rpsC_scaffold_29557_46:0.00000100000050002909):0.31666833013210859971[100],(Bacteria_Planctomycetes_Planctomycetia_Planctomycetales_Planctomycetaceae_Planctomyces_limnophilus_DSM_3776:0.08871850428118750742,Bacteria_Planctomycetes_Planctomycetia_Planctomycetales_Planctomycetaceae_Schlesneria_paludicola_DSM_18645:0.14453500236607799700):0.08141592610857294188[85]):0.22013274277401415069[100],((Bacteria_Planctomycetes_Planctomycetia_Planctomycetales_Planctomycetaceae_Isosphaera_pallida_ATCC_43644:0.14071418105896502104,((Bacteria_Planctomycetes_Planctomycetia_Planctomycetales_Planctomycetaceae_Pirellula_staleyi_DSM_6068:0.10748847372584320603,(Bacteria_Planctomycetes_Planctomycetia_Planctomycetales_Planctomycetaceae_Rhodopirellula_baltica_SH_1:0.14803854023626250580,Bacteria_Planctomycetes_Planctomycetia_Planctomycetales_Planctomycetaceae_Blastopirellula_marina_SH_106T_DSM_3645:0.18280459883972782764):0.07243763747832435151[58]):0.17573704096636744154[99],Bacteria_Planctomycetes_Planctomycetia_Planctomycetales_Planctomycetaceae_Zavarzinella_formosa_DSM_19928:0.45682735435738475172):0.06998403672737070480[47]):0.05721303269120951718[50],Bacteria_Planctomycetes_Planctomycetia_Planctomycetales_Planctomycetaceae_Singulisphaera_acidiphila_MOB10_DSM_18658:0.11771760273822566567):0.07122839638101347015[67]):0.08756390288600078564[85]):0.06429326603716961630[37]):0.09410940966864007884[66]):0.02070227905610260918[13],(Y4_MetaBAT.15_rpsC_scaffold_24_4547:0.00000100000050002909,X3_MetaBAT.40_rpsC_scaffold_2672_81:0.00619201338018285537):0.44480400644200435156[99]):0.02655189740058691572[28]):0.29909106543043106896[87]):0.02821862097457606897[1],(((((Bacteria_Proteobacteria_deltaepsilon_subdivisions_Deltaproteobacteria_Desulfurellales_Desulfurellaceae_Desulfurella_acetivorans_A63_DSM_5264:0.14576880111784404348,Bacteria_Proteobacteria_deltaepsilon_subdivisions_Deltaproteobacteria_Desulfurellales_Desulfurellaceae_Hippea_maritima_MH2_DSM_10411:0.18428748958455731799):0.33267923437890067895[98],(Bacteria_Elusimicrobia_CG_Elusi_02:0.11264370711451436591,Bacteria_Elusimicrobia_CG_Elusi_03:0.15927927148945097979):0.08931459259030846698[90]):0.06738251623606641982[31],(((((Bacteria_CP_Dadabacteria_LAC_S2O1_bin1_lowgc_50_27:0.00000100000050002909,Bacteria_CP_Dadabacteria_LAC_COMBO_lowCGbin1_like_51_6394_partial:0.00000100000050002909):0.02099182356271567240[100],Bacteria_CP_Dadabacteria_LAC_COMBO_lowcgbin1_52_3600:0.00857715847690400379):0.19602142020075596918[100],(Bacteria_CP_Dadabacteria_CSP1_2:0.15903145598872217570,Bacteria_Dadabacteria_RIFCSPHIGHO2_12_FULL_Dadabacteria_53_21:0.10093368002142363848):0.07040114595739652148[82]):0.16295143662418476449[98],(((Bacteria_Atribacteria_OP9_Candidatus_Caldatribacterium_saccharofermentans_OP9_77CS:0.00458246330101860864,Bacteria_unclassified_Bacteria_Atribacteria_Candidatus_Caldatribacterium_californiense_OP9_cSCG:0.00780820832631350277):0.34132337002566770501[96],((((Bacteria_Dictyoglomi_Dictyoglomia_Dictyoglomales_Dictyoglomaceae_Dictyoglomus_turgidum_DSM_6724:0.01318798878856242487,Bacteria_Dictyoglomi_Dictyoglomia_Dictyoglomales_Dictyoglomaceae_Dictyoglomus_thermophilum_H_6_12:0.00479589278771153094):0.19804451179701404451[100],((Bacteria_Caldiserica_Caldisericia_Caldisericales_Caldisericaceae_Caldisericum_CG_Caldi_01:0.34879029220535984201,(X4_MaxBin.014_rpsC_scaffold_714_234:0.01660526772712296942,Y3_MetaBAT.66_rpsC_scaffold_2605_118:0.02754519497820139343):0.27189537299426413952[100]):0.18289276504314214145[99],Bacteria_Spirochaetes_Spirochaetia_Spirochaetales_Brevinemataceae_Brevinema_andersonii_ATCC_43811:0.65495691659568622267):0.12456409355933120708[34]):0.08745170105219814138[16],((((Bacteria_Thermotogae_Thermotogae_Thermotogales_Thermotogaceae_Marinitoga_piezophila_KA3:0.19227884854306942497,Bacteria_Thermotogae_Thermotogae_Thermotogales_Thermotogaceae_Petrotoga_mobilis_SJ95:0.41996092389707856407):0.09755200789785571647[53],((((Bacteria_Thermotogae_Thermotogae_Thermotogales_Thermotogaceae_Thermotoga_maritima_MSB8:0.15465655312228707152,(Bacteria_Thermotogae_Thermotogae_Thermotogales_Thermotogaceae_Thermosipho_africanus_TCF52B:0.09863992070526907130,Bacteria_Thermotogae_Thermotogae_Thermotogales_Thermotogaceae_Fervidobacterium_nodosum_Rt17_B1:0.34820591350309848533):0.07266581946013454807[69]):0.07229212358919713532[30],Bacteria_Thermotogae_Thermotogae_Thermotogales_Thermotogaceae_Thermotoga_thermarum_LA3_DSM_5069:0.21858249403569710023):0.05039132950872905747[78],Bacteria_Thermotogae_Thermotogae_Thermotogales_unclassified_Thermotogales_Laodecianella_thermoacidophila_DSM_25116:0.40643050315247497561):0.05610123030003447142[46],(Bacteria_Thermotogae_Thermotogae_Thermotogales_Thermotogales_sp._mesG1.Ag.4.2:0.12506377369804475008,Bacteria_Thermotogae_Thermotogae_Thermotogales_Thermotogaceae_Kosmotoga_olearia_TBF_19.5.1:0.04326787585554776189):0.19793342093155960604[100]):0.04239869242100228336[35]):0.14459903526512377092[71],((Bacteria_Omnitrophica_CG_Omnitr_02:0.57904863887876589779,Y1_MaxBin.061_rpsC_scaffold_30930_8:0.33054074212358336426):0.13621246211245896518[45],(Bacteria_WOR_3_uncultured_SMTZ_60:0.10409816204784076710,(Bacteria_WOR-3_RBG_13_WOR_3_43_14:0.11983992325402782753,Bacteria_WOR_3_uncultured_SMTZ_42:0.06583030824349532517):0.02540979203045864651[46]):0.37379363457764158696[100]):0.08345522534494148603[13]):0.01427252914644278059[0],((Bacteria_Aquificae_Aquificae_Aquificales_Desulfurobacteriaceae_Desulfurobacterium_thermolithotrophum_DSM_11699:0.01971839631937134449,Bacteria_Aquificae_Aquificae_Aquificales_Desulfurobacteriaceae_Thermovibrio_ammonificans_HB_1:0.04902807988229425373):0.27619460445681420779[100],(Y4_MaxBin.068_rpsC_scaffold_11272_32:1.99882903452807392242,((Bacteria_Aquificae_Aquificae_Aquificales_Hydrogenothermaceae_Persephonella_marina_EX_H1:0.06572325410214460706,Bacteria_Aquificae_Aquificae_Aquificales_Hydrogenothermaceae_Sulfurihydrogenibium_azorense_Az_Fu1:0.15492398947399446674):0.15239561155511180401[100],((Bacteria_Aquificae_Aquificae_Aquificales_Aquificaceae_Aquifex_aeolicus_VF5:0.19698269024646594683,(Bacteria_Aquificae_Aquificae_Aquificales_Aquificaceae_Thermocrinis_albus_DSM_14484:0.05708329802809992970,Bacteria_Aquificae_Aquificae_Aquificales_Aquificaceae_Hydrogenobacter_thermophilus_TK_6:0.06721455629577159641):0.04959664737833539838[86]):0.04158717210708399309[55],Bacteria_Aquificae_Aquificae_Aquificales_Aquificaceae_Hydrogenobaculum_sp._HO_Finished_QAed:0.13087166435797273345):0.09345615495194073419[68]):0.00000100000050002909[89]):0.25884987848400176080[15]):0.06468081848277647261[5]):0.05008741275339541332[0]):0.01524957120552012345[0],Bacteria_KB1_RBG_16_KB1_OP1_55_9:0.74250146028356733829):0.04231940214922338961[0]):0.01543724291713107280[0],((((((Bacteria_Fusobacteria_Fusobacteriia_Fusobacteriales_Leptotrichiaceae_Leptotrichia_goodfellowii_F0264_contig00021:0.07042527000627016309,Bacteria_Fusobacteria_Fusobacteriia_Fusobacteriales_Leptotrichiaceae_Streptobacillus_moniliformis_DSM_12112:0.10616992704339901776):0.03564167527571816124[100],Bacteria_Fusobacteria_Fusobacteriia_Fusobacteriales_Leptotrichiaceae_Sebaldella_termitidis_ATCC_33386:0.07016253228310953549):0.14407563015885868629[100],((Bacteria_Fusobacteria_Fusobacteriia_Fusobacteriales_Fusobacteriaceae_Psychrilyobacter_atlanticus_DSM_19335:0.15692901103238135474,((Bacteria_Fusobacteria_Fusobacteriia_Fusobacteriales_Fusobacteriaceae_Cetobacterium_somerae_ATCC_BAA_474:0.00614806283478503204,Bacteria_Fusobacteria_Fusobacteriia_Fusobacteriales_Fusobacteriaceae_Cetobacterium_sp._ZWU0022:0.00592173887522088639):0.05432735532259065636[91],Bacteria_Fusobacteria_Fusobacteriia_Fusobacteriales_Fusobacteriaceae_Ilyobacter_polytropus_DSM_2926:0.13366371159127726775):0.02804616687245196222[19]):0.02662468500615568223[25],Bacteria_Fusobacteria_Fusobacteriia_Fusobacteriales_Fusobacteriaceae_Fusobacterium_nucleatum_nucleatum_ATCC_25586:0.18519986511265718043):0.08892755813513754382[65]):0.27920050844170984927[100],((Bacteria_Wirthbacteria_CG_Wirth_01:0.59238314455383378476,((Bacteria_Peregrinibacteria_CG_PER_03:0.63923970749903824551,Bacteria_RIFCSPHIGHO2_01_FULL_PER_46_8:0.56514203203119017793):0.08796252172677412884[6],((Bacteria_Parcubacteria_OD1_RIF-OD1-1_RIFOXYA2_FULL_RIF_OD1_01_38_24:0.61573606588469909084,((((((((((((((Bacteria_Microgenomates_OP11_Roizmannbacteria_RIFCSPLOWO2_02_FULL_OP11_Roizmanbacteria_43_10:0.15171980442235599718,((Bacteria_Microgenomates_OP11_Roizmannbacteria_RIFCSPHIGHO2_12_FULL_OP11_Roizmanbacteria_37_23:0.04735782499168910559,Bacteria_Microgenomates_OP11_Roizmannbacteria_RIFCSPHIGHO2_12_FULL_OP11_Roizmanbacteria_44_10:0.09568689939396854416):0.04507360064349536649[78],Bacteria_Microgenomates_OP11_Roizmannbacteria_RIFCSPLOWO2_01_FULL_OP11_Roizmanbacteria_38_11:0.16186182774663745998):0.04205430176388896824[40]):0.11527043837387326852[85],((Bacteria_Microgenomates_OP11_Roizmannbacteria_RIFCSPLOWO2_02_FULL_OP11_Roizmanbacteria_38_10:0.05526418965803032296,Bacteria_Microgenomates_OP11_Roizmannbacteria_RIFCSPLOWO2_02_FULL_OP11_Roizmanbacteria_36_11:0.07972515412219620401):0.14441412472429715486[98],Bacteria_Microgenomates_OP11_Roizmannbacteria_RIFCSPHIGHO2_01_FULL_OP11_Roizmanbacteria_39_24:0.20485283099918394356):0.02036518225561124995[42]):0.01745170680669612742[31],Bacteria_Microgenomates_OP11_Roizmannbacteria_RIFCSPHIGHO2_01_FULL_OP11_Roizmanbacteria_39_12b:0.17159134334730402616):0.08311247316966050014[71],(Bacteria_Microgenomates_OP11_Roizmannbacteria_RIFCSPLOWO2_01_FULL_OP11_Roizmanbacteria_41_22:0.20549565222412305432,((Bacteria_Microgenomates_OP11_Roizmanbacteria_CG_Roizman_01:0.16974901718187426769,((Bacteria_Parcubacteria_OD1_RIF-OD1-6_RIFCSPLOWO2_01_FULL_RIF_OD1_06_38_12:0.21074576113098875130,Bacteria_Microgenomates_OP11_Roizmannbacteria_RIFCSPHIGHO2_12_OP11_Roizmanbacteria_41_18:0.12782104018204717977):0.03393075601024049537[13],((Bacteria_Microgenomates_OP11_Roizmannbacteria_RIFCSPHIGHO2_12_FULL_OP11_Roizmanbacteria_33_9:0.20258893693267460145,((Bacteria_CPR_MicrogenomatesOP11_Roizmanbacteria_Microgenomates_bacterium_SCGC_AAA011_L05_DUSEL_001_205:0.00703925943383800976,((Bacteria_CPR_MicrogenomatesOP11_Roizmanbacteria_GWC2_OP11_ACD12_rel_34_23:0.00453963954995309765,Y5_MaxBin.013_rpsC_scaffold_0_2755:0.04804272881818803798):0.05386380603615176232[93],Bacteria_CPR_MicrogenomatesOP11_Roizmanbacteria_OP11_GWA2_32_13:0.02448986250803428244):0.00562851896017109877[50]):0.14726127844164962899[100],Bacteria_Microgenomates_OP11_Roizmannbacteria_RIFOXYB2_FULL_OP11_Roizmanbacteria_38_10:0.15039633857945128304):0.03005887240588084666[51]):0.04576780020162719148[19],(((Bacteria_Microgenomates_OP11_Roizmannbacteria_RIFCSPLOWO2_01_FULL_OP11_Roizmanbacteria_44_13:0.16430083759601812887,Bacteria_Microgenomates_OP11_Roizmannbacteria_RIFCSPHIGHO2_02_FULL_OP11_Roizmanbacteria_39_9:0.11051458790321525005):0.02300651039118354474[22],(Bacteria_Microgenomates_OP11_Roizmannbacteria_RIFCSPLOWO2_01_FULL_OP11_Roizmanbacteria_35_13:0.07319770364816083341,(Bacteria_Microgenomates_OP11_Roizmannbacteria_RIFCSPLOWO2_01_FULL_OP11_Roizmanbacteria_37_12:0.14498571794581163741,(Bacteria_Microgenomates_OP11_Roizmannbacteria_RIFCSPHIGHO2_12_FULL_OP11_Roizmanbacteria_36_11:0.05175310521954427229,Bacteria_Microgenomates_OP11_Roizmannbacteria_RIFCSPHIGHO2_01_FULL_OP11_Roizmanbacteria_39_12c:0.12716794132211348134):0.05151782690750080634[88]):0.00899365395954447935[25]):0.04573033556515187364[46]):0.04739550729601109402[22],Bacteria_CPR_MicrogenomatesOP11_Roizmanbacteria_GWC2_OP11P37_13:0.10334728872031354041):0.02649687254213305837[6]):0.01836264727559443546[1]):0.00000100000050002909[4]):0.01806018710439570921[6],Bacteria_CPR_MicrogenomatesOP11_Roizmanbacteria_GWA2_OP11_nov_36_23:0.13241260179957792253):0.02354755133072705328[18]):0.07738148948295305030[75]):0.14794938852491032466[75],Bacteria_Microgenomates_OP11_Roizmannbacteria_RIFOXYA1_FULL_OP11_Roizmanbacteria_41_12:0.54260423080785913363):0.21430413434871231626[99],((((((Bacteria_CPR_MicrogenomatesOP11_Gottesmanbacteria_GWA2_OP11_41_12:0.17314386545027421471,((((Bacteria_Microgenomates_OP11_Gottesmanbacteria_RBG_13_OP11_Gottesmanbacteria_37_7:0.26646534761962148430,(Bacteria_Microgenomates_OP11_Gottesmanbacteria_RIFCSPHIGHO2_12_FULL_OP11_Gottemanbacteria_40_13:0.16700690241322690976,((Bacteria_Microgenomates_OP11_Gottesmanbacteria_RIFCSPHIGHO2_02_FULL_OP11_Gottesmanbacteria_39_14:0.02850258051233972925,Bacteria_Microgenomates_OP11_Gottesmanbacteria_RBG_16_OP11_Gottesmanbacteria_37_8:0.51309221541229144137):0.08013182443625321838[65],(Bacteria_Microgenomates_OP11_Gottesmanbacteria_RIFCSPLOWO2_01_FULL_OP11_Gottesmanbacteria_42_22:0.08931036384360101221,Bacteria_CPR_MicrogenomatesOP11_Gottesmanbacteria_GWA2_OP11_43_14:0.07446246170709092116):0.12884780296707126768[98]):0.07343295467225341433[55]):0.06332008782064917074[54]):0.04456261051349191815[38],(Bacteria_Microgenomates_OP11_Gottesmanbacteria_RIFCSPHIGHO2_02_FULL_OP11_Gottesmanbacteria_39_11:0.18037834288164236729,Bacteria_Microgenomates_OP11_Gottesmanbacteria_RIFCSPLOWO2_01_FULL_OP11_Gottesmanbacteria_39_12b:0.12543915258441934446):0.02222842122267203527[29]):0.04017870501406543837[26],Bacteria_Microgenomates_OP11_Gottesmanbakteria_CG_Gottesman_01:0.13198031144688310290):0.03005096309218453082[25],Bacteria_Microgenomates_OP11_Gottesmanbacteria_RIFCSPHIGHO2_02_FULL_OP11_Gottesmanbacteria_40_13:0.22660181695757014575):0.10970545901584100035[59]):0.03512152361576768161[11],Bacteria_Microgenomates_OP11_Gottesmanbacteria_RIFCSPHIGHO2_01_FULL_OP11_Gottesmanbacteria_39_10:0.21486474007789146956):0.07082873095309373535[10],((Bacteria_CPR_MicrogenomatesOP11_Gottesmanbacteria_GWA2_OP11_nov_42_16:0.16493170175236010477,Bacteria_CPR_MicrogenomatesOP11_Gottesmanbacteria_GWA1_OP11_43_11:0.20194352242384591700):0.08765989786308363285[69],(((((Bacteria_Microgenomates_OP11_Gottesmanbacteria_RIFOXYB1_FULL_OP11_Gottesmanbacteria_47_11:0.09504984911106516277,Bacteria_CPR_MicrogenomatesOP11_Gottesmanbacteria_GWB1_OP11_49_7:0.12889612244276904551):0.06594070657289183290[82],Bacteria_CPR_MicrogenomatesOP11_Gottesmanbacteria_GWA2_OP11_44_17_partial:0.36537762965768738610):0.02863683658136928142[32],(Bacteria_Microgenomates_OP11_Gottesmanbacteria_RIFCSPLOWO2_01_FULL_OP11_Gottesmanbacteria_46_9:0.20865576929636622805,Bacteria_Microgenomates_OP11_Gottesmanbacteria_RBG_13_OP11_Gottesmanbacteria_45_10:0.07546669888399105963):0.06476299220981197868[74]):0.03446721308805309608[27],((Bacteria_Microgenomates_OP11_Gottesmanbacteria_RIFCSPHIGHO2_01_FULL_OP11_Gottesmanbacteria_46_14:0.10149618480194803893,(X4_MetaBAT.50_rpsC_scaffold_2866_61:0.10669290096117341193,Bacteria_Microgenomates_OP11_Gottesmanbacteria_RIFCSPLOWO2_01_FULL_OP11_Gottesmanbacteria_43_11b:0.13045284721547656392):0.09932600292087119531[94]):0.07871907190077086225[52],Bacteria_CPR_MicrogenomatesOP11_Gottesmanbacteria_GWA1_OP11_48_13:0.14185083687289470888):0.02179491052325579353[26]):0.03972051522076799207[21],((Bacteria_Microgenomates_OP11_Gottesmanbacteria_RBG_16_OP11_Gottesmanbacteria_43_7:0.20070088192037038866,Bacteria_Microgenomates_OP11_Gottesmanbacteria_RBG_16_OP11_Gottesmanbacteria_52_11:0.15945525661571535725):0.10167549283465494858[90],Bacteria_Microgenomates_OP11_Gottesmanbacteria_RIFCSPLOWO2_01_FULL_OP11_Gottesmanbacteria_49_10:0.17188263965875585915):0.05951492141102650291[49]):0.11667455719855476803[75]):0.03396772970413182435[8]):0.01655958436960235439[1],Y5_MetaBAT.16_rpsC_scaffold_1799_240:0.18086634707253068655):0.04460146853529024097[6],(Bacteria_Microgenomates_OP11_Gottesmanbacteria_RIFCSPHIGHO2_01_FULL_OP11_Gottesmanbacteria_42_12:0.44930668679191670956,((((Bacteria_Microgenomates_OP11_Levybacteria_RIFCSPLOWO2_02_FULL_OP11_Levybacteria_36_8b:0.17027700049623387124,(Bacteria_Microgenomates_OP11_Levybacteria_RIFCSPHIGHO2_12_FULL_OP11_Levybacteria_38_12:0.20038103994828668220,Bacteria_Microgenomates_OP11_Levybacteria_RIFCSPLOWO2_01_FULL_OP11_Levybacteria_42_15:0.25515251662356946971):0.04542769285210744579[20]):0.06238835818899139685[38],(Bacteria_Microgenomates_OP11_Levybacteria_RIFCSPLOWO2_02_FULL_OP11_Levybacteria_37_11:0.11129343142377409737,((Bacteria_Microgenomates_OP11_Levybacteria_RIFOXYB1_FULL_OP11_Levybacteria_40_17:0.10149111578780692366,Bacteria_CPR_MicrogenomatesOP11_Levybacteria_GWA2_OP11_nov_40_8:0.07809098133249937901):0.04696091330888445270[33],Bacteria_Microgenomates_OP11_Levybacteria_RIFCSPLOWO2_01_FULL_OP11_Levybacteria_39_10:0.23237964718590112256):0.03474278805835553235[48]):0.04614654263870188872[40]):0.02369749298603170129[27],((((Bacteria_Microgenomates_OP11_Levybacteria_RBG_16_OP11_Levybacteria_35_6:0.04685956437576984518,Bacteria_Microgenomates_OP11_Levybacteria_RBG_16_OP11_Levybacteria_35_11:0.06048443101203712646):0.13995510324046514516[100],(Bacteria_Microgenomates_OP11_Levybacteria_RIFCSPHIGHO2_01_FULL_OP11_Levybacteria_41_15:0.11559220914639808941,(Bacteria_Microgenomates_OP11_Levybacteria_RIFCSPLOWO2_01_FULL_OP11_Levybacteria_38_21:0.04664364451327484423,Bacteria_Microgenomates_OP11_Levybacteria_RIFCSPHIGHO2_01_FULL_OP11_Levybacteria_37_33:0.08375129817550314160):0.04602830299988553558[100]):0.08695858613412679738[97]):0.01694867261651240159[18],((Bacteria_Microgenomates_OP11_Levybacteria_RIFCSPHIGHO2_01_FULL_OP11_Levybacteria_40_16:0.03997522176989357079,Bacteria_Microgenomates_OP11_Levybacteria_RIFCSPHIGHO2_02_FULL_OP11_Levybacteria_37_10:0.08108898675693394786):0.17000973139664582456[100],(Bacteria_Microgenomates_OP11_Woesebacteria_RIFCSPHIGHO2_01_FULL_OP11_Woesebacteria_38_26:0.11117825833608280250,Bacteria_Microgenomates_OP11_Levybacteria_RIFCSPHIGHO2_02_FULL_OP11_Levybacteria_37_13:0.12211607933228661726):0.08948116919684327708[94]):0.02901527767593425206[23]):0.03342403597912512597[25],(Bacteria_Microgenomates_OP11_Levybacteria_RBG_13_OP11_Levybacteria_35_9:0.09285056444777825546,(Bacteria_CPR_MicrogenomatesOP11_Levybacteria_Microgenomates_bacterium_SCGC_AAA011_E14_DUSEL_001_182:0.11492898869589790456,(Bacteria_Microgenomates_OP11_Levybacteria_RIFCSPLOWO2_01_FULL_OP11_Levybacteria_36_13:0.07464550047797319232,Bacteria_Microgenomates_OP11_Levybacteria_RIFCSPHIGHO2_01_FULL_OP11_Levybacteria_37_17:0.04135836782017898727):0.05274067952236174972[75]):0.01422798425513512564[30]):0.11143907977489543593[96]):0.03552169331552865877[9]):0.11157674906117966140[85],((Bacteria_Microgenomates_OP11_Levybacteria_CG_Levy_01:0.08480350589140463191,(Bacteria_Microgenomates_OP11_Levybacteria_RIFCSPLOWO2_12_FULL_OP11_Levybacteria_39_17:0.08189641820017645735,((Bacteria_Microgenomates_OP11_Levybacteria_RIFCSPHIGHO2_01_FULL_OP11_Levybacteria_40_58:0.07244236862213439265,Bacteria_Microgenomates_OP11_Levybacteria_RIFCSPHIGHO2_01_FULL_OP11_Levybacteria_40_15b:0.05516350288872515911):0.02404908365886369512[21],Bacteria_Microgenomates_OP11_Levybacteria_RIFCSPHIGHO2_01_FULL_OP11_Levybacteria_40_10:0.10186331641390011793):0.04549648416027484571[31]):0.05777524034346634418[30]):0.05661931395189685051[35],Bacteria_Microgenomates_OP11_Levybacteria_RIFCSPHIGHO2_01_FULL_OP11_Levybacteria_36_15:0.16780208876867738765):0.25260306240686453139[100]):0.10219746777530550053[95]):0.02744742279208552127[12]):0.06120774774266639351[12],(Bacteria_Microgenomates_OP11_Roizmannbacteria_RIFCSPLOWO2_01_FULL_OP11_Roizmanbacteria_45_11:0.27448705283908969577,Bacteria_CPR_MicrogenomatesOP11_Roizmanbacteria_GWC2_OP11_41_7:0.29696341613796256587):0.19946347819597362583[88]):0.02315019281433322584[6]):0.08748546138317454812[46],(Y1_MaxBin.057_rpsC_scaffold_1232_9:0.39357663480365390196,(Bacteria_CPR_MicrogenomatesOP11_Shapirobacteria_GWF2_OP11_rel_37_20:0.13169848971026737461,((Bacteria_Microgenomates_OP11_Shapirobacteria_RBG_13_OP11_Shapirobacteria_44_7:0.17077191271927080751,((X2_MetaBAT.33_rpsC_scaffold_1515_145:0.03023952861620938029,X4_MaxBin.032_rpsC_scaffold_485_298:0.00248681577032713744):0.22601496058199130323[100],Bacteria_Microgenomates_OP11_Shapirobacteria_RIFOXYA1_FULL_OP11_Shapirobacteria_39_17:0.11896078979799436237):0.03165614119525232001[37]):0.05917799300545361491[25],Bacteria_Microgenomates_OP11_Shapirobacteria_CG_Saphiro_01:0.23919433614366650276):0.05990113527771939728[27]):0.43897370314713429762[100]):0.15352691312830404891[34]):0.04022003812499187758[10],(((Bacteria_Microgenomates_OP11_Beckwithbacteria_RBG_13_OP11_Beckwithbacteria_42_9:0.36530815772393754326,((Bacteria_Microgenomates_OP11_RIF-OP11-3_RIFCSPHIGHO2_01_FULL_RIF_OP11_03_48_12:0.33212801417169424134,Bacteria_Microgenomates_OP11_Beckwithbacteria_RBG_13_OP11_Beckwithbacteria_35_6:0.24468788170950159233):0.03243176231133687581[22],(Bacteria_CPR_MicrogenomatesOP11_Beckwithbacteria_GWC1_OP11_49_16_complete:0.16566850423661011460,((Bacteria_Microgenomates_OP11_Beckwithbacteria_CG_Beckwith_01:0.05760983114891721907,Bacteria_Microgenomates_OP11_Beckwithbacteria_RIFCSPLOWO2_02_FULL_OP11_Beckwithbacteria_47_23:0.04951369196349007795):0.15435855518318300494[99],(Bacteria_Microgenomates_OP11_Beckwithbacteria_CG_Beckwith_02:0.05419630694020199230,Bacteria_CPR_MicrogenomatesOP11_Beckwithbacteria_GWA2_OP11_43_10:0.03933618472586441345):0.16390396410394597604[100]):0.11217807624819434165[99]):0.10633372020813117165[94]):0.02169934370920852118[17]):0.03386363343131819359[9],(((Bacteria_Microgenomates_OP11_RIF-OP11-3_RIFCSPLOWO2_01_FULL_RIF_OP11_03_49_14:0.05476580721124195417,Bacteria_Microgenomates_OP11_RIF-OP11-3_RIFCSPLOWO2_01_FULL_RIF_OP11_03_50_28:0.12732900375782940650):0.07814657756912307685[94],((Bacteria_CPR_MicrogenomatesOP11_Shapirobacteria_Microgenomates_bacterium_SCGC_AAA255_J07_SAK_001_132:0.62076343569054681648,X4_MetaBAT.47_rpsC_scaffold_8365_15:0.27668780882797933129):0.10717896051002065438[27],(Bacteria_Microgenomates_OP11_RBG_16_OP11_45_19:0.25233585181929496510,(Bacteria_Microgenomates_OP11_RIFCSPLOWO2_01_FULL_OP11_47_10:0.19517978263107849113,Bacteria_Microgenomates_OP11_RIFCSPHIGHO2_01_FULL_OP11_45_11:0.22716682923929379379):0.06657308053508238788[58]):0.09577414279595657109[83]):0.07312954677726588026[17]):0.05431009074313546126[8],(((Bacteria_CPR_MicrogenomatesOP11_GWF2_OP11_47_9:0.11522348308615783241,(Bacteria_CPR_MicrogenomatesOP11_GWF1_OP11_46_12:0.10099804002247950163,(Bacteria_CPR_MicrogenomatesOP11_GWA2_OP11_46_7:0.03115396965064767473,Bacteria_CPR_MicrogenomatesOP11_GWA2_OP11_46_16_partial:0.00000100000050002909):0.09521098364891714128[99]):0.08567990841867563490[87]):0.17348103892213687094[100],((Bacteria_CPR_MicrogenomatesOP11_GWF1_OP11_44_10:0.18652826533592475888,Bacteria_CPR_MicrogenomatesOP11_GWB1_OP11_45_17:0.23654313732855808405):0.21507433069213860444[95],(((Bacteria_Microgenomates_OP11_Pacebacteria_RIFOXYA1_FULL_OP11_Pacebacteria_38_18:0.07080627077921419765,Bacteria_CPR_MicrogenomatesOP11_Pacebacteria_GWB1_OP11_rel_47_8:0.04997523415173897587):0.04233960763218234252[92],Bacteria_Microgenomates_OP11_Pacebacteria_CG_Pacebac_02:0.08447907971650456260):0.05782827383046778430[95],(Bacteria_Microgenomates_OP11_Pacebacteria_CG_Pacebac_01:0.17636916186119688810,Bacteria_Microgenomates_OP11_Pacebacteria_RIFCSPHIGHO2_02_FULL_OP11_Pacebacteria_46_9:0.21589501501389785076):0.08577485987160096692[77]):0.19172598240276889081[95]):0.05169840536051421853[21]):0.02262677656273914470[12],(((Bacteria_CPR_MicrogenomatesOP11_Collierbacteria_Microgenomates_bacterium_SCGC_AAA011_I21_DUSEL_001_204:0.07210912481220466130,Bacteria_Microgenomates_OP11_Collierbacteria_RIFCSPHIGHO2_01_FULL_OP11_Collierbacteria_50_25:0.04140695930773485856):0.12173294603031595273[100],((Bacteria_CPR_MicrogenomatesOP11_Collierbacteria_GWA2_OP11_42_17:0.06136233947985451909,(Bacteria_Microgenomates_OP11_Collierbacteria_RIFOXYD1_FULL_OP11_Collierbacteria_40_9:0.13134721957269751558,(Bacteria_CPR_MicrogenomatesOP11_Collierbacteria_GWA2_OP11_44_99:0.02962700660588972468,((Bacteria_CPR_MicrogenomatesOP11_Collierbacteria_GWB1_OP11_44_6:0.04991745839247722916,Bacteria_CPR_MicrogenomatesOP11_Collierbacteria_GWA2_OP11_ACD61_44_13:0.00000100000050002909):0.01260425752259901160[60],(Bacteria_Microgenomates_OP11_Collierbacteria_CG_Collier_01:0.01207094618804671615,Bacteria_Microgenomates_OP11_Collierbacteria_RIFOXYC2_FULL_OP11_Collierbacteria_43_15:0.02442330649468372680):0.00575427275192645117[38]):0.02031506438392572181[44]):0.03822852383316965863[62]):0.05543454021945564553[83]):0.02912720792167292419[72],Bacteria_CPR_MicrogenomatesOP11_Collierbacteria_GWE1_OP11_ACD61_46_18:0.10145086147774752539):0.17050224132109775832[100]):0.16564936024862481068[100],Bacteria_Microgenomates_OP11_Collierbacteria_RIFOXYB1_FULL_OP11_Collierbacteria_49_13:0.33705246933291393985):0.10985494973380929840[75]):0.06562266227015499387[12]):0.05956594167070823620[5]):0.07886752417050732489[16],((((Bacteria_Microgenomates_OP11_Amesbacteria_RIFCSPHIGHO2_01_FULL_OP11_Amesbacteria_48_32b:0.09612682163863901785,X1_MaxBin.055_rpsC_scaffold_54105_11:0.16908330565553053582):0.09593174217794116221[92],(Bacteria_Microgenomates_OP11_Amesbacteria_RIFCSPHIGHO2_01_FULL_OP11_Amesbacteria_48_32:0.18380220014773157589,((Bacteria_Microgenomates_OP11_Amesbacteria_RIFOXYB1_FULL_OP11_Amesbacteria_44_23:0.23650029279761100587,((Bacteria_CPR_MicrogenomatesOP11_Amesbacteria_GWB1_OP11_47_19:0.08225318525785423052,Bacteria_Microgenomates_OP11_Amesbacteria_RIFCSPHIGHO2_12_FULL_OP11_Amesbacteria_48_14:0.05279749818577632314):0.10140203891253475599[98],Bacteria_CPR_MicrogenomatesOP11_Amesbacteria_GWA1_OP11_47_16:0.12158241684672603522):0.03041265043973661458[36]):0.04666484792303785684[38],((Bacteria_CPR_MicrogenomatesOP11_Amesbacteria_Microgenomates_bacterium_SCGC_AAA011_B20_DUSEL_001_197:0.19271282520872271005,(Bacteria_CPR_MicrogenomatesOP11_Woesebacteria_GWA1_OP11_41_13b:0.20105667607269753216,(Bacteria_CPR_MicrogenomatesOP11_Amesbacteria_GWC2_OP11_47_8:0.02551399065301254362,Bacteria_CPR_MicrogenomatesOP11_Amesbacteria_GWB1_OP11_47_26:0.08388003072454625064):0.05857609991131346172[81]):0.05386327536204622846[68]):0.07055910188048422627[69],Bacteria_CPR_MicrogenomatesOP11_Amesbacteria_GWA2_OP11_42_12:0.19073750130108163559):0.04930964345635584223[59]):0.05959423861008567719[45]):0.03774302715841674344[40]):0.15552775521867853725[86],((((Bacteria_Microgenomates_OP11_RIF-OP11-2_RIFCSPLOWO2_01_FULL_RIF_OP11_02_39_21:0.16505917441480857932,Bacteria_Microgenomates_OP11_RIF-OP11-2_RBG_16_RIF_OP11_02_41_13:0.10430068422868596367):0.12584516848352525487[95],((Bacteria_Microgenomates_OP11_RIF-OP11-1_RIFCSPHIGHO2_12_FULL_RIF_OP11_01_44_25:0.10863034638676180577,Bacteria_Microgenomates_OP11_RIF-OP11-1_RIFCSPHIGHO2_01_FULL_RIF_OP11_01_43_15b:0.16227610392136693207):0.19375227234410874466[99],(Bacteria_Microgenomates_OP11_RIF-OP11-1_RIFCSPLOWO2_01_FULL_RIF_OP11_01_40_20:0.26314546260498894448,(Bacteria_Microgenomates_OP11_RIF-OP11-1_RIFCSPHIGHO2_12_FULL_RIF_OP11_01_41_13b:0.00000100000050002909,X1_MetaBAT.68_rpsC_scaffold_5157_55:0.01817746329281788933):0.18884094464381251388[100]):0.10676233741233198682[86]):0.09301295086546512714[70]):0.02921263043010552049[20],(((((Bacteria_Microgenomates_OP11_RIF-OP11-2_RIFCSPLOWO2_01_FULL_RIF_OP11_02_38_20:0.19350089163990530361,Bacteria_Microgenomates_OP11_Woesebacteria_RIFCSPLOWO2_01_FULL_OP11_Woesebacteria_44_14:0.26462680620273199006):0.05647574880024629901[34],((Bacteria_CPR_MicrogenomatesOP11_Woesebacteria_GWB1_OP11_43_14:0.13258284496741695735,((Bacteria_Microgenomates_OP11_Woesebacteria_RIFCSPLOWO2_01_FULL_OP11_Woesebacteria_44_24b:0.20665238940882157959,Bacteria_Microgenomates_OP11_Woesebacteria_RIFOXYB1_FULL_OP11_Woesebacteria_38_16:0.18657842277163755318):0.06640190271963650193[47],Bacteria_CPR_MicrogenomatesOP11_Woesebacteria_GWB1_OP11_44_11_partial:0.24503536408265447211):0.02670568510998701239[12]):0.04055103989661295455[4],Bacteria_Microgenomates_OP11_Woesebacteria_RIFCSPHIGHO2_01_FULL_OP11_Woesebacteria_41_10:0.17276995370834088983):0.01941039478790570691[3]):0.04445391282957947277[1],(((Bacteria_Microgenomates_OP11_Woesebacteria_RIFCSPHIGHO2_12_FULL_OP11_Woesebacteria_46_16:0.05511717549111196102,(Bacteria_CPR_MicrogenomatesOP11_Woesebacteria_GWA2_ACD61_rel_44_33:0.02878054497554300220,Bacteria_CPR_MicrogenomatesOP11_Woesebacteria_GWC2_OP11_47_16:0.02514352799635718658):0.06547828055106350020[96]):0.04291789202918330076[39],(Bacteria_Microgenomates_OP11_Woesebacteria_RBG_16_OP11_Woesebacteria_42_24:0.07632389045031580388,Bacteria_Microgenomates_OP11_Woesebacteria_RIFCSPHIGHO2_12_FULL_OP11_Woesebacteria_42_9:0.06058772739963583925):0.07200995542980073716[85]):0.00858341112691208934[16],((Y5_MaxBin.054_rpsC_scaffold_10398_12:0.10790212712448792043,((Bacteria_CPR_MicrogenomatesOP11_Woesebacteria_GWB1_OP11_41_10:0.11121133329638061005,Bacteria_CPR_MicrogenomatesOP11_Woesebacteria_GWA2_OP11_40_7:0.07425496920109848908):0.03864544226663760990[58],((Bacteria_CPR_MicrogenomatesOP11_Woesebacteria_GWA1_OP11_41_7:0.07240259518109128101,(Bacteria_CPR_MicrogenomatesOP11_Woesebacteria_GWA1_OP11_44_23:0.05684888152547225987,Bacteria_CPR_MicrogenomatesOP11_Woesebacteria_GWD2_OP11_40_19:0.05916827632525324676):0.01679539630648861637[40]):0.02744995893818739235[49],Bacteria_CPR_MicrogenomatesOP11_Woesebacteria_GWB1_OP11_45_5_partial:0.07420812533156000146):0.03774080829004757692[80]):0.04657865608558350856[57]):0.03760773728786540732[62],(Bacteria_Microgenomates_OP11_Woesebacteria_RBG_13_OP11_Woesebacteria_46_13:0.09246393992581909693,(Bacteria_CPR_MicrogenomatesOP11_Woesebacteria_GWA1_OP11_45_8_very_partial:0.13928334163184113992,((X2_MaxBin.029_rpsC_scaffold_1376_7:0.00000100000050002909,Y3_MetaBAT.73_rpsC_scaffold_22906_32:0.00608482093230487339):0.17020134766621136668[100],Bacteria_Microgenomates_OP11_Woesebacteria_RIFOXYA1_FULL_OP11_Woesebacteria_31_71:0.19563236793192784191):0.03026305480433103684[27]):0.03568579236666911958[23]):0.04328452060083462505[18]):0.02384074846428500122[6]):0.05695214367063256011[24]):0.02905822106127115001[0],(Bacteria_Microgenomates_OP11_Woesebacteria_RBG_16_OP11_Woesebacteria_34_12:0.13664489783840999548,(((((Bacteria_Microgenomates_OP11_Woesebacteria_RIFCSPHIGHO2_01_FULL_OP11_Woesebacteria_38_26b:0.13610096431365548142,Bacteria_Microgenomates_OP11_Woesebacteria_RIFCSPLOWO2_01_FULL_OP11_Woesebacteria_39_25:0.08102902865748207173):0.01691906712171253879[5],Bacteria_Microgenomates_OP11_Woesebacteria_GWA1_OP11_Woesebacteria_41_8:0.09835542534045564611):0.02042581048007481234[9],((Bacteria_Microgenomates_OP11_Woesebacteria_RIFCSPHIGHO2_01_FULL_OP11_Woesebacteria_37_10:0.18470460280060072011,(Bacteria_Microgenomates_OP11_Woesebacteria_RBG_16_OP11_Woesebacteria_39_8b:0.17052983273472499537,Bacteria_Microgenomates_OP11_Woesebacteria_RIFCSPLOWO2_01_FULL_OP11_Woesebacteria_39_10b:0.20456808868969225679):0.04661244773367859140[27]):0.03133677351868522504[9],((Bacteria_Microgenomates_OP11_Woesebacteria_RBG_13_OP11_Woesebacteria_34_9:0.11297383809684551081,Bacteria_Microgenomates_OP11_Woesebacteria_RIFCSPHIGHO2_02_FULL_OP11_Woesebacteria_39_13:0.13657761629850490026):0.03550434551405539513[37],(Bacteria_Microgenomates_OP11_Woesebacteria_RBG_16_OP11_Woesebacteria_36_11:0.10693447325894657463,Bacteria_Microgenomates_OP11_Woesebacteria_RIFOXYA1_FULL_OP11_Woesebacteria_43_9:0.42798851442085800167):0.05347654408036316837[23]):0.01540163723338513341[1]):0.02792898112564462521[0]):0.03143418385069723930[0],(Bacteria_Microgenomates_OP11_Woesebacteria_RIFCSPLOWO2_01_FULL_OP11_Woesebacteria_39_10:0.11255665269703124531,Bacteria_Microgenomates_OP11_Woesebacteria_RIFCSPLOWO2_01_FULL_OP11_Woesebacteria_39_14:0.10437284528645143777):0.01888449984854743968[12]):0.02056479789576881947[2],Bacteria_Microgenomates_OP11_Woesebacteria_RIFCSPHIGHO2_01_FULL_OP11_Woesebacteria_40_22:0.17601491317423603733):0.02415037388542411179[5]):0.02765367451622828543[9]):0.03011419393524248159[5],Bacteria_Microgenomates_OP11_Woesebacteria_RIFOXYD1_FULL_OP11_Woesebacteria_40_21:0.12770415041546637203):0.05985701495086193091[28]):0.14287861856026717877[99],Bacteria_CPR_MicrogenomatesOP11_GWA1_OP11_45_10_partial:0.41873560129908643512):0.02217286497513774879[42]):0.04975461853368083609[51],(Y1_MaxBin.082_rpsC_scaffold_7903_90:0.33858770277250216374,(Y5_MaxBin.023_rpsC_scaffold_4167_128:0.17099683066026336031,(Bacteria_Microgenomates_OP11_RBG_19FT_COMBO_OP11_39_10:0.13182991588679196515,Bacteria_OP11_uncultured_DG_75:0.07085286347355683467):0.23021019816517779288[100]):0.08566034971886755944[56]):0.07239394565171893003[41]):0.04080601052042207716[13]):0.05242843575824508717[7]):0.06963790034006253626[27],(Bacteria_Microgenomates_OP11_Daviesbacteria_RIFCSPHIGHO2_12_FULL_OP11_Daviesbacteria_37_16:0.12924288828869734402,(((Bacteria_Microgenomates_OP11_Gottesmanbacteria_RIFCSPLOWO2_01_FULL_OP11_Gottesmanbacteria_39_12:0.13797542168696305676,((Y4_MetaBAT.78_rpsC_scaffold_18213_13:0.15415140931958465353,((Y4_MaxBin.087_rpsC_scaffold_21041_4:0.00000100000050002909,X1_MetaBAT.53_rpsC_scaffold_8469_25:0.01242251917688549055):0.11616911505944534089[100],Bacteria_Microgenomates_OP11_Daviesbacteria_RIFCSPLOWO2_02_FULL_OP11_Daviesbacteria_38_18:0.11679628561325174074):0.02372145763823279088[49]):0.01457945586889396010[29],((Bacteria_Microgenomates_OP11_Daviesbacteria_RIFCSPLOWO2_02_FULL_OP11_Daviesbacteria_36_7:0.08981468332160080781,((Bacteria_Microgenomates_OP11_Daviesbacteria_RIFCSPHIGHO2_02_FULL_OP11_Daviesbacteria_36_13:0.05332942592775621188,(Bacteria_Microgenomates_OP11_Levybacteria_RIFCSPLOWO2_02_FULL_OP11_Levybacteria_36_8:0.05699679640874505404,Bacteria_Microgenomates_OP11_Daviesbacteria_RIFCSPHIGHO2_02_FULL_OP11_Daviesbacteria_39_12:0.08157354324908927534):0.01722424150619268277[38]):0.02499477571231558531[36],(Y4_MetaBAT.78_rpsC_scaffold_7640_25:0.00000100000050002909,X1_MetaBAT.53_rpsC_scaffold_5138_1:0.02102399725077258585):0.06344476591005221433[100]):0.01377108122330987332[40]):0.01337254413994569922[38],(Bacteria_Microgenomates_OP11_Curtissbacteria_RIFCSPHIGHO2_02_FULL_OP11_Curtissbacteria_40_16:0.09797691259445535927,(Bacteria_Microgenomates_OP11_Daviesbacteria_RIFCSPLOWO2_01_FULL_OP11_Daviesbacteria_41_32:0.05317423224524282094,Bacteria_Microgenomates_OP11_Daviesbacteria_RIFCSPHIGHO2_01_FULL_OP11_Daviesbacteria_40_11:0.02731743901812868844):0.01529212631405836749[32]):0.00748887420641533054[36]):0.03829229992419500711[60]):0.01843141075156793859[41]):0.06518539096128350696[64],((Bacteria_CPR_MicrogenomatesOP11_Daviesbacteria_GWB1_OP11_41_15:0.10912727101983905886,(Bacteria_Microgenomates_OP11_Daviesbacteria_RIFCSPHIGHO2_01_FULL_OP11_Daviesbacteria_41_45:0.18338533332613435323,(Bacteria_Microgenomates_OP11_Daviesbacteria_RIFOXYD1_FULL_OP11_Daviesbacteria_41_10:0.22841862162462855945,Bacteria_Microgenomates_OP11_Daviesbacteria_RIFCSPHIGHO2_12_FULL_OP11_Daviesbacteria_43_11:0.09574154377436340513):0.03596312561399560986[33]):0.02190673475084899471[26]):0.02449271354864844888[32],Bacteria_Microgenomates_OP11_Daviesbacteria_RIFCSPHIGHO2_12_FULL_OP11_Daviesbacteria_37_11:0.19783879714379987158):0.02422853270317795044[18]):0.08844986341720881273[31],Bacteria_Microgenomates_OP11_Daviesbacteria_RIFCSPHIGHO2_01_FULL_OP11_Daviesbacteria_44_29:0.23820867731691561242):0.03919607375010647488[21]):0.27819727874662281142[93]):0.06068410357087745260[20],(Bacteria_Microgenomates_OP11_Curtissbacteria_RBG_16_OP11_Curtissbacteria_39_7:1.04607036411206300031,((((Bacteria_Microgenomates_OP11_Curtissbacteria_RIFCSPLOWO2_01_FULL_OP11_Curtissbacteria_41_18:0.09758427613844664061,((Bacteria_CPR_MicrogenomatesOP11_Curtissbacteria_GWA1_OP11_41_11_plus:0.08457678025765226482,Bacteria_Microgenomates_OP11_Curtissbacteria_RIFCSPLOWO2_02_FULL_OP11_Curtissbacteria_40_11:0.06453635770931108462):0.10330283657114917861[100],(Bacteria_Microgenomates_OP11_Curtissbacteria_RIFCSPLOWO2_01_FULL_OP11_Curtissbacteria_38_11b:0.16227021329498780844,Bacteria_Microgenomates_OP11_Curtissbacteria_RBG_13_OP11_Curtissbacteria_35_7:0.06241991623340928386):0.05166874038842556027[60]):0.05951194170494980562[63]):0.03026060640200283966[35],(Bacteria_Microgenomates_OP11_Curtissbacteria_RIFCSPLOWO2_01_FULL_OP11_Curtissbacteria_42_26:0.31608732791148436148,(Bacteria_CPR_MicrogenomatesOP11_Curtissbacteria_GWA1_OP11_40_16_partial:0.10970281962099316664,(Bacteria_CPR_MicrogenomatesOP11_Curtissbacteria_Microgenomates_bacterium_SCGC_AAA011_L6_Dusel_001_266:0.05327697509817731075,Bacteria_CPR_MicrogenomatesOP11_Curtissbacteria_GWA1_OP11_40_9_partial:0.15822706652598333976):0.07852830099768016991[95]):0.02828939295523671960[66]):0.00000100000050002909[8]):0.04990985892874143237[25],((Bacteria_Microgenomates_OP11_Curtissbacteria_RIFCSPLOWO2_02_OP11_Curtissbacteria_41_11:0.06915619965617982035,Bacteria_CPR_MicrogenomatesOP11_Curtissbacteria_GWA1_OP11_40_47:0.08673401605700864492):0.05213226112222608261[85],Bacteria_Microgenomates_OP11_Curtissbacteria_RIFCSPHIGHO2_01_FULL_OP11_Curtissbacteria_41_11:0.19011106050714507432):0.02079629166457486189[27]):0.04268099485825454370[39],(Bacteria_Microgenomates_OP11_Curtissbacteria_RIFCSPHIGHO2_01_FULL_OP11_Curtissbacteria_41_44:0.13589293095674429002,((Bacteria_Microgenomates_OP11_Curtissbacteria_RIFCSPHIGHO2_12_FULL_OP11_Curtissbacteria_38_9b:0.15197664464407739660,Bacteria_Microgenomates_OP11_Curtissbacteria_RIFCSPHIGHO2_12_FULL_OP11_Curtissbacteria_41_17:0.10621800231738907916):0.02798067665379409125[48],(Bacteria_CPR_MicrogenomatesOP11_Curtissbacteria_GWA1_OP11_40_24_partial:0.06761027654391831010,Bacteria_Microgenomates_OP11_Curtissbacteria_RIFCSPHIGHO2_02_FULL_OP11_Curtissbacteria_42_15:0.00000100000050002909):0.23236629997636484846[98]):0.06410232897837060684[54]):0.02797134956006568779[34]):0.18465885514713606397[91]):0.11333287223270101240[38]):0.06712270346789886433[25],((Bacteria_Microgenomates_OP11_RBG_16_OP11_39_9b:0.35793089738504701991,(Bacteria_Microgenomates_OP11_RIFCSPLOWO2_01_FULL_OP11_41_12:0.15602925413469773130,((Bacteria_Microgenomates_OP11_RBG_16_OP11_43_9:0.15594315972132710701,(Bacteria_Microgenomates_OP11_RBG_13_OP11_40_15:0.27819822185206716236,Bacteria_Microgenomates_OP11_RBG_19FT_COMBO_OP11_43_10:0.17216937543830410084):0.04587532340411557691[34]):0.03758854930371598180[31],(Bacteria_Microgenomates_OP11_GWB1_OP11_45_5:0.09511426598350691819,Bacteria_Microgenomates_OP11_RBG_16_OP11_44_10:0.07337821675749525707):0.10591613378791797651[91]):0.06461852354210675942[44]):0.13257181467688672338[81]):0.05277031174194826701[21],(Bacteria_Microgenomates_OP11_RIFCSPHIGHO2_12_FULL_OP11_45_10:0.29943628765067586972,(Bacteria_Microgenomates_OP11_RBG_13_OP11_40_7b:0.42394365380594450921,Bacteria_Microgenomates_OP11_RIFCSPLOWO2_01_FULL_OP11_43_14:0.35274176364209958168):0.02599440129457143700[29]):0.04673406992522650960[14]):0.17513990860496589375[87]):0.11189128561942286721[40],(Bacteria_CPR_DojkabacteriaWS6_GWA2_WS6_37_6:0.65128845995984818718,((Bacteria_CPR_DojkabacteriaWS6_GWC2_WS6_36_7:0.15539431738613779244,Bacteria_CPR_DojkabacteriaWS6_GWF1_WS6_35_23_partial:0.11072679692812698038):0.09617966393420762650[96],((Bacteria_Dojkabacteria_WS6_RIFOXYB1_FULL_WS6_33_14:0.08075523605476302158,Bacteria_CPR_DojkabacteriaWS6_GWE1_WS6_34_7:0.07819582741575893670):0.07067983856659228181[95],(Bacteria_Dojkabacteria_WS6_RIFOXYB1_FULL_WS6_33_15:0.10876226139663515424,Bacteria_CP_WS6_BJP_IG2158_WS6_35_49:0.11153477325481986338):0.05661074549837796094[41]):0.07315176660484164206[58]):0.45733547994026646499[100]):0.23566464691420702104[79]):0.05954681702523562103[22],((Bacteria_CPR_CPR1_GWA2_CPR1_42_17:0.72384392691841425993,((Bacteria_WWE3_RIFCSPHIGHO2_01_FULL_WWE3_48_15:0.24568406767848915973,(Bacteria_WWE3_RIFCSPLOWO2_01_FULL_WWE3_53_14:0.11827712620476525662,(Bacteria_WWE3_RBG_19FT_COMBO_WWE3_53_11:0.07604804360689043641,Bacteria_CP_WWE3_CSP1_7:0.09434114360893108842):0.06959167171571435662[49]):0.25563111155912238148[95]):0.54678655513746321493[100],(Bacteria_CG_CPR_15_CG_CPR15_01:0.28170413037623304175,Bacteria_CPR_CPR3_GWF2_CPR3_35_18:0.52862707463185798495):0.20892163796299276224[95]):0.05978368434726936964[18]):0.04211811135941301992[17],(Bacteria_WWE3_RIFCSPLOWO2_01_FULL_WWE3_42_11:0.49826555084600321344,(((Bacteria_WWE3_RIFCSPLOWO2_01_FULL_WWE3_39_13:0.31369634045705480085,Bacteria_WWE3_RIFCSPHIGHO2_01_FULL_WWE3_35_17:0.28677054360569986802):0.45723162334517625238[100],((((Bacteria_WWE3_RIFCSPHIGHO2_01_FULL_WWE3_42_13:0.19749696977492334216,(Bacteria_WWE3_RIFCSPLOWO2_12_FULL_WWE3_36_10:0.27324094726704234448,(Bacteria_CPR_WWE3_GWA2_WWE3_46_9:0.27306763370505438004,Bacteria_CPR_WWE3_GWB1_WWE3_41_6:0.15887959548411972888):0.05251023445872549100[32]):0.05452313923472734691[27]):0.02963465457796874564[11],((Bacteria_WWE3_RIFCSPHIGHO2_12_FULL_WWE3_38_15:0.05145497975441867822,(Bacteria_WWE3_RBG_16_WWE3_37_10:0.01760764777256701441,Bacteria_WWE3_RIFCSPLOWO2_01_FULL_WWE3_37_15:0.01793519237544436914):0.01766597132827472938[77]):0.11694239765743301429[99],(Bacteria_WWE3_RBG_19FT_COMBO_WWE3_34_6:0.29349923309775821645,((Bacteria_WWE3_RBG_13_WWE3_37_7:0.28376373607628757600,Bacteria_WWE3_RIFOXYD1_FULL_WWE3_39_9:0.18455695408900676946):0.08112013681232492501[41],(Bacteria_WWE3_RIFOXYA2_FULL_WWE3_46_9:0.26628527674840896111,(Bacteria_CPR_WWE3_RAAC2_WWE3_complete:0.01406403906700307363,(Bacteria_WWE3_RIFOXYD1_FULL_WWE3_43_17:0.01826249596253222071,(Bacteria_WWE3_RIFOXYD2_FULL_WWE3_43_10:0.00000100000050002909,(Bacteria_WWE3_RIFOXYC1_FULL_WWE3_42_17:0.00729407001932963223,Bacteria_CPR_WWE3_GWB1_WWE3_42_6:0.01117863656311132714):0.02965838197924946032[95]):0.01164780574394872967[53]):0.00400750457634444900[49]):0.10437331469388966276[92]):0.04253825415061045223[48]):0.09999713924290866418[78]):0.05428625320381351427[49]):0.08544000669185165819[42]):0.02767981815803826143[21],Bacteria_CPR_WWE3_GWA2_WWE3_44_16:0.28611611379621970652):0.18477430662158361718[90],Bacteria_WWE3_RIFCSPHIGHO2_01_FULL_WWE3_40_23:0.39808087025854360652):0.12506621860520050760[83]):0.02986935831797231378[53],Bacteria_CG_CPR_06_CG_CPR06_01:0.53324481840824178303):0.12500660457188250696[76]):0.08780182868247714267[43]):0.05563253654711170643[11]):0.08660226496830451814[19],((Bacteria_Berkelbacteria_RIFOXYA2_FULL_Berkelbacteria_43_10:0.56879616094615459421,((X2_MaxBin.041_rpsC_scaffold_1851_44:0.00000100000050002909,X4_MetaBAT.28_rpsC_scaffold_891_46:0.00000100000050002909):0.26311968972899979491[100],Bacteria_Berkelbacteria_CG_Berkel_01:0.27003366913390886017):0.22360916748246967289[97]):0.25210547401440369653[65],(((Bacteria_RBG_16_CPR_42_10:0.45518543198180605458,((Bacteria_CP_SR1_bacterium_Aalborg_AAW_1:0.24476313202057489726,(Bacteria_CP_SR1_RAAC1_SR1_1:0.22828655677797315970,Bacteria_CP_SR1_candidate_division_SR1_bacterium_taxon_345_1OR1_recoded_II:0.12630685226637947127):0.14271888145082381461[79]):0.57775364846947996345[100],((Bacteria_CPR_GracilibacteriaBD1_5_ACD49:0.27895831134882609348,(Bacteria_GN02_CG_GN02_01:0.08309978790111043068,Bacteria_GN02_CG_GN02_02:0.03663962724646906838):0.12232296042507673217[94]):0.34304231920007333123[100],((Bacteria_CP_GN02_candidate_division_GN02_bacterium_JGI_0000069_K10_CrabSpa_001_277:0.32348681406919993497,Bacteria_CP_GN02_candidate_division_GN02_bacterium_JGI_0000069_P22_CrabSpa_001_278:0.16075173520603211474):0.14049435028786097512[89],Bacteria_uncultured_bacterium_SCGC_AB_137_L08:0.10039582795585982877):0.26207299926335125839[100]):0.31236626262342259697[100]):0.16920361373784215120[19]):0.12952271759570233023[4],((Bacteria_CPR_BerkelbacteriaACD58_GWA2_Berkelbacteria_38_9:0.73502844479351758800,Y1_MetaBAT.96_rpsC_scaffold_16356_59:0.55236342017893680367):0.16549192945289742385[23],(((Bacteria_CP_Berkelbacteria_ACD58:0.40670384260476544203,Bacteria_Berkelbacteria_RIFCSPHIGHO2_12_FULL_Berkelbacteria_36_9:0.34928800954005817525):0.02905895119361685472[18],((Bacteria_CPR_BerkelbacteriaACD58_GWE1_Berkelbacteria_39_12_complete:0.18787796155763442085,Bacteria_Berkelbacteria_RBG_13_Berkelbacteria_40_8:0.22377004637156650002):0.12892177535767271324[97],(Bacteria_CPR_BerkelbacteriaACD58_GWA1_Berkelbacteria_36_9_partial:0.21379063340291876161,Bacteria_CPR_BerkelbacteriaACD58_GWB1_Berkelbacteria_38_5:0.18963287848700821625):0.16862485640146993027[100]):0.14589777238560461270[89]):0.07474147385122972831[33],((((Y1_MetaBAT.85_rpsC_scaffold_5196_110:0.24129520668309964448,Bacteria_CPR_BerkelbacteriaACD58_GWA2_Berkelbacteria_35_9:0.24195652733908465382):0.26772355534804720412[97],(Y1_MaxBin.071_rpsC_scaffold_31692_17:0.19562595225506615448,Bacteria_Berkelbacteria_CG_Berkel_02:0.42755743610297924917):0.16929762228487027498[92]):0.14351775892729323747[48],(Y1_MetaBAT.2_rpsC_scaffold_3927_25:0.72397569368001690737,(Y1_MetaBAT.7_rpsC_scaffold_550_774:0.25090022511530463145,Bacteria_Berkelbacteria_CG_Berkel_03:0.39722978115701523816):0.12338994922493901063[88]):0.05051553783330508390[38]):0.06316832140503908510[23],(Bacteria_CPR_BerkelbacteriaACD58_GWA2_ACD58_46_7:0.18750524029440832074,Bacteria_Berkelbacteria_RIFCSPLOWO2_01_FULL_Berkelbacteria_50_28:0.18231546724214650612):0.44507151272866174452[100]):0.06760198738980092992[32]):0.06502189048948341099[27]):0.03920759464919128245[8]):0.09907745195901633550[2],((Bacteria_CPR_CPR2_GWD2_CPR2_39_7:0.18583512244426228510,(Bacteria_CPR2_CG_CPR17_01:0.02935060674502158740,Bacteria_CPR_CPR2_GWC2_CPR2_39_10:0.03284891282801333939):0.08249154015372339721[99]):0.32966424299355923111[100],(((((Bacteria_CPR_SaccharibacteriaTM7_GWC2_TM7_48_9:0.08776128466174336340,Bacteria_CPR_SaccharibacteriaTM7_RAAC3_TM7_complete:0.09258825419713928584):0.01847553376732367914[38],((Bacteria_CP_Saccharibacteria_BJP_IG2103_TM7_39_1400:0.08099781963554235353,Bacteria_TM7_CG_TM7_01:0.02573767435705073478):0.08003952860006037506[86],(Bacteria_CPR_SaccharibacteriaTM7_GWC2_TM7_44_17_complete:0.07075187203865179741,Bacteria_Saccharibacteria_TM7_RIFCSPHIGHO2_01_FULL_Saccharibacteria_45_15:0.02535289473833637897):0.04255269273517105905[45]):0.01241754557361409231[25]):0.02473471074898964464[24],Bacteria_CPR_SaccharibacteriaTM7_Candidatus_Saccharimonas_aalborgensis_complete:0.13112696047213689976):0.03445319204139753871[31],Bacteria_Saccharibacteria_TM7_RIFCSPHIGHO2_12_FULL_Saccharibacteria_42_8:0.20444023468075961381):0.13185342237592384551[60],(Bacteria_Saccharibacteria_TM7_RIFCSPHIGHO2_12_FULL_Saccharibacteria_41_12:0.15328265293846049522,(Bacteria_Saccharibacteria_TM7_RIFCSPHIGHO2_02_FULL_Saccharibacteria_47_12:0.19414132567632202964,(Bacteria_CP_Saccharibacteria_DOLZORAL124_TM7_51_29:0.12885656663986519432,((Bacteria_Saccharibacteria_TM7_RIFCSPHIGHO2_12_FULL_Saccharibacteria_47_17:0.00000100000050002909,Bacteria_Saccharibacteria_TM7_RIFCSPHIGHO2_12_FULL_Saccharibacteria_47_16b:0.10346115159257060490):0.11364045133582142966[100],(Bacteria_Saccharibacteria_TM7_RIFCSPHIGHO2_12_FULL_Saccharibacteria_49_19:0.03345942463252887106,Bacteria_Saccharibacteria_TM7_RIFCSPHIGHO2_12_FULL_Saccharibacteria_48_21:0.10367786911805375316):0.04016676559774348676[50]):0.08768947346598976456[98]):0.02972376141910855127[30]):0.02732775099702679580[51]):0.15355444359961359369[96]):0.23821447929246938879[98]):0.11427176319925147485[32]):0.02597083402153881060[0]):0.03647734408835198033[0]):0.00881960299899262577[0]):0.04228174193218890708[0],(((((Bacteria_Kazan_RBG_13_KAZAN_50_9:0.19066725161561232094,Bacteria_Kazan_RIFCSPLOWO2_01_FULL_KAZAN_48_13:0.27340496239732592354):0.13196430559125249538[92],Bacteria_CPR_Kazan_GWA1_Kazan_rel_44_22_partial:0.33332347519541999370):0.26845334008356841471[100],(Bacteria_Kazan_RIFCSPLOWO2_01_FULL_KAZAN_45_19:0.14823620236393150740,Bacteria_CPR_Kazan_GWA1_Kazan_50_15_complete:0.07814152507435510875):0.28613025311472684020[100]):0.24882123023684168950[91],((((((((((((Bacteria_Parcubacteria_OD1_Wolfebacteria_RIFCSPHIGHO2_02_FULL_OD1_Wolfebacteria_42_16:0.18986142268650135767,Bacteria_Parcubacteria_OD1_Wolfebacteria_RIFCSPLOWO2_02_FULL_OD1_Wolfebacteria_45_10c:0.19140847152972198519):0.12875823451697129829[94],(X4_MetaBAT.26_rpsC_scaffold_510_59:0.00000100000050002909,X2_MetaBAT.26_rpsC_scaffold_1283_13:0.00000100000050002909):0.23039918509002194069[100]):0.04265801657769043714[24],((((Bacteria_Parcubacteria_OD1_Wolfebacteria_CG_Wolfe_01:0.06949350393582930108,Bacteria_Parcubacteria_OD1_Wolfebacteria_RBG_13_OD1_Wolfebacteria_41_7:0.22474317601774945752):0.18639735037647967020[99],((Bacteria_Parcubacteria_OD1_Wolfebacteria_RIFCSPLOWO2_01_FULL_OD1_Wolfebacteria_47_17b:0.32396425351093860456,Bacteria_Parcubacteria_OD1_Wolfebacteria_GWA1_OD1_Wolfebacteria_42_9:0.22387006526327626887):0.12217408115870846685[44],((Bacteria_CPR_ParcubacteriaOD1_Wolfebacteria_GWB1_OD1_41_12:0.22321762851810561523,Bacteria_Parcubacteria_OD1_Wolfebacteria_RIFCSPLOWO2_01_FULL_OD1_Wolfebacteria_38_11:0.09787217418174348760):0.11740851557240836178[98],(((Bacteria_Parcubacteria_OD1_Wolfebacteria_RIFOXYB1_FULL_OD1_Wolfebacteria_54_12:0.01107378551059867017,Bacteria_CPR_ParcubacteriaOD1_Wolfebacteria_GWA2_OD1_ACD81_47_9:0.00720374998691550826):0.01155611190212294317[75],Bacteria_CPR_ParcubacteriaOD1_Wolfebacteria_GWE2_OD1_ACD81_44_13:0.01918692351890242953):0.31646708472110451904[100],Bacteria_Parcubacteria_OD1_RIFCSPLOWO2_01_FULL_OD1_40_28:0.50488678010621412806):0.00544092920332824373[14]):0.03107853103204845022[15]):0.02301025750171237227[3]):0.04541362826938907110[7],((((Bacteria_Parcubacteria_OD1_CG_CPR_07_CG_CPR07_01:0.13253221272322021629,Bacteria_Parcubacteria_OD1_RIFCSPHIGHO2_12_FULL_OD1_43_12:0.10853761787636981295):0.17261337294214240679[98],(Bacteria_Parcubacteria_OD1_Jorgensenbacteria_RIFCSPLOWO2_12_FULL_OD1_Jorgensenbacteria_42_11:0.33255297839083153288,((Bacteria_Parcubacteria_OD1_RIFCSPLOWO2_02_FULL_OD1_45_11:0.22743184411342831641,(Bacteria_CPR_ParcubacteriaOD1_GWA1_OD1_47_11:0.11849503778880844662,Bacteria_Parcubacteria_OD1_RBG_13_OD1_48_8:0.20811376241203713433):0.17640865648297368584[99]):0.12582491471482143419[99],Bacteria_Parcubacteria_OD1_RIFCSPLOWO2_01_FULL_OD1_48_10:0.25549704685997437492):0.09044466439150805614[67]):0.03441304222187520356[13]):0.09196728857493956244[10],((Bacteria_Parcubacteria_OD1_RIFCSPLOWO2_12_FULL_OD1_60_15:0.26906118389528038692,Bacteria_Parcubacteria_OD1_RIFOXYD1_FULL_OD1_36_11:0.25436407980021286113):0.11453316360567218635[75],(((Bacteria_Parcubacteria_OD1_RIFCSPLOWO2_01_FULL_OD1_45_15:0.18523164083396281843,Bacteria_Parcubacteria_OD1_RIFCSPLOWO2_01_FULL_OD1_52_25:0.17606059082420166817):0.00814339000887343012[14],((Bacteria_Parcubacteria_OD1_RIFCSPLOWO2_01_FULL_OD1_56_20:0.15165122665506308719,(Bacteria_CPR_ParcubacteriaOD1_GWA1_OD1_59_11:0.23027659500378697133,Bacteria_Parcubacteria_OD1_RIFCSPLOWO2_01_FULL_OD1_53_13:0.21601063650792803883):0.03516684933127850465[30]):0.03812800426765944328[41],Bacteria_Parcubacteria_OD1_GWB1_OD1_49_6:0.17384312276164007316):0.04345145940781237198[23]):0.03578875968042905670[33],(Bacteria_Parcubacteria_OD1_RIFCSPHIGHO2_01_FULL_OD1_57_28:0.20512801446751932621,Y5_MaxBin.011_rpsC_scaffold_6_4927:0.23843434657847964453):0.07915121335843883221[68]):0.11081208827165642261[86]):0.01564805509583260326[8]):0.05247296940230821577[1],(Bacteria_CPR_ParcubacteriaOD1_GWB1_OD1_45_9:0.23010854551897325093,((Bacteria_Parcubacteria_OD1_Jorgensenbacteria_GWA1_OD1_Jorgensenbacteria_54_12:0.50829060136309589524,((Bacteria_Parcubacteria_OD1_GWA1_OD1_49_17:0.22012445541570696550,Bacteria_CPR_ParcubacteriaOD1_Jorgensenbacteria_GWB1_OD1_50_10:0.29131790141840535613):0.05627922174431299746[46],((Bacteria_Parcubacteria_OD1_Jorgensenbacteria_RIFCSPHIGHO2_02_FULL_OD1_Jorgensenbacteria_45_20:0.19801590048314313131,Bacteria_CPR_ParcubacteriaOD1_Jorgensenbacteria_GWA2_OD1_45_13:0.17235828705087111179):0.03525947154572964259[26],Bacteria_Parcubacteria_OD1_Jorgensenbacteria_RIFCSPLOWO2_01_FULL_OD1_Jorgensenbacteria_45_25b:0.33005312851494894577):0.07206923042604179708[40]):0.03359654224285749113[33]):0.05261305952513056772[47],(Y5_MetaBAT.41_rpsC_scaffold_66_696:0.29442905265027968786,Bacteria_CPR_ParcubacteriaOD1_Jorgensenbacteria_GWB1_OD1_49_9:0.28718931965250060756):0.05590055984340933787[41]):0.18614040795300193509[63]):0.06841792312582019309[3]):0.02405882452186283368[2]):0.02422962107978731891[0],((Bacteria_Parcubacteria_OD1_Wolfebacteria_RIFCSPHIGHO2_12_FULL_OD1_Wolfebacteria_48_16:0.20118835685716121575,Bacteria_Parcubacteria_OD1_Wolfebacteria_RIFCSPLOWO2_02_FULL_OD1_Wolfebacteria_41_13b:0.30650560379519203869):0.05124177525385444076[48],(Bacteria_Parcubacteria_OD1_RIFCSPHIGHO2_12_FULL_OD1_44_17:0.30463034707423863878,Bacteria_Parcubacteria_OD1_Wolfebacteria_RIFCSPLOWO2_01_FULL_OD1_Wolfebacteria_44_18:0.22596611530684282410):0.04654325345986569384[33]):0.03371704515288286713[20]):0.01443871681567224750[1]):0.19538018198144807558[91],(Bacteria_Parcubacteria_OD1_RIFCSPLOWO2_01_FULL_OD1_48_18:0.35123393826769411241,(X2_MaxBin.030_rpsC_scaffold_5740_26:0.01812620815076205691,Y3_MetaBAT.73_rpsC_scaffold_7057_65:0.01371298480537725198):0.30669353666800192038[100]):0.09628650081842081432[82]):0.09458968284602756182[73],((Bacteria_CPR_ParcubacteriaOD1_GWB1_OD1_rel_45_10:0.16479849123740397676,Bacteria_Parcubacteria_OD1_RIFOXYD1_FULL_OD1_41_16:0.19432196084951569581):0.17671553198292941356[99],(Bacteria_Parcubacteria_OD1_CG_CPR_08_CG_CPR08_01:0.27938461023186034193,Bacteria_CPR_ParcubacteriaOD1_GWB1_OD1_rel_46_8:0.24153320882465181829):0.03521669246536025810[35]):0.31108149785997779579[100]):0.08247280780222568386[43],Bacteria_CPR_ParcubacteriaOD1_GWA2_OD1_rel_39_18:0.55171125240143548130):0.10291506959864979431[13],((Bacteria_CPR_ParcubacteriaOD1_GWD1_OD1_38_16:0.43894164697629522998,((Bacteria_CPR_ParcubacteriaOD1_Azambacteria_GWA1_OD1_42_19_partial:0.10636447522790681841,(Bacteria_CPR_ParcubacteriaOD1_Azambacteria_GWE1_OD1:0.19828639668237818539,(Bacteria_Parcubacteria_OD1_Azambacteria_RIFCSPHIGHO2_01_FULL_OD1_Azambacteria_40_24:0.01303752144800917126,Bacteria_CPR_ParcubacteriaOD1_Azambacteria_GWA2_OD1_39_10_partial:0.00000100000050002909):0.11742244744355125052[100]):0.06238573657503503067[68]):0.16631460934111905181[99],Bacteria_Parcubacteria_OD1_Azambacteria_RIFCSPLOWO2_02_FULL_OD1_Azambacteria_44_14:0.27421072159216514086):0.21747364938494956332[99]):0.05461986145595558451[13],(Bacteria_CPR_ParcubacteriaOD1_Azambacteria_GWD2_OD1_46_48:0.41880691423097254900,(Y3_MetaBAT.73_rpsC_scaffold_14211_36:0.22301273114971470468,(X2_MaxBin.030_rpsC_scaffold_7092_7:0.14884992688883061374,(Bacteria_Parcubacteria_OD1_RIF-OD1-8_RBG_13_RIF_OD1_08_37_53:0.06102553031854194426,X2_MaxBin.030_rpsC_scaffold_28206_10:0.16234086882776316285):0.15227649943725210524[99]):0.06037050035282552629[40]):0.23665698556797484797[100]):0.04596468620283856304[15]):0.04024801811295955489[4]):0.02641559183309460934[2],((((Y5_MetaBAT.39_rpsC_scaffold_10545_37:0.19524017348571862107,Bacteria_CPR_ParcubacteriaOD1_GWB1_OD1_42_6:0.22890272717403806202):0.05079440792630029317[49],(Bacteria_CPR_ParcubacteriaOD1_GWF2_OD1_rel_44_7_partial:0.27801424233083821269,Bacteria_Parcubacteria_OD1_RIF-OD1-8_RIFCSPLOWO2_01_FULL_RIF_OD1_08_43_11:0.16256400079041272155):0.07250848916425305102[57]):0.08952608418133067847[67],(((Bacteria_Parcubacteria_OD1_CG_CPR_05_CG_CPR05_01:0.41125514529275092324,(Bacteria_Parcubacteria_OD1_CG_CPR_05_CG_CPR05_02:0.28813746511062310329,Bacteria_CPR_ParcubacteriaOD1_GWF2_OD1_rel_39_13_partial:0.20008609663012402735):0.08766790341335228831[79]):0.10176051852844936185[55],(((X1_MetaBAT.78_rpsC_scaffold_47573_48:0.48812135621821922671,Bacteria_CPR_ParcubacteriaOD1_GWA2_OD1_31_28_partial:0.67800700225409071820):0.41963932898082689782[91],((Bacteria_Parcubacteria_OD1_RIF-OD1-8_RIFCSPHIGHO2_01_FULL_RIF_OD1_08_40_12b:0.08545292015491877391,Bacteria_Parcubacteria_OD1_RIF-OD1-8_RIFCSPLOWO2_01_FULL_RIF_OD1_08_38_39:0.18269070912108362204):0.07351255618476570941[97],Bacteria_Parcubacteria_OD1_CG_CPR_01_CG_CPR01_01:0.29871365975544394988):0.04712301853068318058[65]):0.02884337425500575758[12],(Bacteria_Parcubacteria_OD1_CG_CPR_04_CG_CPR04_01:0.09894151890712213349,Bacteria_Parcubacteria_OD1_RIF-OD1-8_RBG_13_RIF_OD1_08_41_18:0.14683053545026880649):0.25200609794773815020[98]):0.01574045930432287424[2]):0.05172295180570817691[13],((((Bacteria_Parcubacteria_OD1_Yanofskybacteria_RIFCSPLOWO2_02_FULL_OD1_Yanofskybacteria_43_10b:0.12850441675451149126,Bacteria_Parcubacteria_OD1_Yanofskybacteria_RIFCSPHIGHO2_12_FULL_OD1_Yanofskybacteria_45_19b:0.21143624390779028333):0.10894287935404436962[97],((Bacteria_Parcubacteria_OD1_Yanofskybacteria_RIFCSPHIGHO2_01_FULL_OD1_Yanofskybacteria_44_17:0.14693050575095842336,Bacteria_Parcubacteria_OD1_Yanofskybacteria_RIFCSPLOWO2_01_FULL_OD1_Yanofskybacteria_49_25:0.23988104176213170815):0.03976811038185968511[51],Y1_MetaBAT.17_rpsC_scaffold_259_1865:0.22429454969959150556):0.08130667588781712030[72]):0.02914975722926436974[37],(Bacteria_Parcubacteria_OD1_Yanofskybacteria_RIFCSPLOWO2_02_FULL_OD1_Yanofskybacteria_45_18:0.20581944333808499525,((Bacteria_Parcubacteria_OD1_Yanofskybacteria_RIFCSPLOWO2_01_FULL_OD1_Yanofskybacteria_42_49:0.14366315335391535712,(Bacteria_Parcubacteria_OD1_Yanofskybacteria_RIFCSPHIGHO2_02_FULL_OD1_Yanofskybacteria_43_22:0.12243913998996150405,Bacteria_Parcubacteria_OD1_Yanofskybacteria_RIFCSPHIGHO2_01_FULL_OD1_Yanofskybacteria_43_42:0.07206287434628103061):0.05201501950206986052[52]):0.04460489193322803025[63],((Bacteria_Parcubacteria_OD1_Yanofskybacteria_RIFCSPLOWO2_01_FULL_OD1_Yanofskybacteria_44_88:0.16136108632763440651,(Bacteria_Parcubacteria_OD1_Yanofskybacteria_RIFCSPHIGHO2_01_FULL_OD1_Yanofskybacteria_44_22:0.15864920293809176011,(Bacteria_Parcubacteria_OD1_Yanofskybacteria_RIFCSPHIGHO2_02_FULL_OD1_Yanofskybacteria_41_11:0.16424740644439994597,Bacteria_CPR_ParcubacteriaOD1_Yanofskybacteria_GWC2_OD1_41_9:0.09431109739826283589):0.01547453404961065399[17]):0.02789745188924070904[24]):0.02021591533994497591[12],(((Bacteria_Parcubacteria_OD1_Yanofskybacteria_RIFCSPLOWO2_01_FULL_OD1_Yanofskybacteria_41_34:0.05783532783594717841,Bacteria_Parcubacteria_OD1_Yanofskybacteria_RIFCSPHIGHO2_01_FULL_OD1_Yanofskybacteria_43_32:0.01130009411835703956):0.02890665542161337254[70],Bacteria_CPR_ParcubacteriaOD1_Yanofskybacteria_GWA1_OD1_39_13_partial:0.07307023902652287628):0.06357033275443273179[90],(((((Bacteria_Parcubacteria_OD1_Yanofskybacteria_RIFCSPHIGHO2_01_FULL_OD1_Yanofskybacteria_39_8b:0.07771767333508076969,Bacteria_Parcubacteria_OD1_Yanofskybacteria_RIFCSPHIGHO2_02_FULL_OD1_Yanofskybacteria_41_29:0.12446730111964081356):0.03123267363421323647[28],(Bacteria_Parcubacteria_OD1_Yanofskybacteria_RIFCSPHIGHO2_02_FULL_OD1_Yanofskybacteria_39_10:0.08322183510999296707,Bacteria_Parcubacteria_OD1_Yanofskybacteria_RIFCSPHIGHO2_02_FULL_OD1_Yanofskybacteria_38_22b:0.11613474799840776963):0.03859620568134837504[48]):0.05347608832616030511[67],Bacteria_Parcubacteria_OD1_Yanofskybacteria_RIFCSPHIGHO2_01_FULL_OD1_Yanofskybacteria_44_24:0.17136019839508317975):0.05552667068214717921[29],((Bacteria_Parcubacteria_OD1_Yanofskybacteria_RIFCSPHIGHO2_01_FULL_OD1_Yanofskybacteria_41_21:0.08837094609515473709,Bacteria_Parcubacteria_OD1_Yanofskybacteria_RIFCSPHIGHO2_01_FULL_OD1_Yanofskybacteria_48_25b:0.05283443750943869061):0.08534568682849406895[96],((Bacteria_Parcubacteria_OD1_Yanofskybacteria_RIFCSPLOWO2_01_FULL_OD1_Yanofskybacteria_49_17:0.06367836889204288309,Bacteria_Parcubacteria_OD1_Yanofskybacteria_RIFCSPLOWO2_02_FULL_OD1_Yanofskybacteria_47_9b:0.05553409882967478423):0.09142539754487562231[99],Bacteria_Parcubacteria_OD1_Yanofskybacteria_RIFCSPHIGHO2_02_FULL_OD1_Yanofskybacteria_50_12:0.10822022170246743678):0.01377001775232881108[43]):0.06885328585179319172[82]):0.03886361713224039532[12],(Bacteria_CPR_ParcubacteriaOD1_Yanofskybacteria_GWD1_OD1_39_16_partial:0.14931220885136137211,Bacteria_CPR_ParcubacteriaOD1_Yanofskybacteria_GWF1_OD1_44_227:0.11952495396872107880):0.06105000027785547484[68]):0.01485860736076513935[3]):0.02896550477164202761[6]):0.03616125965409654197[27]):0.01942756408045611186[17]):0.08013789854714541139[73]):0.07611982537951572647[36],Bacteria_Parcubacteria_OD1_RIFCSPHIGHO2_01_FULL_OD1_40_30:0.40913326441322911409):0.25148291319873872229[98]):0.01516971612417645186[0]):0.04569381033578601842[1],(((Bacteria_Parcubacteria_OD1_RIFCSPLOWO2_01_FULL_OD1_46_25:0.21521685590068498350,Bacteria_Parcubacteria_OD1_RBG_16_OD1_47_10:0.19410072611477213744):0.22092817909413539623[100],(Bacteria_CPR_ParcubacteriaOD1_GWA2_OD1_rel_38_13:0.49944967073012080938,((Bacteria_Parcubacteria_OD1_RIFCSPLOWO2_01_FULL_OD1_44_24:0.06015064749684988915,Bacteria_Parcubacteria_OD1_Falkowbacteria_RIFCSPLOWO2_01_FULL_OD1_Falkowbacteria_40_23:0.15586986429420396361):0.28486196908576882914[100],(Bacteria_Parcubacteria_OD1_RIFCSPLOWO2_01_FULL_OD1_58_14:0.26483992842453091265,Bacteria_Parcubacteria_OD1_RIFCSPLOWO2_01_FULL_OD1_48_14:0.29671731343654744739):0.24384241457452579538[99]):0.12572115087602284134[86]):0.05465429138307603685[12]):0.03762182325059010984[4],(((Bacteria_Parcubacteria_OD1_RIF-OD1-7_RIFCSPHIGHO2_02_FULL_RIF_OD1_07_45_25:0.35233961658895618374,((((Bacteria_Parcubacteria_OD1_RIF-OD1-7_RIFCSPHIGHO2_02_FULL_RIF_OD1_07_47_12:0.19440439745064222454,Bacteria_Parcubacteria_OD1_RIF-OD1-7_RIFCSPHIGHO2_01_FULL_RIF_OD1_07_49_22b:0.28347888393694137266):0.05736484577176063221[43],(((Y4_MetaBAT.39_rpsC_scaffold_878_350:0.00000100000050002909,X1_MetaBAT.21_rpsC_scaffold_187_2156:0.00000100000050002909):0.00000100000050002909[32],X3_MetaBAT.47_rpsC_scaffold_1367_89:0.00000100000050002909):0.23540800447594964484[100],(Bacteria_Parcubacteria_OD1_RIF-OD1-7_RIFCSPHIGHO2_02_FULL_RIF_OD1_07_48_16:0.10076557053044010726,Bacteria_Parcubacteria_OD1_RIF-OD1-7_RIFCSPLOWO2_01_FULL_RIF_OD1_07_48_16:0.11484541398480360708):0.16731026140266397340[100]):0.06454848176349757549[46]):0.06250312733301929824[22],(Bacteria_CPR_ParcubacteriaOD1_GWB1_OD1_49_12:0.11290238352633033547,Bacteria_Parcubacteria_OD1_RIF-OD1-7_RIFCSPHIGHO2_01_FULL_RIF_OD1_07_48_27b:0.18458194889997675547):0.18105927224346116122[96]):0.11891956962807580245[71],(((((((Bacteria_Parcubacteria_OD1_CG_CPR_10_CG_CPR10_03:0.16840211477392527661,Bacteria_CPR_ParcubacteriaOD1_L1_Parcubacteria_bacterium_SCGC_AAA255_P19_SAK_001_138:0.13900985856109870920):0.08321102999348754803[81],(Y1_MaxBin.087_rpsC_scaffold_11194_8:0.19026078571126003869,Y1_MetaBAT.25_rpsC_scaffold_9950_85:0.14701759042984713366):0.04125902022800014696[33]):0.00777014528192016603[12],((Bacteria_OD1_uncultured_DG_74_3:0.26150601251975147399,Bacteria_Parcubacteria_OD1_CG_CPR_10_CG_CPR10_01:0.09697637917749434011):0.01903840557628558999[27],(Bacteria_Parcubacteria_OD1_CG_CPR_10_CG_CPR10_02:0.25064598834147722162,(Bacteria_Parcubacteria_OD1_RIF-OD1-7_RIFCSPLOWO2_01_FULL_RIF_OD1_07_41_9:0.75343483900677610254,Bacteria_OD1_uncultured_DG_74_1:0.12419037139730607078):0.05264206811082956100[18]):0.05593480954603660682[17]):0.02004815685697316358[8]):0.03888654518503234514[11],(Bacteria_Parcubacteria_OD1_RIF-OD1-7_RBG_13_RIF_OD1_07_38_11:0.25601765767188211509,Bacteria_Parcubacteria_OD1_RIF-OD1-7_RBG_13_RIF_OD1_07_42_11:0.20706006540669036342):0.06907054911315292645[40]):0.03659759122510534979[11],(Bacteria_Parcubacteria_OD1_RIF-OD1-7_RBG_13_RIF_OD1_07_36_15:0.25831733357415676000,(Bacteria_Parcubacteria_OD1_RIF-OD1-7_RIFCSPHIGHO2_12_FULL_RIF_OD1_07_40_12:0.19257221938168225805,Bacteria_CPR_ParcubacteriaOD1_GWA1_OD1_36_12:0.18378235480465693330):0.25052461247834129088[100]):0.02551792767404995402[1]):0.05911176416946064410[3],(((Bacteria_CPR_ParcubacteriaOD1_GWA2_OD1_38_27:0.25207503857163793271,(Bacteria_Parcubacteria_OD1_RIF-OD1-7_RBG_13_RIF_OD1_07_37_56:0.13304168977490390957,((Bacteria_OD1_uncultured_DG_72:0.24438057306645227795,Bacteria_Parcubacteria_OD1_RIF-OD1-7_RIFOXYB1_FULL_RIF_OD1_07_40_15:0.22519279654474144703):0.05277705548898963678[56],X2_MaxBin.030_rpsC_scaffold_14793_3:0.36424022382097726025):0.02306861878420560924[26]):0.06666853792517429822[30]):0.09594190761759062436[32],((Bacteria_Parcubacteria_OD1_CG_CPR_03_CG_CPR03_03:0.25299234054764924151,(Bacteria_Parcubacteria_OD1_CG_CPR_03_CG_CPR03_02:0.36047969139730962063,Bacteria_Parcubacteria_OD1_CG_CPR_03_CG_CPR03_01:0.37733059160833337664):0.11126421784077014654[67]):0.10833899023176608856[88],(((Y5_MaxBin.025_rpsC_scaffold_4591_249:0.11917178370833307610,Bacteria_Parcubacteria_OD1_RIF-OD1-6_RIFCSPLOWO2_01_FULL_RIF_OD1_06_33_9:0.05408280445041035306):0.06893185357377726308[86],((Y1_MetaBAT.55_rpsC_scaffold_549_3:0.03624377623319074981,Bacteria_CPR_ParcubacteriaOD1_GWA2_OD1_37_10:0.04998924464451024591):0.03641861539345462445[66],(Y1_MetaBAT.1_rpsC_scaffold_1283_37:0.15986862916700653181,((Bacteria_Parcubacteria_OD1_RIF-OD1-6_RIFCSPHIGHO2_02_FULL_RIF_OD1_06_34_10:0.06429805126484063049,(Bacteria_Parcubacteria_OD1_RIF-OD1-6_RIFCSPHIGHO2_12_FULL_RIF_OD1_06_38_11:0.08542959274192327146,(((Bacteria_Parcubacteria_OD1_RIF-OD1-6_RIFCSPLOWO2_01_FULL_RIF_OD1_06_33_13:0.11017969257090158564,Bacteria_Parcubacteria_OD1_RIF-OD1-6_RIFCSPLOWO2_01_FULL_RIF_OD1_06_43_17b:0.17446257624936342689):0.01662607478024883192[46],Bacteria_Parcubacteria_OD1_RIF-OD1-6_RIFCSPHIGHO2_02_FULL_RIF_OD1_06_34_9:0.16171338729923218080):0.01057459236020235997[45],Bacteria_Parcubacteria_OD1_RIF-OD1-6_RIFCSPHIGHO2_01_FULL_RIF_OD1_06_39_25:0.04302012654797134072):0.02331048681062661623[75]):0.00759128701151402709[31]):0.05901336989374646874[77],(Bacteria_Parcubacteria_OD1_RIF-OD1-6_RIFOXYD1_FULL_RIF_OD1_06_32_13:0.21318261440366403914,((Bacteria_Parcubacteria_OD1_RIF-OD1-6_RIFOXYC1_FULL_RIF_OD1_06_38_18:0.09469028549908174719,Bacteria_Parcubacteria_OD1_RIF-OD1-6_RIFOXYB1_FULL_RIF_OD1_06_37_44:0.02749976523781137022):0.02611092798485075209[53],(Bacteria_Parcubacteria_OD1_RIF-OD1-6_RIFCSPLOWO2_01_FULL_RIF_OD1_06_37_25b:0.05520113961833340160,Bacteria_Parcubacteria_OD1_RIF-OD1-6_RIFOXYB1_FULL_RIF_OD1_06_38_37:0.06597371461171641638):0.06938811897189427202[99]):0.03136586071575519358[51]):0.03517452496241618709[69]):0.02387038254135724971[23]):0.00682368024315235973[7]):0.02290700144230600060[22]):0.07382487091681404212[82],(Bacteria_Parcubacteria_OD1_RIF-OD1-6_RIFCSPLOWO2_01_FULL_RIF_OD1_06_38_12b:0.09409555924290087525,Bacteria_Parcubacteria_OD1_RIF-OD1-6_RIFCSPHIGHO2_02_FULL_RIF_OD1_06_42_22:0.04810376477650402799):0.06441839487096447103[90]):0.23479362710571990980[100]):0.08290806148555526778[70]):0.06068785368848815531[5],(Bacteria_Parcubacteria_OD1_RIF-OD1-7_GWA2_RIF_OD1_07_46_15:0.12311080494664454477,Y5_MaxBin.069_rpsC_scaffold_43551_2:0.15495521585837315759):0.30305908824447441718[100]):0.00000100000050002909[2]):0.07235978295484254974[11],(Bacteria_Parcubacteria_OD1_RIF-OD1-7_RIFCSPHIGHO2_01_FULL_RIF_OD1_07_47_27:0.45039702939526854442,(Bacteria_Parcubacteria_OD1_RIF-OD1-7_RIFCSPLOWO2_01_FULL_RIF_OD107_43_32:0.08678915239522898284,(Bacteria_CPR_ParcubacteriaOD1_GWF2_OD1_rel_43_11_partial:0.03041002332460066016,Bacteria_SM2F11_RIFCSPHIGHO2_02_FULL_SM2F11_43_13:0.04905598689369480153):0.15754248728761000020[100]):0.12274132046513229477[99]):0.03846649546407870934[38]):0.07325584488934841487[22]):0.04527272275929383749[19]):0.18868847236928928957[97],(Bacteria_Parcubacteria_OD1_RIF-OD1-5_RIFCSPHIGHO2_02_FULL_RIF_OD1_05_43_15b:0.47698961360816749533,(Bacteria_Parcubacteria_OD1_RIF-OD1-5_RIFCSPLOWO2_01_FULL_RIF_OD1_05_46_10:0.28838665770457522219,(Bacteria_Parcubacteria_OD1_RIF-OD1-5_RIFCSPLOWO2_01_FULL_RIF_OD1_05_43_12:0.21859650962042492806,(Bacteria_Parcubacteria_OD1_RIF-OD1-5_RIFCSPLOWO2_12_FULL_RIF_OD1_05_38_22:0.21019359566839693199,Bacteria_Parcubacteria_OD1_RIF-OD1-5_RIFCSPLOWO2_02_FULL_RIF_OD1_05_38_8:0.20722888055340316082):0.10981067085404187800[79]):0.08730564488731609729[63]):0.37412051479340652227[100]):0.07919212761605395889[24]):0.02755098247613059839[12],(((Bacteria_Parcubacteria_OD1_RIF-OD1-13_RIFCSPLOWO2_01_FULL_RIF_OD1_13_59_16:0.10536176981033075484,Bacteria_Parcubacteria_OD1_RIF-OD1-13_RIFCSPLOWO2_01_FULL_RIF_OD1_13_60_25:0.18432130730492901627):0.22035469893127362928[100],((Bacteria_Parcubacteria_OD1_RIF-OD1-13_RIFCSPHIGHO2_02_FULL_RIF_OD1_13_47_11:0.18752539382863658846,((Bacteria_CPR_ParcubacteriaOD1_GWA2_OD1_45_30:0.27140867665351936511,(Bacteria_Parcubacteria_OD1_RIF-OD1-13_RIFCSPHIGHO2_01_FULL_RIF_OD1_13_50_25:0.06399425143547426975,Bacteria_Parcubacteria_OD1_RIF-OD1-13_GWC2_RIF_OD1_13_49_10:0.04022471856307482940):0.13231197577826125933[100]):0.02085608376828318802[39],(Bacteria_Parcubacteria_OD1_RIF-OD1-13_RIFCSPHIGHO2_02_FULL_RIF_OD1_13_52_23:0.14320941482759802499,(Bacteria_Parcubacteria_OD1_RIF-OD1-13_RIFCSPHIGHO2_02_FULL_RIF_OD1_13_53_17:0.01372055207212632445,X1_MetaBAT.36_rpsC_scaffold_4064_25:0.05562278887924377441):0.07428822183969199799[81]):0.09163610942173093521[98]):0.03119178464049138580[37]):0.06379077022284097842[60],((Bacteria_Parcubacteria_OD1_RIF-OD1-13_RIFCSPHIGHO2_02_FULL_RIF_OD1_13_49_20:0.18150923705541632813,(Bacteria_CPR_ParcubacteriaOD1_GWC2_OD1_52_8_partial:0.06901389765909006491,Bacteria_Parcubacteria_OD1_RIF-OD1-13_RIFCSPHIGHO2_02_FULL_RIF_OD1_13_49_12:0.05355908942741202661):0.04692327811648193403[72]):0.09255666008669719003[94],(Bacteria_Parcubacteria_OD1_RIF-OD1-13_RIFCSPLOWO2_02_FULL_RIF_OD1_13_51_17:0.20936617047929331759,(Bacteria_Parcubacteria_OD1_RIF-OD1-13_RIFCSPLOWO2_01_FULL_RIF_OD1_13_47_10:0.06963387290410029407,Bacteria_Parcubacteria_OD1_RIF-OD1-13_RIFCSPLOWO2_12_FULL_RIF_OD1_13_41_11:0.06558047761286604771):0.19451738337446478067[100]):0.07199578660450513257[52]):0.03592265300702792569[32]):0.03931443755966902015[23]):0.12006496974094996166[71],((((Bacteria_CPR_ParcubacteriaOD1_GWA2_OD1_47_10b:0.19064758088820388249,Bacteria_Parcubacteria_OD1_RIF-OD1-12_RIFCSPLOWO2_01_FULL_RIF_OD1_12_48_26:0.19584730667781358182):0.13723757547062728768[92],Bacteria_Parcubacteria_OD1_RIF-OD1-12_RIFCSPLOWO2_01_FULL_RIF_OD1_12_44_230:0.29724822572314474334):0.13742224186340470937[92],(Bacteria_Parcubacteria_OD1_RIF-OD1-12_RIFCSPHIGHO2_01_FULL_RIF_OD1_12_48_27:0.16960137294457172663,((Bacteria_Parcubacteria_OD1_RIF-OD1-12_RIFCSPHIGHO2_02_FULL_RIF_OD1_12_45_13b:0.01906928092287472204,Bacteria_Parcubacteria_OD1_RIF-OD1-12_RIFCSPHIGHO2_02_FULL_RIF_OD1_12_45_17b:0.00000100000050002909):0.00617316457077238517[79],Bacteria_Parcubacteria_OD1_RIF-OD1-12_RIFCSPLOWO2_02_FULL_RIF_OD1_12_45_11c:0.04723855805478523184):0.23468139627639941769[100]):0.10443762987814922405[93]):0.03161734140140875365[33],((((Bacteria_CPR_ParcubacteriaOD1_Giovannonibacteria_GWA2_OD1_rel_44_26:0.02709703560112242463,Bacteria_CPR_ParcubacteriaOD1_Giovannonibacteria_GWA1_OD1_44_29:0.07674829947336599123):0.04431177046251413842[88],(((Bacteria_Parcubacteria_OD1_Giovannonibacteria_RIFCSPHIGHO2_02_FULL_OD1_Giovannonibacteria_44_11:0.20207432241471109946,(Bacteria_Parcubacteria_OD1_Giovannonibacteria_RIFCSPHIGHO2_02_FULL_OD1_Giovannonibacteria_46_20:0.33834013598995715810,(Bacteria_Parcubacteria_OD1_Giovannonibacteria_RIFCSPLOWO2_01_FULL_OD1_Giovannonibacteria_44_16:0.03214742358017893403,Bacteria_Parcubacteria_OD1_Giovannonibacteria_RIFCSPLOWO2_12_FULL_OD1_Giovannonibacteria_44_32:0.03744855597929191982):0.10188190373430151825[96]):0.02722076887487957439[45]):0.07664583270933530978[66],Bacteria_Parcubacteria_OD1_Giovannonibacteria_RIFCSPLOWO2_01_FULL_OD1_Giovannonibacteria_46_32:0.13156504146944006384):0.04533387287126017240[35],(Bacteria_Parcubacteria_OD1_Giovannonibacteria_RIFCSPHIGHO2_01_FULL_OD1_Giovannonibacteria_45_23:0.07643144446906609268,Bacteria_Parcubacteria_OD1_Giovannonibacteria_RIFCSPLOWO2_01_FULL_OD1_Giovannonibacteria_45_140:0.12198294170709535200):0.03881603084819772870[82]):0.03599398120712073851[21]):0.14377838372648132914[90],Bacteria_Parcubacteria_OD1_RIFCSPLOWO2_12_FULL_OD1_41_13:0.59075741331673625734):0.08188438661564395593[29],(((Bacteria_Parcubacteria_OD1_RIFCSPLOWO2_01_FULL_OD1_39_11:0.26046415716013726627,(((((Bacteria_CPR_ParcubacteriaOD1_GWC2_OD1_40_31:0.15631992653721610287,(Bacteria_Parcubacteria_OD1_RIFCSPHIGHO2_02_OD1_41_19:0.00760578358832988619,Bacteria_CPR_ParcubacteriaOD1_GWB1_OD1_43_8:0.05924750995078062465):0.15541330625777063923[98]):0.12220888247587637088[96],X2_MetaBAT.24_rpsC_scaffold_1466_18:0.20219239543870226594):0.04782576078013145437[80],Bacteria_Parcubacteria_OD1_RIFCSPLOWO2_01_FULL_OD1_45_48:0.44204327319791703044):0.02638661830287553425[32],(((((Bacteria_CPR_ParcubacteriaOD1_GWA2_OD1_like_47_16:0.08119511220095441961,Bacteria_CPR_ParcubacteriaOD1_GWA2_OD1_44_15_partial:0.03343736874264111730):0.07465876582753139257[97],((Bacteria_Parcubacteria_OD1_RIF-OD1-11_RIFCSPHIGHO2_02_FULL_RIF_OD1_11_45_35:0.17480336200575880001,Bacteria_Parcubacteria_OD1_RIF-OD1-11_RIFCSPHIGHO2_02_FULL_RIF_OD1_11_43_32b:0.16842036695315149020):0.04578631337920921474[18],(Bacteria_Parcubacteria_OD1_RIF-OD1-11_RIFCSPLOWO2_12_FULL_RIF_OD1_11_43_20:0.11101610171873599331,Bacteria_Parcubacteria_OD1_RIF-OD1-11_RIFCSPLOWO2_01_FULL_RIF_OD1_11_45_15b:0.19387690307083491059):0.04913684188958437893[26]):0.03131102405985541209[0]):0.03351967269699778623[1],((Bacteria_Parcubacteria_OD1_RIF-OD1-11_RIFCSPHIGHO2_01_FULL_RIF_OD1_11_51_15:0.04100248033902071515,((X1_MetaBAT.70_rpsC_scaffold_6656_15:0.00000100000050002909,Y4_MetaBAT.79_rpsC_scaffold_18346_49:0.00000100000050002909):0.13232682395367825756[100],(Bacteria_Parcubacteria_OD1_RIF-OD1-11_RIFCSPLOWO2_02_RIF_OD1_11_50_13:0.09777935943141001507,Bacteria_CPR_ParcubacteriaOD1_GWA2_OD1_47_64:0.04869633157253609040):0.02798081997318424899[85]):0.02918320058469877146[58]):0.10268886021517149854[96],((Bacteria_Parcubacteria_OD1_RIF-OD1-11_RIFCSPHIGHO2_02_FULL_RIF_OD1_11_46_13:0.12321923869101122917,Bacteria_Parcubacteria_OD1_RIF-OD1-11_RIFCSPHIGHO2_01_FULL_RIF_OD1_11_46_22b:0.10932455349162202574):0.16868823506405050683[100],(Bacteria_Parcubacteria_OD1_Yanofskybacteria_RIFCSPHIGHO2_02_FULL_OD1_Yanofskybacteria_44_12:0.12714234621036207828,Bacteria_Parcubacteria_OD1_RIF-OD1-11_RIFCSPHIGHO2_12_FULL_RIF_OD1_11_45_16:0.10900373169064077328):0.16312408890870869205[98]):0.03019443742264416031[19]):0.03391884352053484153[9]):0.01811643889584754058[6],(((Bacteria_Parcubacteria_OD1_RIF-OD1-11_RIFCSPLOWO2_12_FULL_RIF_OD1_11_47_20:0.18881539785352222105,((Bacteria_Parcubacteria_OD1_RIF-OD1-11_RIFCSPLOWO2_02_FULL_RIF_OD1_11_44_35:0.02670766107142824239,Bacteria_CPR_ParcubacteriaOD1_GWB1_OD1_44_7:0.03347748459697602597):0.22241739686328249048[100],Bacteria_CPR_ParcubacteriaOD1_GWA2_OD1_47_21_part:0.15530401310877514631):0.03048720176175791913[5]):0.02114520752089213418[5],Bacteria_CPR_ParcubacteriaOD1_GWA1_OD1_40_21:0.09240953308500592100):0.04191514592788384702[5],(((((Bacteria_CPR_ParcubacteriaOD1_Nomurabacteria_RAAC4_OD1:0.09536124804992615611,Bacteria_CPR_ParcubacteriaOD1_Nomurabacteria_GWB1_OD1_36_6:0.10194386701352742275):0.07620573524657471565[94],(Bacteria_Parcubacteria_OD1_Nomurabacteria_RIFCSPLOWO2_01_FULL_OD1_Nomurabacteria_36_10b:0.59426044077541584354,Bacteria_Parcubacteria_OD1_Nomurabacteria_RIFCSPHIGHO2_02_FULL_OD1_Nomurabacteria_38_15:0.18839368830544930833):0.08346658031443504600[71]):0.05118813232920690903[29],(((((Bacteria_Parcubacteria_OD1_Nomurabacteria_CG_Nomura_03:0.08019367839906159368,(Bacteria_Parcubacteria_OD1_Nomurabacteria_RIFCSPHIGHO2_02_FULL_OD1_Nomurabacteria_35_13:0.03409996319780293772,Bacteria_CP_OD1_candidate_division_OD1_bacterium_SCGC_AAA011_A08_DUSEL_001_185:0.05038991344021007818):0.02763700933051434216[93]):0.04696371687032053349[95],(((Bacteria_Parcubacteria_OD1_Nomurabacteria_RIFCSPLOWO2_12_FULL_OD1_Nomurabacteria_46_14:0.09663307699126566508,(((Bacteria_CPR_ParcubacteriaOD1_Nomurabacteria_GWA2_OD1_43_15:0.06326687152556130511,Bacteria_CPR_ParcubacteriaOD1_Nomurabacteria_GWB1_OD1_40_7:0.01927548045484762593):0.01327899691069189814[31],(((Bacteria_Parcubacteria_OD1_Nomurabacteria_RIFCSPLOWO2_12_FULL_OD1_Nomurabacteria_44_11:0.08303654093222744004,Bacteria_Parcubacteria_OD1_Nomurabacteria_RIFCSPHIGHO2_02_FULL_OD1_Nomurabacteria_42_19:0.01904641062736637039):0.02578207920537534809[47],(Bacteria_Parcubacteria_OD1_Nomurabacteria_RIFCSPLOWO2_12_FULL_OD1_Nomurabacteria_37_8:0.03194139068671671133,((Bacteria_Parcubacteria_OD1_Nomurabacteria_RIFCSPLOWO2_01_FULL_OD1_Nomurabacteria_37_25:0.01252435823386842395,(Bacteria_CPR_ParcubacteriaOD1_GWB1_OD1_36_5:0.02531809408305707443,(((Bacteria_Parcubacteria_OD1_Nomurabacteria_RIFCSPLOWO2_01_FULL_OD1_Nomurabacteria_39_18:0.04683892959928358246,(Bacteria_CPR_ParcubacteriaOD1_Nomurabacteria_GWA1_OD1_37_20_partial:0.02594954466190455000,Bacteria_Parcubacteria_OD1_Nomurabacteria_RIFCSPHIGHO2_01_FULL_OD1_Nomurabacteria_39_10:0.06126978254714977173):0.01288143546638742531[61]):0.00673627871590470276[19],(Bacteria_Parcubacteria_OD1_Nomurabacteria_RIFCSPHIGHO2_01_FULL_OD1_Nomurabacteria_38_19:0.08372846914358308967,Bacteria_Parcubacteria_OD1_Nomurabacteria_RIFCSPHIGHO2_02_FULL_OD1_Nomurabacteria_36_29:0.00769741773002992867):0.01972553766108758877[15]):0.00366826091614091227[0],((((Bacteria_Parcubacteria_OD1_Nomurabacteria_RIFOXYC2_FULL_OD1_Nomurabacteria_36_19:0.01867736820859565439,Bacteria_Parcubacteria_OD1_Nomurabacteria_RIFCSPLOWO2_12_FULL_OD1_Nomurabacteria_40_42:0.03807271075924748699):0.02273925611581245967[58],Bacteria_Parcubacteria_OD1_Nomurabacteria_RIFCSPLOWO2_01_FULL_OD1_Nomurabacteria_41_18:0.02842995300308999440):0.01247698373206075628[12],Bacteria_Parcubacteria_OD1_Nomurabacteria_RIFCSPLOWO2_01_FULL_OD1_Nomurabacteria_40_18:0.02963355143809424941):0.01484556446309369220[4],Bacteria_Parcubacteria_OD1_Nomurabacteria_RIFCSPLOWO2_01_FULL_OD1_Nomurabacteria_42_17:0.01892668823375437404):0.01229268709084537121[2]):0.00636728786101574667[0]):0.00598947316706445725[1]):0.01273506793438484823[2],(Bacteria_Parcubacteria_OD1_Nomurabacteria_RIFCSPLOWO2_01_FULL_OD1_Nomurabacteria_41_12:0.01332359817789074280,Bacteria_Parcubacteria_OD1_Nomurabacteria_RIFCSPHIGHO2_01_FULL_OD1_Nomurabacteria_40_12:0.02097171070710571184):0.02256096618268739820[51]):0.00608877357445897563[4]):0.00691975221786198143[18]):0.01785808167355925485[6],(Bacteria_CPR_ParcubacteriaOD1_Nomurabacteria_GWA2_OD1_41_25_partial:0.02778126270595374786,((((Bacteria_CPR_ParcubacteriaOD1_Nomurabacteria_GWA1_OD1_43_17:0.07650087835099296518,Bacteria_CPR_ParcubacteriaOD1_Nomurabacteria_GWF2_OD1_40_31:0.04452251638300770004):0.01913216948275522911[27],(Bacteria_Parcubacteria_OD1_Nomurabacteria_RIFCSPLOWO2_01_FULL_OD1_Nomurabacteria_39_17:0.08561109780326899010,Bacteria_Parcubacteria_OD1_Nomurabacteria_RIFCSPLOWO2_01_FULL_OD1_Nomurabacteria_41_52b:0.08282515339404013244):0.02323084172838192976[18]):0.01438729431677516872[6],Bacteria_Parcubacteria_OD1_Nomurabacteria_RIFCSPLOWO2_01_FULL_OD1_Nomurabacteria_40_15:0.07042868505213195629):0.00000100000050002909[2],(Bacteria_CPR_ParcubacteriaOD1_Nomurabacteria_GWB1_OD1_47_6_part:0.03832563365724502707,(Bacteria_Parcubacteria_OD1_Nomurabacteria_GWB1_OD1_Nomurabacteria_40_6:0.00620712563556424096,Bacteria_Parcubacteria_OD1_Nomurabacteria_RIFOXYB1_FULL_OD1_Nomurabacteria_39_16:0.00000100000050002909):0.01249305256056120611[98]):0.01243084511069261940[32]):0.00880061805118905610[0]):0.01268726919176259120[0]):0.00560775366522210834[1]):0.00949637383961380276[9],Bacteria_Parcubacteria_OD1_Nomurabacteria_RIFCSPLOWO2_01_FULL_OD1_Nomurabacteria_46_18:0.16861977859622009901):0.02809251736921053108[16]):0.00670681285563970442[6],Bacteria_Parcubacteria_OD1_Nomurabacteria_RIFCSPHIGHO2_01_FULL_OD1_Nomurabacteria_40_20:0.05402676426888657762):0.02839839940858958703[25],Bacteria_CPR_ParcubacteriaOD1_Nomurabacteria_GWA2_OD1_40_9:0.07770754426055255515):0.01151164018698886370[32]):0.07964249855348981555[84],Bacteria_Parcubacteria_OD1_Nomurabacteria_RIFCSPHIGHO2_01_FULL_OD1_Nomurabacteria_39_9:0.38701344329267195477):0.04730366295532929810[19],(Bacteria_CPR_ParcubacteriaOD1_GWA2_OD1_42_18:0.27399859629599637723,Bacteria_Parcubacteria_OD1_Nomurabacteria_RIFCSPLOWO2_01_FULL_OD1_Nomurabacteria_33_24:0.25410591139313076781):0.02858447694208866505[15]):0.02390067298253794117[6],(Bacteria_CPR_ParcubacteriaOD1_Nomurabacteria_GWB1_OD1_37_5:0.07845953048515670603,Bacteria_Parcubacteria_OD1_Nomurabacteria_RIFCSPHIGHO2_01_FULL_OD1_Nomurabacteria_42_16:0.23646296879784450828):0.14172070301969083572[95]):0.05294935807002453670[15]):0.06293896300470515348[26],Bacteria_Parcubacteria_OD1_Nomurabacteria_RIFCSPHIGHO2_02_FULL_OD1_Nomurabacteria_33_12:0.17129039873274318206):0.15109945678391981105[75],Bacteria_Parcubacteria_OD1_RIF-OD1-11_RIFOXYD2_FULL_RIF_OD1_11_36_9:0.13611030434273960199):0.01598792578755987154[4]):0.02895396596564837888[3]):0.05687548297539372910[7],((((((Bacteria_Parcubacteria_OD1_Adlerbacteria_RIFOXYC1_FULL_OD1_Adlerbacteria_48_26:0.10780792152738528922,((Bacteria_Parcubacteria_OD1_Adlerbacteria_RIFCSPHIGHO2_12_FULL_OD1_Adlerbacteria_53_18:0.06827178386059346016,Bacteria_Parcubacteria_OD1_Adlerbacteria_RIFCSPHIGHO2_02_FULL_OD1_Adlerbacteria_52_17:0.11153570631180530215):0.04311813903924502367[77],(Bacteria_Parcubacteria_OD1_Adlerbacteria_RIFCSPHIGHO2_01_FULL_OD1_Adlerbacteria_54_23:0.07013510524708958804,Bacteria_Parcubacteria_OD1_Adlerbacteria_RIFCSPLOWO2_01_FULL_OD1_Adlerbacteria_54_21b:0.15643790600515297684):0.05867320097297712422[82]):0.01260954580756874256[39]):0.07819433131409427029[70],Bacteria_Parcubacteria_OD1_Adlerbacteria_RIFCSPLOWO2_01_FULL_OD1_Adlerbacteria_51_16:0.08353782738689984055):0.14394032267921957891[86],((Bacteria_Parcubacteria_OD1_RIF-OD1-9_RIFCSPHIGHO2_01_FULL_RIF_OD1_09_41_20:0.19470266665253763150,Y5_MetaBAT.30_rpsC_scaffold_20_2014:0.18276314614802471881):0.04069773101720249725[51],((X1_MetaBAT.4_rpsC_scaffold_1093_427:0.00000100000050002909,Y4_MetaBAT.14_rpsC_scaffold_1990_1206:0.00000100000050002909):0.00000100000050002909[38],X3_MetaBAT.15_rpsC_scaffold_1734_504:0.00000100000050002909):0.23112763285661608315[100]):0.01998466567926998963[6]):0.04161651460142867798[15],((Bacteria_Parcubacteria_OD1_Nomurabacteria_CG_Nomura_04:0.19371951147320756736,((Bacteria_Parcubacteria_OD1_Nomurabacteria_CG_Nomura_01:0.02848709648150012097,((Bacteria_CPR_ParcubacteriaOD1_Nomurabacteria_GWC2_OD1_42_20:0.00000100000050002909,Bacteria_Parcubacteria_OD1_Nomurabacteria_CG_Nomura_02:0.02507226165852606548):0.02119169004267526871[75],Bacteria_Parcubacteria_OD1_RIF-OD1-9_RIFCSPHIGHO2_01_FULL_RIF_OD1_09_44_41:0.02974329464987042482):0.01920691490529342904[51]):0.02196386326172961728[46],(Bacteria_Parcubacteria_OD1_RIF-OD1-9_RIFCSPLOWO2_01_FULL_RIF_OD1_09_47_33b:0.02188359663411076211,Bacteria_Parcubacteria_OD1_RIF-OD1-9_RIFCSPLOWO2_01_FULL_RIF_OD1_09_43_27:0.12334411301028246066):0.03476496468246226268[89]):0.16611866698318297764[99]):0.05233329506782317952[15],(Bacteria_Parcubacteria_OD1_RIF-OD1-9_RIFOXYC1_FULL_RIF_OD1_09_52_10:0.06007413193692236197,Bacteria_Parcubacteria_OD1_RIF-OD1-9_RIFCSPHIGHO2_01_FULL_RIF_OD1_09_51_10:0.04067686652637277772):0.16802908189184115328[100]):0.04562578692737238872[23]):0.03719113721668561995[1],((((((Y5_MetaBAT.58_rpsC_scaffold_19564_15:0.24804155815289322118,(((((Bacteria_Parcubacteria_OD1_Kaiserbacteria_RIFCSPLOWO2_01_FULL_OD1_Kaiserbacteria_52_12b:0.03252933227935884269,Bacteria_Parcubacteria_OD1_Kaiserbacteria_RIFCSPHIGHO2_02_FULL_OD1_Kaiserbacteria_54_22:0.03681791087074719193):0.00890600375132788794[13],((Bacteria_Parcubacteria_OD1_Kaiserbacteria_RIFCSPHIGHO2_02_FULL_OD1_Kaiserbacteria_55_17:0.02981201054506096154,(Bacteria_Parcubacteria_OD1_Kaiserbacteria_GWA2_OD1_Kaiserbacteria_50_9:0.02906518284379965358,Bacteria_Parcubacteria_OD1_Kaiserbacteria_RIFCSPLOWO2_01_FULL_OD1_Kaiserbacteria_55_19:0.04184952839582187917):0.01296703600402825465[46]):0.01498591762460091924[52],Bacteria_Parcubacteria_OD1_CG_CPR_09_CG_CPR09_01:0.05174135879650806208):0.00625087299792599291[17]):0.00591917393342024801[8],Bacteria_Parcubacteria_OD1_Kaiserbacteria_RIFCSPHIGHO2_01_FULL_OD1_Kaiserbacteria_53_31:0.06517348649780602132):0.00679464162539802300[8],Bacteria_CPR_ParcubacteriaOD1_GWB1_OD1_57_6:0.03238785193980610322):0.01595306768753278551[21],Bacteria_Parcubacteria_OD1_Kaiserbacteria_RIFOXYD1_FULL_OD1_Kaiserbacteria_47_14:0.09287656581588055182):0.04081569440090867390[49]):0.00000100000050002909[26],Bacteria_Parcubacteria_OD1_Kaiserbacteria_RIFCSPHIGHO2_12_FULL_OD1_Kaiserbacteria_56_13:0.16759557477567516015):0.14634577536217280302[88],(Bacteria_Parcubacteria_OD1_Kaiserbacteria_RIFCSPLOWO2_02_FULL_OD1_Kaiserbacteria_51_13:0.15302841843861564319,(Bacteria_Parcubacteria_OD1_Kaiserbacteria_RIFCSPHIGHO2_12_FULL_OD1_Kaiserbacteria_53_13:0.03923237443443741701,(Bacteria_Parcubacteria_OD1_Kaiserbacteria_RIFCSPHIGHO2_02_FULL_OD1_Kaiserbacteria_49_16:0.06463702072672934673,((((Bacteria_Parcubacteria_OD1_Kaiserbacteria_RIFCSPHIGHO2_01_FULL_OD1_Kaiserbacteria_53_29:0.02566858701244536384,(Bacteria_Parcubacteria_OD1_Kaiserbacteria_RIFCSPLOWO2_01_FULL_OD1_Kaiserbacteria_54_22:0.03230662265326247201,(Bacteria_Parcubacteria_OD1_Kaiserbacteria_RIFCSPHIGHO2_02_FULL_OD1_Kaiserbacteria_55_20:0.01257703835525353538,Bacteria_Parcubacteria_OD1_Kaiserbacteria_RIFCSPHIGHO2_02_FULL_OD1_Kaiserbacteria_54_11b:0.00595149357050092035):0.03186948854494638800[88]):0.00598989150584648775[25]):0.01262319272193429716[24],((Bacteria_Parcubacteria_OD1_Kaiserbacteria_RIFCSPLOWO2_01_FULL_OD1_Kaiserbacteria_53_17:0.00661284113274955392,(Bacteria_Parcubacteria_OD1_Kaiserbacteria_RIFCSPHIGHO2_01_FULL_OD1_Kaiserbacteria_56_24:0.06882322376689711807,Bacteria_Parcubacteria_OD1_RIFCSPHIGHO2_01_FULL_OD1_56_18:0.03467727840453430077):0.01786871043905273113[64]):0.07083120773797871306[77],((Bacteria_Parcubacteria_OD1_Kaiserbacteria_RIFCSPHIGHO2_02_FULL_OD1_Kaiserbacteria_59_21:0.00619354610929014667,Bacteria_Parcubacteria_OD1_Kaiserbacteria_RIFCSPLOWO2_01_FULL_OD1_Kaiserbacteria_54_24:0.02602600950482618011):0.01887854583100573302[59],Bacteria_CPR_ParcubacteriaOD1_Kaiserbacteria_GWB1_OD1_50_17_partial:0.09802701564890528574):0.00637401672561931087[12]):0.00684828501034824132[5]):0.00000100000050002909[1],(Y3_MetaBAT.74_rpsC_scaffold_2532_336:0.04373820752866847128,Bacteria_Parcubacteria_OD1_Kaiserbacteria_RIFCSPLOWO2_01_FULL_OD1_Kaiserbacteria_55_25:0.02007856437608461497):0.03103442496583483021[63]):0.01362851668924423137[1],(Bacteria_CPR_ParcubacteriaOD1_Kaiserbacteria_GWA2_OD1_52_12:0.04581621398495146907,(Bacteria_Parcubacteria_OD1_Kaiserbacteria_RIFCSPHIGHO2_01_FULL_OD1_Kaiserbacteria_55_17:0.04256969185690130664,Bacteria_Parcubacteria_OD1_Kaiserbacteria_RIFCSPLOWO2_01_FULL_OD1_Kaiserbacteria_54_13:0.04309055526649720885):0.01596746911674326586[17]):0.01260422889742189925[12]):0.02091568703847638752[14]):0.01357078480717880536[16]):0.02380822717808054462[31]):0.09806850093602495488[99]):0.06083911636549944185[50],(Bacteria_Parcubacteria_OD1_Kaiserbacteria_RIFCSPHIGHO2_01_FULL_OD1_Kaiserbacteria_49_13:0.06845877213939102757,Bacteria_Parcubacteria_OD1_Kaiserbacteria_RIFCSPLOWO2_01_FULL_OD1_Kaiserbacteria_51_21:0.07295508937278365191):0.07558491715674803268[92]):0.08079925953327983523[27],((X1_MetaBAT.7_rpsC_scaffold_229_4000:0.11523235441230922360,Bacteria_Parcubacteria_OD1_Kaiserbacteria_RIFCSPHIGHO2_01_FULL_OD1_Kaiserbacteria_48_10:0.06680214898039665838):0.23306128436432974049[100],(Bacteria_Parcubacteria_OD1_RIF-OD1-9_RIFCSPLOWO2_02_FULL_RIF_OD1_09_51_11:0.37273206715900791819,(((Bacteria_Parcubacteria_OD1_Campbellbacteria_RIFOXYC2_FULL_OD1_Campbellbacteria_35_25:0.10450131971635594208,(Bacteria_CPR_ParcubacteriaOD1_Campbellbacteria_GWD2_OD1_35_24:0.09005979279495690548,Bacteria_Parcubacteria_OD1_Campbellbacteria_RIFCSPLOWO2_02_FULL_OD1_Campbellbacteria_35_11:0.00655949779121391217):0.08794836970547960375[81]):0.21194191315703861389[100],(Bacteria_Parcubacteria_OD1_Kaiserbacteria_RIFCSPLOWO2_12_FULL_OD1_Kaiserbacteria_50_10:0.06207325437955155817,Bacteria_Parcubacteria_OD1_Kaiserbacteria_RIFCSPHIGHO2_02_FULL_OD1_Kaiserbacteria_49_34:0.02401675500696563020):0.32846699545441232493[100]):0.04586898369619153704[34],(((Bacteria_Parcubacteria_OD1_RIF-OD1-11_RIFCSPHIGHO2_01_FULL_RIF_OD1_11_46_22:0.14841469948934335465,Bacteria_Parcubacteria_OD1_Kaiserbacteria_RIFCSPLOWO2_12_FULL_OD1_Kaiserbacteria_45_26:0.18083395426484610846):0.07173170450390913000[78],Bacteria_Parcubacteria_OD1_CG_CPR_18_CG_CPR18_01:0.10978919389331129319):0.06250872699388168585[72],Bacteria_CPR_ParcubacteriaOD1_L1_Parcubacteria_bacterium_SCGC_AAA040_L21_CrabSpa_001_179:0.21583454513030125854):0.08021906005010485952[63]):0.07596172679869891975[49]):0.00984649707366760246[4]):0.01757494058337372156[2]):0.06032770152908786127[3],((Bacteria_Parcubacteria_OD1_Campbellbacteria_RIFCSPLOWO2_02_OD1_Campbellbacteria_35_12:0.10927437530542727373,(Bacteria_CPR_ParcubacteriaOD1_GWA2_OD1_43_11:0.30177455729365210146,Bacteria_Parcubacteria_OD1_RIFCSPHIGHO2_01_FULL_OD1_45_26:0.40324249521972105326):0.02958205463037159519[2]):0.04780520122522129850[8],(((Bacteria_Parcubacteria_OD1_RIF-OD1-1_RIFCSPLOWO2_02_RIF_OD1_10_39_10:0.05652257280790038557,(Bacteria_CPR_ParcubacteriaOD1_GWC2_OD1_40_10:0.04928501061022529106,Bacteria_Parcubacteria_OD1_RIF-OD1-1_RIFCSPLOWO2_02_FULL_RIF_OD1_10_39_26:0.07294420226150943876):0.02057182869719297730[39]):0.07675101392903654896[88],((Bacteria_Parcubacteria_OD1_RIF-OD1-1_RIFCSPHIGHO2_12_FULL_RIF_OD1_10_44_12b:0.11447193320674664552,Bacteria_Parcubacteria_OD1_RIF-OD1-1_RIFCSPHIGHO2_12_FULL_RIF_OD1_10_43_12b:0.13327242421036694653):0.08720807866177773815[87],((((((Bacteria_CPR_ParcubacteriaOD1_GWD1_OD1_44_9_partial:0.02750163675767047095,Bacteria_Parcubacteria_OD1_RIF-OD1-1_RIFCSPLOWO2_01_FULL_RIF_OD1_10_47_33:0.02793272042098157715):0.00490309825691709160[58],Bacteria_Parcubacteria_OD1_RIF-OD1-1_RIFCSPHIGHO2_02_FULL_RIF_OD1_10_39_16:0.04838150819688211840):0.02206403108851843001[42],Bacteria_Parcubacteria_OD1_RIF-OD1-1_RIFOXYD2_FULL_RIF_OD1_10_43_10:0.02509692646138848848):0.01610930901381004213[49],(Bacteria_CPR_ParcubacteriaOD1_GWA2_OD1_50_10_part:0.10406204894032412833,Bacteria_Parcubacteria_OD1_RIF-OD1-1_RIFCSPHIGHO2_01_FULL_RIF_OD1_10_43_60:0.05799969055764362530):0.01964643161434797072[39]):0.04802087990610716395[70],(Bacteria_Parcubacteria_OD1_RIF-OD1-1_RIFCSPHIGHO2_01_FULL_RIF_OD1_10_44_22b:0.15195127420072773727,((Bacteria_Parcubacteria_OD1_RIF-OD1-1_RIFCSPLOWO2_02_FULL_RIF_OD1_10_44_12b:0.07267544317747069715,((Bacteria_Parcubacteria_OD1_RIF-OD1-1_RIFCSPHIGHO2_01_FULL_RIF_OD1_10_49_18:0.05536861559093999435,Bacteria_Parcubacteria_OD1_RIF-OD1-1_RIFCSPHIGHO2_02_FULL_RIF_OD1_10_43_37:0.04316914432115995237):0.08707358348443504370[100],Bacteria_Parcubacteria_OD1_RIF-OD1-1_RIFCSPHIGHO2_01_FULL_RIF_OD1_10_46_25:0.08786932040098018037):0.04268595550413505080[57]):0.06428822557338015331[66],Bacteria_CPR_ParcubacteriaOD1_GWA1_OD1_49_11_partial:0.10461224182981815334):0.03262432827771148680[58]):0.05872581946050787344[59]):0.19366899672620080386[96],((Bacteria_Parcubacteria_OD1_RIF-OD1-1_RIFOXYD1_FULL_RIF_OD1_10_39_35:0.06120329108719348848,(Bacteria_Parcubacteria_OD1_RIF-OD1-1_RIFCSPLOWO2_12_FULL_RIF_OD1_10_39_16:0.05902908169262158222,Bacteria_Parcubacteria_OD1_RIF-OD1-1_RIFCSPHIGHO2_02_FULL_RIF_OD1_10_39_19:0.07679082729862746204):0.02822371622591195867[75]):0.04416698403754984459[79],Bacteria_Parcubacteria_OD1_RIF-OD1-1_RIFCSPLOWO2_01_FULL_RIF_OD1_10_35_19:0.08273059461223282451):0.24250371362740735792[100]):0.04258245904583830149[57]):0.07693894788997548972[69]):0.11103324960283235401[72],((X4_MaxBin.042_rpsC_scaffold_328_634:0.00619869226358841629,X2_MetaBAT.16_rpsC_scaffold_342_376:0.00000100000050002909):0.00000100000050002909[100],Y3_MaxBin.081_rpsC_scaffold_51196_21:0.22408192843912469461):0.23278128886021523525[100]):0.06163725908200098219[17]):0.01971906586063330163[0]):0.02815638800878795742[0]):0.03041209021791302022[1],((((Bacteria_Parcubacteria_OD1_RIFOXYD1_FULL_OD1_44_32:0.09494258666695740145,Bacteria_Parcubacteria_OD1_RIFOXYD1_FULL_OD1_46_19:0.07226728465715936967):0.08391860666658927659[94],(Bacteria_Parcubacteria_OD1_GWA1_OD1_51_14:0.14994513955953700513,(Bacteria_Parcubacteria_OD1_RIFOXYD2_FULL_OD1_44_9:0.07740336320615455457,Bacteria_Parcubacteria_OD1_RIFOXYB1_FULL_OD1_42_16:0.05489382749741939654):0.09911926094877814009[94]):0.04581961877953227152[56]):0.08343356734808925201[80],Bacteria_Parcubacteria_OD1_RIFOXYD2_FULL_OD1_52_8:0.31007298953089845739):0.05436883383537226277[45],(Bacteria_Parcubacteria_OD1_RIF-OD1-9_RIFCSPHIGHO2_01_FULL_RIF_OD1_09_49_22:0.07811618694853926514,(Bacteria_Parcubacteria_OD1_RIF-OD1-9_RifOxyC12_full_RIF_OD1_09_46_25:0.08538637262594911403,(Bacteria_Parcubacteria_OD1_RIF-OD1-9_RIFCSPLOWO2_01_FULL_RIF_OD1_09_50_20:0.04325845017084728461,(Bacteria_Parcubacteria_OD1_RIF-OD1-9_RIFCSPLOWO2_02_FULL_RIF_OD1_09_54_12:0.02223482553145721130,Bacteria_Parcubacteria_OD1_RIF-OD1-9_RIFCSPHIGHO2_02_FULL_RIF_OD1_09_50_13:0.05296557091765688452):0.02530590288303107699[73]):0.06315058953683426457[83]):0.04868458116432367727[82]):0.16809141870340071900[100]):0.05891886542654634074[24]):0.01333701404753606136[3]):0.13637821265133132087[80]):0.01406106416355697858[6],(Y1_MetaBAT.97_rpsC_scaffold_8608_3:0.16491328229875881761,Bacteria_Parcubacteria_OD1_RIFCSPLOWO2_01_FULL_OD1_42_9:0.07273413293667295443):0.11866112883736691652[99]):0.03097067232104996556[9]):0.01672394779946944493[5],Bacteria_CPR_ParcubacteriaOD1_GWB1_OD1_41_6_partial:0.31586299019567959379):0.03549470567135379340[30],(Bacteria_CPR_ParcubacteriaOD1_Giovannonibacteria_GWF2_OD1_42_19:0.11593944199444584930,((Bacteria_Parcubacteria_OD1_Giovannonibacteria_RIFCSPLOWO2_01_FULL_OD1_Giovannonibacteria_46_13:0.04554381535325457975,((Bacteria_Parcubacteria_OD1_Giovannonibacteria_RIFCSPHIGHO2_02_OD1_Giovannonibacteria_43_16:0.00841946058869102315,(Bacteria_Parcubacteria_OD1_RIF-OD1-2_RIFCSPLOWO2_12_FULL_RIF_OD1_02_44_15:0.03530410988809300904,Bacteria_Parcubacteria_OD1_Giovannonibacteria_RIFCSPLOWO2_12_FULL_OD1_Giovannonibacteria_43_11c:0.05181577219649341481):0.01852246423396737562[46]):0.05600088074788960035[91],Bacteria_Parcubacteria_OD1_RIFOXYD1_FULL_OD1_48_21:0.15866877509065074880):0.03452355311040983255[84]):0.10148517531607730013[98],Bacteria_CPR_ParcubacteriaOD1_Giovannonibacteria_GWA2_OD1_53_7_partial:0.13730758874834123051):0.01499964864933868089[70]):0.06895524384230834747[95]):0.02823159694283297605[10]):0.04743980517933255037[56]):0.07794718428742529459[68]):0.25483160494627088433[99]):0.04662517212740305284[5]):0.03942083498224936700[1]):0.07371005289906469582[1]):0.03213703503476707940[2],Bacteria_CPR_ParcubacteriaOD1_L1_Parcubacteria_bacterium_SCGC_AAA011_A09_DUSEL_001_189:0.43098322330312810458):0.03403629387739527667[5],(Bacteria_CG_CPR_16_CG_CPR16_01:0.51660863105670518092,Y5_MetaBAT.72_rpsC_scaffold_2234_151:0.31750386479872716450):0.13318661220848390658[49]):0.05123205313785231946[10],(((Y5_MetaBAT.105_rpsC_scaffold_20014_39:0.23020962654848287077,(Bacteria_Parcubacteria_OD1_Moranbacteria_RIFCSPHIGHO2_01_FULL_OD1_Moranbacteria_55_24:0.08015550649415946471,(Bacteria_Parcubacteria_OD1_Moranbacteria_RIFCSPHIGHO2_01_FULL_OD1_Moranbacteria_54_31:0.01516717185470266988,((Bacteria_Parcubacteria_OD1_Moranbacteria_CG_Moran_02:0.09479732362625122033,Bacteria_Parcubacteria_OD1_Moranbacteria_CG_Moran_01:0.02327178849854541140):0.05502241683587747595[99],Bacteria_Parcubacteria_OD1_Moranbacteria_RIFCSPLOWO2_12_FULL_OD1_Moranbacteria_48_12:0.09089350541168109143):0.00669979809037813800[57]):0.08011814626344579415[99]):0.10837274920869444106[90]):0.09232576850177057204[68],(((Bacteria_Parcubacteria_OD1_Moranbacteria_RifOxyA12_full_OD1_Moranbacteria_44_15:0.12882770212596461601,(Bacteria_Parcubacteria_OD1_Moranbacteria_RifOxyA12_full_OD1_Moranbacteria_35_19:0.20062877477601009923,(Bacteria_CPR_ParcubacteriaOD1_MoranbacteriaOD1_i_GWA2_OD1_39_41:0.06757146306666553248,Bacteria_Parcubacteria_OD1_Moranbacteria_RBG_19FT_COMBO_OD1_Moranbacteria_42_6:0.26966130984736452758):0.04686671031779807844[68]):0.06699277511616191783[77]):0.13482838409383965383[93],Bacteria_Parcubacteria_OD1_Moranbacteria_RIFCSPHIGHO2_12_FULL_OD1_Moranbacteria_40_10:0.21307005071262472007):0.03191907728395491917[16],(((Bacteria_CPR_ParcubacteriaOD1_MoranbacteriaOD1_i_GWD1_OD1_37_17:0.00508273818820885546,X2_MetaBAT.25_rpsC_scaffold_1635_35:0.31000635338385212902):0.18310723893256550254[100],(Bacteria_CP_OD1_ALUMROCK_MS4_OD1_33_19:0.04619634420072716435,(Bacteria_CPR_ParcubacteriaOD1_MoranbacteriaOD1_i_GWF1_OD1_34_10:0.02531249786942537175,Bacteria_CPR_ParcubacteriaOD1_MoranbacteriaOD1_i_GWE1_OD1_ACD7_35_17:0.04882651764091163610):0.06514331626267870490[93]):0.16734827804923865791[100]):0.04684023680373306658[29],((Bacteria_CPR_ParcubacteriaOD1_MoranbacteriaOD1_i_GWC2_OD1_i_37_82:0.01246568601033795284,(Bacteria_CPR_ParcubacteriaOD1_GWD2_OD1_38_11:0.01542637416509839120,Bacteria_CPR_ParcubacteriaOD1_MoranbacteriaOD1_i_GWE2_OD1_36_40:0.01518139838230934610):0.01317359553271189691[82]):0.12039361758696996707[100],((Bacteria_CPR_ParcubacteriaOD1_MoranbacteriaOD1_i_GWE1_OD1_i_ACD11_lin_49_15:0.03507383143687516774,Bacteria_CPR_ParcubacteriaOD1_MoranbacteriaOD1_i_GWC2_OD1_i_45_10:0.07267366774812883401):0.02559236089661271960[77],Bacteria_CPR_ParcubacteriaOD1_Moranbacteria:0.08379961555941903284):0.07942428148614613659[92]):0.02766525825969906940[43]):0.04512262923367912210[13]):0.04042916096057844882[14]):0.05386188245227668814[40],((Bacteria_Parcubacteria_OD1_Moranbacteria_RIFOXYB1_FULL_OD1_Moranbacteria_44_23:0.02208265345295253729,Bacteria_Parcubacteria_OD1_Moranbacteria_RIFOXYC1_FULL_OD1_Moranbacteria_44_13:0.04291793127355913312):0.13115067936035712526[96],Bacteria_Parcubacteria_OD1_Moranbacteria_RBG_13_OD1_Moranbacteria_45_13:0.32001405178932817996):0.17889288659223409605[97]):0.21372695005534544932[97]):0.04243067836491627720[10],(Bacteria_SM2F11_RIFCSPHIGHO2_02_FULL_SM2F11_46_11:0.43751964650877028795,((Bacteria_SM2F11_RIFCSPHIGHO2_01_FULL_SM2F11_43_23:0.17706845698517217902,Bacteria_SM2F11_RIFCSPHIGHO2_01_FULL_SM2F11_50_11:0.15902446018106342063):0.28798265784230592246[100],((Bacteria_SM2F11_RIFCSPHIGHO2_01_FULL_SM2F11_46_24:0.16261674741474158035,(Bacteria_SM2F11_RIFCSPHIGHO2_12_FULL_SM2F11_42_22:0.18548955456209154091,(Bacteria_SM2F11_RIFCSPHIGHO2_02_FULL_SM2F11_43_13b:0.05396375445265526316,(Bacteria_SM2F11_RIFCSPHIGHO2_01_FULL_SM2F11_45_18:0.22364293017098926808,Bacteria_SM2F11_RIFCSPHIGHO2_12_FULL_SM2F11_48_16:0.07253535079758599569):0.02867252186446568596[87]):0.04522139860531824984[42]):0.02841139257387064951[35]):0.16242946139800779060[98],((Bacteria_CPR_ParcubacteriaOD1_GWA2_OD1_rel_51_12:0.03861045038071212604,Bacteria_SM2F11_RIFCSPHIGHO2_01_SM2F11_52_17:0.03723390642831107128):0.18261663062508939892[100],(Bacteria_SM2F11_RIFCSPLOWO2_02_FULL_SM2F11_48_13:0.04869259835475116954,(Bacteria_SM2F11_RIFCSPHIGHO2_01_FULL_SM2F11_46_14:0.04633466237585593533,Bacteria_SM2F11_RIFCSPHIGHO2_01_FULL_SM2F11_49_9:0.11641669140147693773):0.04413423225654840298[49]):0.11880836153696242019[80]):0.16329043141987989451[100]):0.08229361131162883647[53]):0.14377538555318217228[94]):0.09724120325398533105[45]):0.05989198322962119292[10]):0.07273522427449270744[7],((((((Bacteria_CPR_ParcubacteriaOD1_Uhrbacteria_ACD76:0.30224765922698704212,(((Bacteria_CPR_ParcubacteriaOD1_Uhrbacteria_GWA2_OD1_53_10:0.16595519984907111666,((((Bacteria_Parcubacteria_OD1_Uhrbacteria_RIFOXYB2_FULL_OD1_Uhrbacteria_45_11:0.23003457653253842063,(Bacteria_CPR_ParcubacteriaOD1_Uhrbacteria_GWF2_OD1_39_13:0.05193439877208673450,Bacteria_CPR_ParcubacteriaOD1_Uhrbacteria_GWA2_OD1_52_8b:0.14975796277062958239):0.17750007379398818896[100]):0.08564797075114788383[80],Bacteria_CPR_ParcubacteriaOD1_Uhrbacteria_GWF2_OD1_46_218:0.21392525138190740530):0.05537729213130214434[56],Bacteria_Parcubacteria_OD1_Uhrbacteria_RIFOXYB2_FULL_OD1_Uhrbacteria_41_18:0.13947196803903047502):0.05783516804853806176[54],(Bacteria_Parcubacteria_OD1_Uhrbacteria_RIFCSPHIGHO2_01_FULL_OD1_Uhrbacteria_63_20:0.14644674787697700702,Bacteria_Parcubacteria_OD1_Uhrbacteria_RIFOXYB2_FULL_OD1_Uhrbacteria_57_15:0.22203806382128821184):0.04067812184130010361[51]):0.01098847156588736093[21]):0.05113421432806856265[83],((Bacteria_Parcubacteria_OD1_Uhrbacteria_RIFCSPHIGHO2_02_FULL_OD1_Uhrbacteria_53_13:0.42455222193596575675,(Bacteria_CPR_ParcubacteriaOD1_GWA2_OD1_56_7_partial:0.26188982832558105329,Bacteria_Parcubacteria_OD1_Uhrbacteria_RIFCSPHIGHO2_02_FULL_OD1_Uhrbacteria_54_11:0.14765222567816027599):0.10595143666679610051[96]):0.07576021862068742230[48],(Bacteria_CPR_ParcubacteriaOD1_Uhrbacteria_GWA2_OD1_41_10:0.16222524229636672843,Bacteria_CPR_ParcubacteriaOD1_Uhrbacteria_GWE2_OD1_45_35:0.16372299916723198621):0.07426621244611834871[84]):0.01965592821444154398[31]):0.08979052563053988023[57],(Bacteria_CPR_ParcubacteriaOD1_Uhrbacteria_GWB2_OD1_ACD66_rel_41_36:0.28733474729928037972,Bacteria_CPR_ParcubacteriaOD1_Uhrbacteria_GWD2_OD1_52_7:0.19811261653012587902):0.15312148501792144373[100]):0.03591070410758554626[43]):0.06411504217329158650[53],((Bacteria_CPR_ParcubacteriaOD1_GWA2_OD1_47_26:0.14319963081002384797,Bacteria_Parcubacteria_OD1_Uhrbacteria_RIFCSPLOWO2_02_FULL_OD1_Uhrbacteria_46_25:0.23501315541313771984):0.36473754181170220390[100],((Y3_MaxBin.036_rpsC_scaffold_987_282:0.24793689409404381929,Y3_MaxBin.080_rpsC_scaffold_180851_16:0.17936660899342724007):0.28318799250877291218[99],(((Bacteria_Parcubacteria_OD1_Uhrbacteria_RIFCSPHIGHO2_02_FULL_OD1_Uhrbacteria_57_19:0.27417452537255199152,Bacteria_Parcubacteria_OD1_Uhrbacteria_RIFCSPHIGHO2_12_FULL_OD1_Uhrbacteria_60_25:0.43803492611575178817):0.10924001884921309691[73],(Bacteria_Parcubacteria_OD1_Uhrbacteria_RIFCSPHIGHO2_02_FULL_OD1_Uhrbacteria_60_10:0.17415927161304367576,((Bacteria_Parcubacteria_OD1_Uhrbacteria_RIFOXYC2_FULL_OD1_Uhrbacteria_47_19:0.05132270862216459228,Bacteria_Parcubacteria_OD1_CG_CPR_02_CG_CPR02_01:0.02973559156779422355):0.21255851085003521495[100],Bacteria_OD1_uncultured_SG8_24:0.19583814366832505427):0.07546608249272203361[77]):0.18595780142086137943[95]):0.09598919753782750308[43],((Bacteria_CPR_ParcubacteriaOD1_Magasanikbacteria_GWA2_OD1_42_32:0.21333919959345515327,Bacteria_CPR_ParcubacteriaOD1_Magasanikbacteria_GWC2_OD1_41_17:0.21119437485378958486):0.13219926400325102134[99],((((Bacteria_CPR_ParcubacteriaOD1_Magasanikbacteria_Parcubacteria_bacterium_SCGC_AAA011_J21_DUSEL_001_191:0.23842706386432838128,(Bacteria_CPR_ParcubacteriaOD1_Magasanikbacteria_GWA2_OD1_56_11:0.17584119218977428689,Bacteria_Parcubacteria_OD1_Magasanikbacteria_RIFCSPHIGHO2_12_FULL_OD1_Magasanikbacteria_41_16:0.20951731057261160918):0.06567147400418020531[65]):0.05384008770717612496[85],((Bacteria_Parcubacteria_OD1_Magasanikbacteria_RIFOXYD12_FULL_OD1_Magasanikbacteria_33_17:0.05884008881671479174,(Bacteria_Parcubacteria_OD1_Magasanikbacteria_CG_Magasa_01:0.15134120784905349955,Bacteria_Parcubacteria_OD1_Magasanikbacteria_RifOxyC12_full_OD1_Magasanikbacteria_33_11:0.05003333923339235711):0.01969035856259998551[48]):0.08730142279862472543[82],Bacteria_Parcubacteria_OD1_Magasanikbacteria_RIFOXYC2_FULL_OD1_Magasanikbacteria_39_8:0.16397104701238934821):0.09742464325375019274[95]):0.14159087000767764386[92],((((Bacteria_Parcubacteria_OD1_Magasanikbacteria_RIFCSPHIGHO2_02_FULL_OD1_Magasanikbacteria_51_14:0.18602975745956187859,((Bacteria_CPR_ParcubacteriaOD1_Magasanikbacteria_GWD2_OD1_43_18:0.06147392111842826801,Bacteria_Parcubacteria_OD1_Magasanikbacteria_CG_Magasa_02:0.04585699577399066085):0.20531587078230728594[100],(Bacteria_Parcubacteria_OD1_Magasanikbacteria_RIFCSPHIGHO2_02_FULL_OD1_Magasanikbacteria_47_14:0.22175378349274121881,(Bacteria_Parcubacteria_OD1_Magasanikbacteria_RIFCSPHIGHO2_02_FULL_OD1_Magasanikbacteria_41_13:0.19612226512173713822,Bacteria_Parcubacteria_OD1_Magasanikbacteria_RIFCSPLOWO2_02_FULL_OD1_Magasanikbacteria_47_16:0.19996010971562352965):0.04475184818866332487[48]):0.01628216844639718275[18]):0.02877407383373300695[20]):0.04249563582700541242[28],(Bacteria_Parcubacteria_OD1_Magasanikbacteria_RIFCSPHIGHO2_02_FULL_OD1_Magasanikbacteria_33_17:0.07253373059188479577,Bacteria_Parcubacteria_OD1_Magasanikbacteria_RIFOXYB1_FULL_OD1_Magasanikbacteria_40_15:0.07402109906589580957):0.10814282695657539968[99]):0.06769229962038025850[37],(Bacteria_Parcubacteria_OD1_Magasanikbacteria_RIFCSPLOWO2_12_FULL_OD1_Magasanikbacteria_43_12:0.14590372576140303584,Bacteria_CPR_ParcubacteriaOD1_Magasanikbacteria_GWC2_OD1_37_14:0.18553641223083006118):0.09581846185636291868[97]):0.06119270316492740613[64],(((Bacteria_Parcubacteria_OD1_Magasanikbacteria_RIFOXYA2_FULL_OD1_Magasanikbacteria_44_8:0.23439725622390478188,(Bacteria_Parcubacteria_OD1_Magasanikbacteria_RIFOXYD2_FULL_OD1_Magasanikbacteria_36_9:0.20922322970642781570,(Bacteria_Parcubacteria_OD1_Magasanikbacteria_RIFOXYD2_FULL_OD1_Magasanikbacteria_41_14:0.15071409010660113958,Bacteria_Parcubacteria_OD1_Magasanikbacteria_RIFOXYC2_FULL_OD1_Magasanikbacteria_42_28:0.10943577448021171716):0.13291570280317910324[92]):0.02387884086614374540[27]):0.06263212340094916064[58],((Bacteria_Parcubacteria_OD1_Magasanikbacteria_RIFCSPLOWO2_02_FULL_OD1_Magasanikbacteria_44_11:0.15597301050647932597,Bacteria_CPR_ParcubacteriaOD1_Magasanikbacteria_GWA2_OD1_50_22_partial:0.11645409621505370401):0.05303589836535529262[52],Bacteria_Parcubacteria_OD1_Magasanikbacteria_RIFCSPHIGHO2_01_FULL_OD1_Magasanikbacteria_47_8:0.12015164385024314220):0.07638452391487368653[77]):0.05486349698966901112[67],(Bacteria_CPR_ParcubacteriaOD1_Magasanikbacteria_GWA2_OD1_46_17_plus:0.15720533502359879119,(Bacteria_Parcubacteria_OD1_Magasanikbacteria_RIFOXYD1_FULL_OD1_Magasanikbacteria_40_23:0.08227275678769627176,Bacteria_CPR_ParcubacteriaOD1_Magasanikbacteria_GWA2_OD1_40_10_partial:0.06210845602328597670):0.16355900365618911141[100]):0.04719404637839322292[47]):0.12701696378506249774[98]):0.08032370479988330814[57]):0.20529038616699760156[100],(Bacteria_Parcubacteria_OD1_Magasanikbacteria_RIFCSPHIGHO2_02_FULL_OD1_Magasanikbacteria_50_9b:0.38406633172414417210,Bacteria_CPR_ParcubacteriaOD1_Magasanikbacteria_GWA2_OD1_45_39_plus:0.26827797466954617089):0.12030600497112295399[68]):0.03201859825872981763[22]):0.05655798313677046218[14]):0.05194943470307942374[3]):0.02822629854760011145[4]):0.02845816042307897434[1]):0.08694405199374141691[8],((Bacteria_Parcubacteria_OD1_RIF-OD1-1_RIFCSPLOWO2_02_FULL_RIF_OD1_01_42_19:0.34825795948834681326,Bacteria_Parcubacteria_OD1_RIF-OD1-1_RIFCSPHIGHO2_12_FULL_RIF_OD1_01_48_17:0.17424516332524792039):0.17562710462479505513[91],((X1_MetaBAT.2_rpsC_scaffold_393_386:0.00000100000050002909,Y4_MetaBAT.36_rpsC_scaffold_1165_336:0.00000100000050002909):0.00000100000050002909[37],X3_MetaBAT.20_rpsC_scaffold_1358_74:0.00000100000050002909):0.46070591801193605530[100]):0.02936892180158302487[4]):0.02313879141920130791[0],(((Bacteria_Parcubacteria_OD1_RIF-OD1-3_RIFOXYC2_FULL_RIF_OD1_03_42_11:0.24825711384303850160,Bacteria_CPR_ParcubacteriaOD1_GWA2_OD1_46_39_partial:0.25041056578031295476):0.12939309820456082467[95],(Bacteria_Parcubacteria_OD1_Uhrbacteria_RIFCSPLOWO2_02_FULL_OD1_Uhrbacteria_54_37:0.20443982577626157449,Bacteria_Parcubacteria_OD1_Uhrbacteria_RIFCSPLOWO2_02_FULL_OD1_Uhrbacteria_49_11:0.27879153824555524821):0.23654877438427424075[91]):0.08679948534021916795[44],(Bacteria_Parcubacteria_OD1_RIF-OD1-3_RIFCSPLOWO2_02_FULL_RIF_OD1_03_48_11:0.22528977530513272232,Bacteria_Parcubacteria_OD1_CG_CPR_14_CG_CPR14_01:0.33624974017019476635):0.29617352591868090217[97]):0.00597104879369985027[4]):0.03257248780352166306[0],(Bacteria_Parcubacteria_OD1_Kuenenbacteria_CG_Kuenen_01:0.35046099039536304787,(Bacteria_Parcubacteria_OD1_Falkowbacteria_RIFCSPLOWO2_12_FULL_OD1_Falkowbacteria_42_13:0.17741711307994376123,(Bacteria_Parcubacteria_OD1_Kuenenbacteria_CG_Kuenen_02:0.03449036761311380372,Bacteria_Parcubacteria_OD1_Falkowbacteria_RIFCSPHIGHO2_02_FULL_OD1_Falkowbacteria_39_13:0.14799291620456311858):0.16572836725837067351[100]):0.10308330997817014008[85]):0.16329808257338493394[80]):0.00911020827422680951[0],((((Bacteria_Parcubacteria_OD1_RIF-OD1-1_RIFCSPLOWO2_01_FULL_RIF_OD1_01_48_11:0.40712526106156748940,(((Y3_MetaBAT.62_rpsC_scaffold_6151_77:0.00000100000050002909,X4_MetaBAT.10_rpsC_scaffold_521_532:0.00000100000050002909):0.00000100000050002909[37],X2_MetaBAT.12_rpsC_scaffold_303_633:0.00000100000050002909):0.34442794652425784419[100],(Bacteria_CPR_ParcubacteriaOD1_Parcubacteria_bacterium_SCGC_AB_164_E21_SAK_001_209:0.27786011770991403402,Bacteria_Parcubacteria_OD1_Kuenenbacteria_CG_Kuenen_03:0.54222471689825868513):0.27319169719187180734[98]):0.06409249462700138122[40]):0.04801429289768371911[16],((((((Bacteria_Parcubacteria_OD1_Falkowbacteria_RIFCSPHIGHO2_01_FULL_OD1_Falkowbacteria_47_11b:0.16933477355599663161,((Bacteria_Parcubacteria_OD1_Falkowbacteria_RIFCSPHIGHO2_02_FULL_OD1_Falkowbacteria_56_16:0.19101924109933840490,Bacteria_Parcubacteria_OD1_Falkowbacteria_RIFCSPHIGHO2_01_FULL_OD1_Falkowbacteria_39_8:0.17131354169611806570):0.05472091349506717078[57],(Bacteria_CPR_ParcubacteriaOD1_GWA2_OD1_38_13:0.31720630019296047752,Bacteria_Parcubacteria_OD1_Falkowbacteria_RIFCSPHIGHO2_01_FULL_OD1_Falkowbacteria_44_11:0.13046368379020351069):0.06512736507150861109[51]):0.05562485234547234064[44]):0.05718523560065737893[23],(Bacteria_Parcubacteria_OD1_Falkowbacteria_RIFCSPLOWO2_02_FULL_OD1_Falkowbacteria_46_11b:0.15434759901455585851,Bacteria_Parcubacteria_OD1_Falkowbacteria_RIFCSPHIGHO2_02_FULL_OD1_Falkowbacteria_39_17:0.16347572479248098642):0.03473878827427374916[45]):0.03823323826590609847[37],(Y3_MaxBin.015_rpsC_scaffold_1_10089:0.15226980312842891552,Bacteria_Parcubacteria_OD1_Falkowbacteria_RIFOXYA2_FULL_OD1_Falkowbacteria_38_12:0.13236810174568428011):0.19284099176764385453[100]):0.02392985431224319004[15],(Bacteria_CPR_ParcubacteriaOD1_Parcubacteria_bacterium_SCGC_AAA011_N16_Dusel_001_262:0.33179505818856247501,(Bacteria_Parcubacteria_OD1_Uhrbacteria_RIFCSPLOWO2_01_FULL_OD1_Uhrbacteria_47_25:0.08515635115450181925,Bacteria_Parcubacteria_OD1_Uhrbacteria_RIFCSPLOWO2_02_FULL_OD1_Uhrbacteria_48_12:0.08799818565984048047):0.20293989825073455169[100]):0.19218953525414583794[65]):0.07914932591434659104[5],(((Bacteria_Parcubacteria_OD1_Falkowbacteria_RIFOXYC2_FULL_OD1_Falkowbacteria_36_12:0.38565634777741719663,(Bacteria_Parcubacteria_OD1_Falkowbacteria_RIFOXYC2_FULL_OD1_Falkowbacteria_48_21:0.28592794610496552465,(Bacteria_CPR_ParcubacteriaOD1_GWA2_OD1_40_23:0.02939430085142013746,Bacteria_CPR_ParcubacteriaOD1_GWC2_OD1_38_7:0.01980842865927955401):0.14934114005298876338[100]):0.13604826711692522001[96]):0.14166133464893074234[88],Bacteria_Parcubacteria_OD1_Falkowbacteria_RIFCSPLOWO2_01_FULL_OD1_Falkowbacteria_39_33:0.46611009332956310214):0.05302847365511162425[13],(Bacteria_Parcubacteria_OD1_Falkowbacteria_RBG_13_OD1_Falkowbacteria_39_14:0.29329091977045523842,((Bacteria_Parcubacteria_OD1_Falkowbacteria_RBG_13_OD1_Falkowbacteria_36_9:0.11264155676115090998,Bacteria_Parcubacteria_OD1_Falkowbacteria_RBG_13_OD1_Falkowbacteria_39_9:0.16921078039184012098):0.14118471683189856569[97],Bacteria_Parcubacteria_OD1_CG_CPR_12_CG_CPR12_01:0.38157662869659969562):0.03939059757682916024[13]):0.02595392336270191391[6]):0.03410637895337521180[0]):0.02392795644937425678[1],((Bacteria_Parcubacteria_OD1_Falkowbacteria_CG_Falkow_02:0.16461026178836829503,(Bacteria_CPR_ParcubacteriaOD1_GWE2_OD1_38_18:0.16883764761204525517,(Y1_MaxBin.069_rpsC_scaffold_45745_6:0.16342852253887765746,(Bacteria_Parcubacteria_OD1_Falkowbacteria_RIFOXYA2_FULL_OD1_Falkowbacteria_47_9:0.18390821928274334041,Bacteria_Parcubacteria_OD1_Falkowbacteria_RIFCSPHIGHO2_02_FULL_OD1_Falkowbacteria_45_15:0.18007929823737986452):0.13695952641711817144[92]):0.03101251613263362322[10]):0.01481392120775094912[4]):0.03072862315837290859[14],(((Bacteria_CPR_ParcubacteriaOD1_Falkowbacteria_Parcubacteria_bacterium_SCGC_AAA036_E14_CrabSpa_001_178:0.15880634128477930100,(Bacteria_CPR_ParcubacteriaOD1_Falkowbacteria_GWE2_OD1_38_254:0.14341727199191806053,(Bacteria_CPR_ParcubacteriaOD1_GWC2_OD1_42_12:0.03036996826871038793,(Bacteria_Parcubacteria_OD1_Falkowbacteria_RIFCSPLOWO2_12_FULL_OD1_Falkowbacteria_45_13:0.08076006562107169995,Bacteria_Parcubacteria_OD1_Falkowbacteria_CG_Falkow_04:0.12124440580798934164):0.04585802425177104569[60]):0.17739534012083232883[100]):0.06303672934776533010[32]):0.05285974657154232648[27],(Bacteria_Parcubacteria_OD1_Falkowbacteria_RIFOXYD2_FULL_OD1_Falkowbacteria_34_120:0.08931194325256280875,Bacteria_Parcubacteria_OD1_Falkowbacteria_RIFOXYA2_FULL_OD1_Falkowbacteria_47_19:0.14415072936609205079):0.03335010735858153635[51]):0.03380769914664460279[12],(Y1_MaxBin.025_rpsC_scaffold_5831_71:0.23235963882074534004,((Bacteria_Parcubacteria_OD1_Falkowbacteria_CG_Falkow_03:0.22573394283037634400,(Bacteria_CPR_ParcubacteriaOD1_Falkowbacteria_GWF2_OD1_43_32:0.11872150787545544814,(Bacteria_Parcubacteria_OD1_Falkowbacteria_CG_Falkow_01:0.16331572272304031856,X2_MetaBAT.36_rpsC_scaffold_5411_8:0.05259868713329960560):0.03290401312971114045[45]):0.09975829156404138198[96]):0.09810039658957474262[81],Bacteria_CPR_ParcubacteriaOD1_Falkowbacteria_GWA2_OD1_39_24:0.21331040274949408797):0.04948086540246158377[68]):0.02856988212314070727[27]):0.02832860976812915169[32]):0.20433938272961696403[70]):0.03880852730253921828[0]):0.02886796205759402725[0],((Y1_MaxBin.071_rpsC_scaffold_50027_1:0.33512925933566506398,(Bacteria_Parcubacteria_OD1_RIF-OD1-2_RIFOXYD2_FULL_RIF_OD1_02_43_21:0.24373990339923440329,Bacteria_Parcubacteria_OD1_RIF-OD1-2_RIFCSPLOWO2_02_FULL_RIF_OD1_02_44_20:0.20802942590692352631):0.28873493980183395635[100]):0.16477423191716317197[85],(Bacteria_CPR_ParcubacteriaOD1_GWA2_OD1_44_12:0.33447074022458334053,Bacteria_Parcubacteria_OD1_RIF-OD1-2_RIFCSPLOWO2_01_FULL_RIF_OD1_02_44_13:0.37441284493089066476):0.09813801347192334379[37]):0.21521189535647314295[85]):0.02979730685504254281[0],((Bacteria_Parcubacteria_OD1_RIF-OD1-3_RIFCSPLOWO2_01_FULL_RIF_OD1_03_45_10:0.13768066087069477654,Bacteria_CPR_ParcubacteriaOD1_GWA2_OD1_43_17_A823:0.27344131884539002453):0.14044127801523140220[95],(Bacteria_Parcubacteria_OD1_CG_CPR_13_CG_CPR13_01:0.35243794978244169513,((Bacteria_CPR_ParcubacteriaOD1_GWA2_OD1_36_10:0.22010351774801439895,Bacteria_Parcubacteria_OD1_RIF-OD1-3_RIFOXYC1_FULL_RIF_OD1_03_37_11:0.24585829298714359514):0.09018524314988340951[93],(Bacteria_Parcubacteria_OD1_RIF-OD1-3_RIFCSPLOWO2_01_FULL_RIF_OD1_03_52_15:0.10340887880932776721,Bacteria_Parcubacteria_OD1_RIF-OD1-3_RIFCSPLOWO2_01_FULL_RIF_OD1_03_53_11:0.12091424443782228249):0.15306703806401458778[98]):0.12566197628941314091[92]):0.04143616298025147582[27]):0.12154506821450068721[29]):0.02560422528903413472[0]):0.09530419709203216683[35]):0.04997131920708555719[2]):0.03969457714689995226[0]):0.03141566674934477554[0]):0.04054578720983450374[0],(((Bacteria_CPR_PeregrinibacteriaPER_GWB1_PER_54_5:0.10043950667033305080,((Bacteria_PER-ii_RIFCSPLOWO2_12_FULL_PER_ii_55_15:0.19355956146816530317,(Bacteria_PER-ii_RIFCSPHIGHO2_02_FULL_PER_ii_49_16:0.17019445676676689394,(Bacteria_PER-ii_RIFOXYD2_FULL_PER_ii_58_15:0.23388947514016708573,((((((X1_MetaBAT.12_rpsC_scaffold_190_958:0.00000100000050002909,Y4_MetaBAT.62_rpsC_scaffold_1512_8:0.00000100000050002909):0.00000100000050002909[30],X3_MetaBAT.49_rpsC_scaffold_2658_14:0.00000100000050002909):0.00000100000050002909[89],(Bacteria_PER-ii_RIFCSPHIGHO2_01_FULL_PER_ii_55_13:0.03737396339983043575,Bacteria_PER-ii_RIFCSPLOWO2_12_FULL_PER_ii_53_10:0.01204159400829262969):0.00590679078279851381[65]):0.14535875296355685315[100],Bacteria_PER-ii_RIFCSPHIGHO2_02_FULL_PER_ii_51_15:0.16099580512499639395):0.03258755592663885314[52],(Y4_MetaBAT.19_rpsC_scaffold_395_653:0.08864232390314398524,(((X3_MetaBAT.23_rpsC_scaffold_189_2018:0.00000100000050002909,X1_MetaBAT.6_rpsC_scaffold_4_4422:0.00000100000050002909):0.00000100000050002909[28],Y4_MetaBAT.42_rpsC_scaffold_206_3203:0.00000100000050002909):0.12937970388379041453[100],Bacteria_PER-ii_RIFCSPHIGHO2_01_FULL_PER_ii_51_35:0.13068714619454699366):0.02335722230036386612[44]):0.07478424092011247415[94]):0.01987443872806069975[34],(Bacteria_Peregrinibacteria_CG_PER_01:0.03170224502299563013,Bacteria_PER-ii_RIFOXYC2_FULL_PER-ii_58_32:0.09442729201798059913):0.11466530176047182166[100]):0.04272127908169048166[40]):0.03474967476529806920[25]):0.02284038898698701262[17]):0.04353979972814216171[34],Bacteria_PER-ii_RIFCSPHIGHO2_01_FULL_PER_ii_51_9:0.13390942968516683642):0.05121707350791960406[60]):0.28216984648491538756[100],(Bacteria_CP_Peregrinibacteria_ALUMROCK_MS4_Peregrinibacteria_34_52:0.76227454631063951140,(Bacteria_Parcubacteria_OD1_RIF-OD1-4_RIFCSPHIGHO2_02_FULL_RIF_OD1_04_46_16:0.24712616654904639990,(Bacteria_Parcubacteria_OD1_RIF-OD1-4_RIFCSPHIGHO2_12_FULL_RIF-OD1-04_45_11b:0.06534508639785925610,Bacteria_Parcubacteria_OD1_RIF-OD1-4_RIFCSPHIGHO2_01_FULL_RIF_OD1_04_46_36:0.05446692717056420691):0.10364870185794780588[95]):0.39967998616480809870[100]):0.06575734197540331061[10]):0.11830211532725298795[5],(Bacteria_Peregrinibacteria_RIFCSPLOWO2_02_FULL_Peregrinibacteria_48_14:0.40716991797817392307,((Bacteria_CPR_PeregrinibacteriaPER_GWA2_PER_44_7:0.17285358491687105587,Bacteria_CPR_PeregrinibacteriaPER_PER_GWF2_39_17:0.11662135509861316918):0.26478463633554483181[100],((Bacteria_Peregrinibacteria_RIFOXYB2_FULL_Peregrinibacteria_32_7:0.23289835787600340899,Bacteria_CPR_PeregrinibacteriaPER_PER_GWF2_33_10:0.18849673017249998774):0.43079486943486694495[99],((Bacteria_Peregrinibacteria_RIFOXYA2_FULL_Peregrinibacteria_33_7:0.34891948527983868145,(Bacteria_Peregrinibacteria_CG_PER_02:0.20386412143354826210,(Bacteria_Peregrinibacteria_RIFOXYC2_FULL_Peregrinibacteria_41_22:0.20250247453023156874,Bacteria_CPR_PeregrinibacteriaPER_PER_GWF2_43_17:0.17910087303313657059):0.09050899408048214412[81]):0.10834822110695506436[83]):0.04801154697208163957[57],(Bacteria_CPR_PeregrinibacteriaPER_PER_GWC2_39_14:0.42361353555683689542,(Bacteria_Peregrinibacteria_RIFCSPLOWO2_01_FULL_Peregrinibacteria_39_12:0.16029224825780175046,Bacteria_CP_Peregrinibacteria_BJP_IG2102_PER_44_74_final:0.14272262472072769213):0.16360167231343422656[98]):0.11324088546915998810[51]):0.02776781446087845870[25]):0.06012813092914152252[15]):0.04350112157602738922[14]):0.09157731393924947727[22]):0.05542638738422830946[0]):0.10720772283126397961[18]):0.04341245656334559444[3],((Y5_MetaBAT.88_rpsC_scaffold_2007_52:0.15235849952198518564,Bacteria_OP9X_GWC2_OP9X_49_35:0.09598034758240785169):0.43729430069204683340[99],(Bacteria_Bayareabacteria_CG_ACD39_01:0.20270784060211699540,(Bacteria_CP_ACD39_BJP_IG2103_ACD39_50_23:0.02686811327169243840,Bacteria_CP_ACD39_BJP_IG2102_CP_ACD39_51_10:0.04594850597082270754):0.09861759861132250726[89]):0.15987373664756659997[96]):0.04766973483943497819[20]):0.05061291091880158050[0],Y4_MaxBin.032_rpsC_scaffold_211_1641:0.59747245775381829791):0.04086379604473549393[0]):0.04402759956271842107[0]):0.05116556296685795951[0],((((((((Bacteria_Entotheonella_RIFCSPLOWO2_12_FULL_Entotheonella_69_37:0.19525953086398895042,(Bacteria_RIF3_RIFCSPLOWO2_12_FULL_RIF03_38_15:0.02291574385706502195,(Bacteria_RIF03_RBG_16_RIF03_38_10:0.00000100000050002909,(Bacteria_RIF3_GWA2_RIF03_38_11:0.00000100000050002909,Bacteria_RIF3_RBG_16_RIF03_38_11:0.00616756878055952848):0.13540554098174356623[100]):0.04100568589260673857[69]):0.19340049724047359003[100]):0.05579226111136388611[18],(Bacteria_RIF3_RBG_13_RIF03_48_7:0.20795763593360880317,(Bacteria_CP_Tectomicrobia_Candidatus_Entotheonella_sp._TSY1:0.00000100000050002909,Bacteria_CP_Tectomicrobia_Candidatus_Entotheonella_sp._TSY2:0.00608605860640708263):0.19645949524477712700[100]):0.04155909927052987840[18]):0.01821673000524498542[1],(Bacteria_Nitrospinae_RIFCSPLOWO2_12_FULL_Nitrospinae_45_22:0.15561880557354965116,((Bacteria_Nitrospirae_RIFCSPLOWO2_12_FULL_Nitrospinae_47_7:0.09186175121413063527,(Bacteria_Nitrospinae_Nitrospinia_Nitrospinales_Nitrospinaceae_Nitrospina_sp._AB_629_B06:0.02406807216331176974,(Bacteria_Nitrospinae_Nitrospinia_Nitrospinales_Nitrospinaceae_Nitrospina_sp._SCGC_AAA288_L16:0.01562369836129759611,Bacteria_Nitrospinae_Nitrospinia_Nitrospinales_Nitrospinaceae_Nitrospina_sp._AB_629_B18:0.01116254763968609065):0.04057664240755760182[76]):0.20179869889260118598[100]):0.16397767314260019988[98],(Bacteria_Nitrospinae_RIFCSPLOWO2_01_FULL_Nitrospinae_39_10:0.08922781011605403212,Bacteria_Nitrospinae_RifCSPlowO2_12_Nitrospinae_39_15:0.07492051149825156020):0.17089082018575760258[100]):0.00234952798934959326[10]):0.06013413869620066327[24]):0.06125579133286109673[6],(((Bacteria_Nitrospirae_RBG_19FT_COMBO_Nitrospirae_42_15:0.10676752199133600352,(Bacteria_Nitrospirae_RifCSPlowO2_12_Nitrospirae_42_9:0.07250624614332575046,Bacteria_Nitrospirae_RBG_16_Nitrospirae_43_11:0.07659077028400432252):0.13367325968869447905[100]):0.05346716652526321140[48],(((Bacteria_Nitrospirae_Nitrospira_Nitrospirales_Nitrospiraceae_Leptospirillum_ferriphilum_YSK:0.19279504838589980875,Y4_MetaBAT.21_rpsC_scaffold_51_1803:0.07264232626738341414):0.03214500441288908189[47],((Bacteria_Nitrospirae_RBG_19FT_COMBO_Nitrospirae_58_9:0.07451595951269658624,(Y3_MetaBAT.90_rpsC_scaffold_2894_147:0.02590745838122424094,Bacteria_Nitrospirae_Nitrospira_Candidatus_Nitrospira_defluvii:0.02673265710341312523):0.00841213704042550331[60]):0.04181219488937135131[84],(Y1_MetaBAT.16_rpsC_scaffold_132_40:0.06089605195759739686,Bacteria_Nitrospirae_RIFCSPLOWO2_02_FULL_Nitrospirae_62_14:0.04846112746125916249):0.03245928760008640751[57]):0.12794998410599134342[99]):0.04524933665141481209[46],(Bacteria_Nitrospirae_RIFCSPHIGHO2_01_FULL_Nitrospirae_66_17:0.11563690917728404461,X1_MetaBAT.44_rpsC_scaffold_11187_19:0.10461510695958020634):0.02708809144611670078[12]):0.02913715703728527243[27]):0.05733790212193627667[51],(((Bacteria_Nitrospirae_RIFCSPHIGHO2_02_FULL_Nitrospirae_40_19:0.13290210139695365910,(Bacteria_Nitrospira_uncultured_SG8_35_4:0.10761546998341540993,Bacteria_Nitrospira_uncultured_SG8_35_1:0.08646149369882386027):0.10141204820644793283[100]):0.02570650359472358842[29],(((((Y5_MetaBAT.7_rpsC_scaffold_772_363:0.01835659917659266879,Y5_MaxBin.026_rpsC_scaffold_8827_29:0.00000100000050002909):0.08279797962064915084[93],Bacteria_Nitrospirae_BJP_IG2158_Nitrospirae_45_240:0.08164354377476386315):0.08176720464385818510[85],(Bacteria_Nitrospira_uncultured_SMTZ_35:0.07002958068635659061,(Bacteria_Nitrospirae_RBG_19FT_COMBO_Thermodesulfovibrio_42_12:0.06443360009118848097,((Bacteria_Nitrospirae_CG_Nitrosp_02:0.03846292136744682705,(Bacteria_Nitrospirae_RBG_19FT_COMBO_Thermodesulfovibrio_41_18:0.03643149599030820474,Bacteria_Nitrospirae_RBG_13_Nitrospirae_41_22:0.04051226750445105496):0.00766359432488976887[46]):0.01897997163317308167[52],Bacteria_Nitrospirae_RBG_13_Nitrospirae_39_12:0.06838479613493728126):0.02086188128409536754[51]):0.03263497404989414152[71]):0.06309490913869780782[81]):0.03433784959573488171[69],(((Bacteria_Nitrospirae_CG_Nitrosp_01:0.04660586514371586192,(Bacteria_Nitrospirae_RBG_16_Nitrospirae_43_8:0.05429604075377856415,Bacteria_Nitrospirae_GWF2_Nitrospirae_44_13:0.02041802812301472467):0.01940029236126990936[55]):0.04527122063710471711[85],((X2_MetaBAT.7_rpsC_scaffold_426_23:0.00000100000050002909,X4_MetaBAT.17_rpsC_scaffold_581_23:0.00000100000050002909):0.00000100000050002909[33],Y3_MetaBAT.22_rpsC_scaffold_1022_253:0.00000100000050002909):0.05310474020101177417[99]):0.04161314862680482590[73],Y5_MetaBAT.99_rpsC_scaffold_20806_40:0.13438544513648242873):0.04767640233545166611[64]):0.05137227257151245202[23],((Bacteria_Nitrospirae_Nitrospira_Nitrospirales_Nitrospiraceae_Thermodesulfovibrio_yellowstonii_DSM_11347:0.14819239518728041793,(((X4_MetaBAT.45_rpsC_scaffold_1179_59:0.00000100000050002909,Y3_MetaBAT.28_rpsC_scaffold_1092_34:0.00000100000050002909):0.03424901628685354804[100],((X3_MaxBin.024_rpsC_scaffold_2814_34:0.00000100000050002909,Y4_MaxBin.044_rpsC_scaffold_1936_236:0.00000100000050002909):0.00000100000050002909[100],X1_MetaBAT.59_rpsC_scaffold_40176_52:0.00712314419367692658):0.02207195074657672743[98]):0.03640176484625164133[73],Bacteria_Nitrospirae_GWB2_Nitrospirae_47_37:0.09886369192890302748):0.07545808272951845530[89]):0.06789006339058896444[83],Bacteria_Nitrospirae_Nitrospira_Nitrospirales_Nitrospiraceae_Candidatus_Magnetobacterium_sp._MYR_1:0.18169422600515189314):0.04030526360044318912[38]):0.01286169335551069944[15]):0.09516553336572591837[68],(Bacteria_Nitrospirae_RBG_16_Nitrospirae_64_22:0.15828419093270706952,(Y5_MetaBAT.62_rpsC_scaffold_1147_324:0.02692115499409216198,(Bacteria_Nitrospirae_RBG_19FT_COMBO_Nitrospirae_55_12:0.02060152970769858760,((Bacteria_Nitrospirae_GWC2_Nitrospirae_57_9:0.03113824555239952385,Bacteria_Nitrospirae_GWC2_Nitrospirae_57_13:0.03786060247916116922):0.00655766596513139999[80],(Bacteria_Nitrospirae_GWC2_Nitrospirae_56_14:0.00000100000050002909,Y5_MetaBAT.25_rpsC_scaffold_494_605:0.00000100000050002909):0.02354943639403295902[99]):0.00892906254688158665[49]):0.00790032029238774830[55]):0.07691831736242951689[97]):0.03448545387020966746[56]):0.01979694928922389602[13]):0.04442732944606053030[17]):0.00817086273570190313[0],(Bacteria_CP_NC10_CSP1_5:0.13974592722854445315,(Bacteria_CP_NC10_Candidatus_Methylomirabilis_oxyfera:0.25596519408238399551,(Bacteria_NC10_RIFCSPLOWO2_02_FULL_NC10_66_22:0.13401626468538682668,(X1_MaxBin.043_rpsC_scaffold_52091_32:0.00000100000050002909,Y4_MaxBin.047_rpsC_scaffold_10039_20:0.00000100000050002909):0.13100226003045342682[100]):0.02629273712478298261[45]):0.01819840043152907635[47]):0.14444830810361561357[85]):0.01710008745094566615[1],(Y1_MetaBAT.101_rpsC_scaffold_23593_4:0.26619787168116271214,(Bacteria_Rokubacteria_Deltaproteobacteria_CG_Delta_01:0.14183435688941323227,Bacteria_Rokubacteria_Deltaproteobacteria_CG_Delta_03:0.29831467311687254185):0.09633452951688958876[35]):0.01125729274829646680[0]):0.05299330736375035961[0],(((Bacteria_Proteobacteria_RIFCSPLOWO2_02_FULL_Proteobacteria_53_8:0.06645195713464541187,Y1_MetaBAT.39_rpsC_scaffold_1214_154:0.08240822974116995825):0.22532618818630084645[98],((((Bacteria_Proteobacteria_deltaepsilon_subdivisions_Deltaproteobacteria_Desulfovibrionales_Desulfomicrobiaceae_Desulfomicrobium_baculatum_DSM_4028:0.19000478559106362408,(((X3_MetaBAT.36_rpsC_scaffold_2185_33:0.07588277530390256931,Bacteria_Proteobacteria_deltaepsilon_subdivisions_Deltaproteobacteria_Desulfovibrionales_Desulfovibrionaceae_Desulfocurvus_vexinensis_DSM_17965:0.11605764049620910516):0.06120936952957783256[72],(X3_MetaBAT.34_rpsC_scaffold_1360_185:0.02553946154622697626,(Y5_MetaBAT.49_rpsC_scaffold_4956_10:0.00633780125947917914,(Y5_MaxBin.018_rpsC_scaffold_689_1148:0.01274601204803105930,Y3_MetaBAT.59_rpsC_scaffold_1448_362:0.00000100000050002909):0.00635927843807460990[53]):0.00000100000050002909[63]):0.14872210251603043552[100]):0.02601591438448662419[25],(Bacteria_Proteobacteria_deltaepsilon_subdivisions_Deltaproteobacteria_Desulfovibrionales_Desulfovibrionaceae_Desulfovibrio_desulfuricans_subsp._desulfuricans_str._ATCC_27774:0.02890019350772234097,(Bacteria_Proteobacteria_deltaepsilon_subdivisions_Deltaproteobacteria_Desulfovibrionales_Desulfovibrionaceae_Lawsonia_intracellularis_PHEMN1_00:0.11291954585331920313,Bacteria_Proteobacteria_deltaepsilon_subdivisions_Deltaproteobacteria_Desulfovibrionales_Desulfovibrionaceae_Bilophila_wadsworthia_3_1_6:0.03377998154815359949):0.01444591386254506088[66]):0.06645331389479842976[95]):0.04568798340878796327[46]):0.03382351443289322718[29],(((Bacteria_Proteobacteria_deltaepsilon_subdivisions_Deltaproteobacteria_Desulfovibrionales_Desulfohalobiaceae_Desulfonatronospira_thiodismutans_ASO3_1_unfinished_sequence:0.10287406146891878156,Bacteria_Proteobacteria_deltaepsilon_subdivisions_Deltaproteobacteria_Desulfovibrionales_Desulfohalobiaceae_Desulfonatronovibrio_hydrogenovorans_DSM_9292:0.05370282079387916213):0.08107736284798018611[91],Bacteria_Proteobacteria_deltaepsilon_subdivisions_Deltaproteobacteria_Desulfovibrionales_Desulfohalobiaceae_Desulfohalobium_retbaense_DSM_5692:0.11480186630324916430):0.03207645545359786438[41],Bacteria_Proteobacteria_deltaepsilon_subdivisions_Deltaproteobacteria_Desulfovibrionales_Desulfohalobiaceae_Desulfovermiculus_halophilus_DSM_18834:0.13190188043728295897):0.03172718001189405584[28]):0.04687951365552429916[29],Bacteria_Proteobacteria_deltaepsilon_subdivisions_Deltaproteobacteria_Desulfovibrionales_Desulfonatronumaceae_Desulfonatronum_thioautotrophicum_ASO4_1:0.17461803159923008910):0.15686089551610443715[100],((((Bacteria_Thermodesulfobacteria_Thermodesulfobacteria_Thermodesulfobacteriales_Thermodesulfobacteriaceae_Thermodesulfobacterium_hveragerdense_DSM_12571:0.00616714900597735080,Bacteria_Thermodesulfobacteria_Thermodesulfobacteria_Thermodesulfobacteriales_Thermodesulfobacteriaceae_Thermodesulfobacterium_thermophilum_DSM_1276:0.00000100000050002909):0.01863206704669283231[97],Bacteria_Thermodesulfobacteria_Thermodesulfobacteria_Thermodesulfobacteriales_Thermodesulfobacteriaceae_Thermodesulfobacterium_commune_DSM_2178:0.00000100000050002909):0.03944418266646326776[97],(Bacteria_Thermodesulfobacteria_Thermodesulfobacteria_Thermodesulfobacteriales_Thermodesulfobacteriaceae_Thermodesulfobacterium_sp._OPB45:0.05273743420526957881,Bacteria_Thermodesulfobacteria_Thermodesulfobacteria_Thermodesulfobacteriales_Thermodesulfobacteriaceae_Thermodesulfobacterium_hydrogeniphilum_DSM_14290:0.01941196782778888477):0.03061524251864445462[61]):0.14905739095476505662[100],(Bacteria_Thermodesulfobacteria_Thermodesulfobacteria_Thermodesulfobacteriales_Thermodesulfobacteriaceae_Thermodesulfatator_atlanticus_DSM_21156:0.03689419935464890304,Bacteria_Thermodesulfobacteria_Thermodesulfobacteria_Thermodesulfobacteriales_Thermodesulfobacteriaceae_Thermodesulfatator_indicus_CIR29812_DSM_15286:0.00721159654087362260):0.07876431576828146763[88]):0.10559203677476769467[94]):0.03817318490998303920[31]):0.03409819416292009242[1],(((((X4_MetaBAT.27_rpsC_scaffold_2915_16:0.00000100000050002909,X2_MetaBAT.32_rpsC_scaffold_799_38:0.00000100000050002909):0.00000100000050002909[99],Y3_MetaBAT.107_rpsC_scaffold_29254_10:0.01757237605254231491):0.19867743585432434683[100],((((Bacteria_Modulibacteria_KSB3_bacterium_UASB270:0.00939709058495738318,Bacteria_Modulibacteria_KSB3_bacterium_UASB14:0.11028236418427461718):0.17123312932168668898[100],(((Y3_MetaBAT.79_rpsC_scaffold_11856_10:0.39745906172896100506,(Y4_MetaBAT.28_rpsC_scaffold_514_27:0.23324766301103885824,(Y3_MetaBAT.19_rpsC_scaffold_464_163:0.17976847900577408446,((Bacteria_Proteobacteria_deltaepsilon_subdivisions_Deltaproteobacteria_Myxococcales_Sorangiineae_Polyangiaceae_Chondromyces_apiculatus_DSM_436:0.00157760903243062177,Bacteria_Proteobacteria_deltaepsilon_subdivisions_Deltaproteobacteria_Myxococcales_Sorangiineae_Polyangiaceae_Sorangium_cellulosum_So0157_2:0.02275901373441286540):0.06700625651333909361[100],Y3_MetaBAT.24_rpsC_scaffold_366_663:0.02288908355688963614):0.11852356407385357395[100]):0.11271687693117840579[97]):0.05124410842198833665[64]):0.06491127937831613071[29],((Bacteria_Proteobacteria_deltaepsilon_subdivisions_Deltaproteobacteria_Myxococcales_Nannocystineae_Nannocystaceae_Nannocystis_exedens_ATCC_25963:0.12372906659758478587,(Bacteria_Proteobacteria_deltaepsilon_subdivisions_Deltaproteobacteria_Myxococcales_Nannocystineae_Nannocystaceae_Plesiocystis_pacifica_SIR_1_unfinished_sequence:0.02522161685600245520,Bacteria_Proteobacteria_deltaepsilon_subdivisions_Deltaproteobacteria_Myxococcales_Sorangiineae_Sandaracinaceae_Sandaracinus_amylolyticus_DSM_53668:0.00000100000050002909):0.15739288156866804158[100]):0.14477040561528933815[100],Bacteria_Proteobacteria_deltaepsilon_subdivisions_Deltaproteobacteria_Myxococcales_Nannocystineae_Kofleriaceae_Haliangium_ochraceum_DSM_14365:0.11848606713622417130):0.03345131515626677959[42]):0.06187656197204886160[30],((Y5_MaxBin.063_rpsC_scaffold_15977_25:0.23399876321792570377,Y3_MaxBin.095_rpsC_scaffold_120108_28:0.19041853093757538096):0.06574282238698776759[56],(Bacteria_Proteobacteria_deltaepsilon_subdivisions_Deltaproteobacteria_Myxococcales_Cystobacterineae_Myxococcaceae_Anaeromyxobacter_dehalogenans_2CP_C:0.06526428901408852512,((Bacteria_Proteobacteria_deltaepsilon_subdivisions_Deltaproteobacteria_Myxococcales_Cystobacterineae_Cystobacteraceae_Cystobacter_violaceus_Cb_vi76:0.01266935692984130779,Bacteria_Proteobacteria_deltaepsilon_subdivisions_Deltaproteobacteria_Myxococcales_Cystobacterineae_Cystobacteraceae_Stigmatella_aurantiaca_DW43_1:0.00000100000050002909):0.00000100000050002909[46],(Bacteria_Proteobacteria_deltaepsilon_subdivisions_Deltaproteobacteria_Myxococcales_Cystobacterineae_Myxococcaceae_Myxococcus_xanthus_DK_1622:0.01213622521703149049,Bacteria_Proteobacteria_deltaepsilon_subdivisions_Deltaproteobacteria_Myxococcales_Cystobacterineae_Myxococcaceae_Corallococcus_coralloides_DSM_2259:0.00605740919892692239):0.00601929389568162197[66]):0.06743785451599601521[97]):0.07006305249911283506[80]):0.01751316291096109701[40]):0.05711038870093675113[43]):0.05173942447706240955[18],(Bacteria_Proteobacteria_deltaepsilon_subdivisions_Deltaproteobacteria_Syntrophobacterales_Syntrophaceae_Desulfomonile_tiedjei_DCB_1_DSM_6799:0.24846881661362416049,(Bacteria_Proteobacteria_deltaepsilon_subdivisions_Deltaproteobacteria_Desulfarculales_Desulfarculaceae_Desulfarculus_baarsii_DSM_2075:0.18058331649752315529,((((Bacteria_Proteobacteria_deltaepsilon_subdivisions_Deltaproteobacteria_Desulfuromonadales_Geobacteraceae_Geoalkalibacter_ferrihydriticus_DSM_17813:0.04042089338691605416,Bacteria_Proteobacteria_deltaepsilon_subdivisions_Deltaproteobacteria_Desulfuromonadales_Desulfuromonadaceae_Desulfuromonas_acetoxidans_DSM_684:0.11323648845084970105):0.01773997982616078509[79],((Bacteria_Proteobacteria_deltaepsilon_subdivisions_Deltaproteobacteria_Desulfuromonadales_Geobacteraceae_Geopsychrobacter_electrodiphilus_DSM_16401:0.06973179782078187117,Bacteria_Proteobacteria_deltaepsilon_subdivisions_Deltaproteobacteria_Desulfuromonadales_Desulfuromonadaceae_Desulfuromusa_kysingii_DSM_7343:0.04915258928507164338):0.06420589196719160563[97],Bacteria_Proteobacteria_deltaepsilon_subdivisions_Deltaproteobacteria_Desulfuromonadales_Pelobacteraceae_Pelobacter_carbinolicus_DSM_2380:0.06404589013353816085):0.02119434916805471372[67]):0.06108869522036804167[84],(Y5_MaxBin.016_rpsC_scaffold_1357_135:0.12915106544087295859,(Bacteria_Proteobacteria_deltaepsilon_subdivisions_Deltaproteobacteria_Syntrophobacterales_Syntrophaceae_Syntrophus_aciditrophicus_SB:0.12571721868361027119,((X3_MaxBin.011_rpsC_scaffold_350_389:0.00000100000050002909,Y4_MetaBAT.41_rpsC_scaffold_829_167:0.00000100000050002909):0.01742530047663814335[100],Bacteria_Proteobacteria_deltaepsilon_subdivisions_Deltaproteobacteria_Syntrophobacterales_Syntrophaceae_Smithella_sp._F21:0.02664571804454934217):0.15488888428765909544[100]):0.05734546708496165296[57]):0.08126945672458514569[92]):0.02610397902175107601[27],(Bacteria_Proteobacteria_deltaepsilon_subdivisions_Deltaproteobacteria_Desulfuromonadales_Geobacteraceae_Geobacter_lovleyi_SZ:0.07655128876258705806,(X3_MetaBAT.27_rpsC_scaffold_502_524:0.00000100000050002909,Y4_MetaBAT.70_rpsC_scaffold_14602_70:0.00619339264434699659):0.05416679751354967765[100]):0.02971218035253815962[71]):0.05722248428712013030[68]):0.03769675330234940197[19]):0.01623500020603741226[0]):0.02112586224138462282[0],(Bacteria_Proteobacteria_deltaepsilon_subdivisions_Deltaproteobacteria_Syntrophobacterales_Syntrophorhabdaceae_Syntrophorhabdus_aromaticivorans_UI:0.27849795853387482314,(Bacteria_Proteobacteria_deltaepsilon_subdivisions_Deltaproteobacteria_Syntrophobacterales_Syntrophobacteraceae_Thermodesulforhabdus_norvegica_DSM_9990:0.08638281723805281420,(Bacteria_Proteobacteria_deltaepsilon_subdivisions_Deltaproteobacteria_Syntrophobacterales_Syntrophobacteraceae_Syntrophobacter_fumaroxidans_MPOB:0.04124531492734112570,Y1_MetaBAT.110_rpsC_scaffold_33307_4:0.18162045100232374062):0.09842484245433298640[99]):0.12268289603214041494[97]):0.03495733759083902853[4]):0.03618588448387096562[0]):0.06321740847243340067[0],((((((Bacteria_Proteobacteria_deltaepsilon_subdivisions_Deltaproteobacteria_Desulfobacterales_Desulfobacteraceae_Desulfococcus_oleovorans_Hxd3:0.16777704843563709391,Bacteria_Proteobacteria_deltaepsilon_subdivisions_Deltaproteobacteria_Desulfobacterales_Desulfobacteraceae_Desulfatibacillum_alkenivorans_AK_01_Desulfatibacillum_alkenivorans_AK_01:0.08583324944581897931):0.01631408421773066983[36],((Bacteria_Proteobacteria_deltaepsilon_subdivisions_Deltaproteobacteria_Desulfobacterales_Desulfobacteraceae_Desulfobacterium_autotrophicum_HRM2:0.07485863963150143907,((((Y3_MetaBAT.38_rpsC_scaffold_1300_39:0.00000100000050002909,X4_MetaBAT.24_rpsC_scaffold_664_284:0.00000100000050002909):0.04098400872022914948[100],Bacteria_Proteobacteria_deltaepsilon_subdivisions_Deltaproteobacteria_Desulfobacterales_Desulfobacteraceae_Desulfobacula_toluolica_Tol2:0.03224222518476303756):0.02309450398205604299[68],(Bacteria_Proteobacteria_deltaepsilon_subdivisions_Deltaproteobacteria_Desulfobacterales_Desulfobacteraceae_Desulfospira_joergensenii_DSM_10085:0.00000100000050002909,Bacteria_Proteobacteria_deltaepsilon_subdivisions_Deltaproteobacteria_Desulfobacterales_Desulfobacteraceae_Desulfotignum_phosphitoxidans_FiPS_3:0.02514743609649368328):0.01216277805424473106[73]):0.00713953359281784862[46],Bacteria_Proteobacteria_deltaepsilon_subdivisions_Deltaproteobacteria_Desulfobacterales_Desulfobacteraceae_Desulfobacter_postgatei_2ac9:0.04032589035133619937):0.07217489313469074852[96]):0.10281320389324115350[100],(((X4_MetaBAT.52_rpsC_scaffold_5311_17:0.00000100000050002909,(Y1_MetaBAT.28_rpsC_scaffold_14754_59:0.00143818936360690834,Y5_MetaBAT.42_rpsC_scaffold_21282_22:0.01247330918611583295):0.01206353781426754493[79]):0.11375296868021569918[100],Y1_MetaBAT.44_rpsC_scaffold_995_263:0.17823151660216851599):0.02709407001132186146[19],(Y1_MetaBAT.35_rpsC_scaffold_849_275:0.19349729039831167765,Bacteria_Proteobacteria_deltaepsilon_subdivisions_Deltaproteobacteria_Desulfobacterales_Desulfobacteraceae_Desulfatirhabdium_butyrativorans_DSM_18734:0.18105885418155126532):0.01297538874728748799[12]):0.02944843980793000401[26]):0.03253019002461456782[28]):0.01880825673092840697[27],(Bacteria_Proteobacteria_deltaepsilon_subdivisions_Deltaproteobacteria_Desulfobacterales_Desulfobacteraceae_Candidatus_Magnetoglobus_multicellularis_Araruama:0.11189222097852724591,(Bacteria_Proteobacteria_deltaepsilon_subdivisions_Deltaproteobacteria_Desulfobacterales_Desulfobacteraceae_Desulfonema_limicola:0.07453838612784430273,Bacteria_Proteobacteria_deltaepsilon_subdivisions_Deltaproteobacteria_Desulfobacterales_Desulfobacteraceae_Desulfosarcina_variabilis:0.08918794356437764748):0.02246278472386313910[33]):0.04067811794581403795[43]):0.01851728146216596871[13],(Y5_MetaBAT.32_rpsC_scaffold_2146_145:0.11046052808721580629,(Bacteria_Proteobacteria_deltaepsilon_subdivisions_Deltaproteobacteria_Desulfobacterales_Desulfobacteraceae_Desulforegula_conservatrix_Mb1Pa_DSM_13527:0.18838641418870261113,Bacteria_Proteobacteria_deltaepsilon_subdivisions_Deltaproteobacteria_Desulfobacterales_Desulfobacteraceae_Desulfobotulus_alkaliphilus_ASO4_4:0.09503141237978995903):0.03758599542632228008[33]):0.01508011625395738395[11]):0.10464150720797120442[91],(((Bacteria_Proteobacteria_deltaepsilon_subdivisions_Deltaproteobacteria_Desulfobacterales_Desulfobulbaceae_Desulfurivibrio_alkaliphilus_AHT2:0.13584613172732917796,Y1_MetaBAT.10_rpsC_scaffold_335_12:0.10746466613778257737):0.03760685483808778873[17],Y5_MetaBAT.78_rpsC_scaffold_3840_4:0.10922421326448435164):0.06264445546174096657[48],(((Bacteria_Proteobacteria_deltaepsilon_subdivisions_Deltaproteobacteria_Desulfobacterales_Desulfobulbaceae_Desulfocapsa_sulfexigens_DSM_10523:0.07536075406329795223,(X3_MetaBAT.10_rpsC_scaffold_401_503:0.00000100000050002909,Y1_MetaBAT.9_rpsC_scaffold_589_20:0.05549983823864208798):0.08392913149898714731[100]):0.04156499079785547224[65],(Y3_MetaBAT.83_rpsC_scaffold_15206_10:0.04639423222794486490,Bacteria_Proteobacteria_deltaepsilon_subdivisions_Deltaproteobacteria_Desulfobacterales_Desulfobulbaceae_Desulfotalea_psychrophila_LSv54:0.08252350935405264321):0.01135381253563822954[48]):0.10294803812520281205[98],(Bacteria_Proteobacteria_deltaepsilon_subdivisions_Deltaproteobacteria_Desulfobacterales_Desulfobulbaceae_Desulfobulbus_propionicus_DSM_2032:0.11526994436479137685,Y5_MetaBAT.68_rpsC_scaffold_3253_119:0.04409445360130540698):0.09165351911220154246[99]):0.03640401515353137302[85]):0.13541911247061325096[95]):0.06208248372560459805[29],(((Bacteria_RIF2_RIFCSPLOWO2_12_FULL_RIF02_62_27:0.57573084025445153689,((Bacteria_Proteobacteria_deltaepsilon_subdivisions_Epsilonproteobacteria_Nautiliales_Nautiliaceae_Caminibacter_mediatlanticus_TB_2_unfinished_sequence:0.00753348416875611326,(Bacteria_Proteobacteria_deltaepsilon_subdivisions_Epsilonproteobacteria_Nautiliales_Nautiliaceae_Nautilia_profundicola_AmH:0.01924537919058823959,Bacteria_Proteobacteria_deltaepsilon_subdivisions_Epsilonproteobacteria_Nautiliales_Nautiliaceae_Lebetimonas_sp._JS032:0.01869485410558517288):0.01767183291487285299[66]):0.11539500647540919254[98],(((((Bacteria_Proteobacteria_deltaepsilon_subdivisions_Epsilonproteobacteria_Campylobacterales_Helicobacteraceae_Sulfurimonas_denitrificans_DSM_1251:0.04344450643677023882,(Bacteria_Proteobacteria_deltaepsilon_subdivisions_Epsilonproteobacteria_Campylobacterales_Helicobacteraceae_Sulfuricurvum_sp._RIFRC_1:0.00000100000050002909,Y5_MaxBin.002_rpsC_scaffold_26_1645:0.00000100000050002909):0.04223503085575237848[100]):0.07501642486444247415[94],(Bacteria_Proteobacteria_deltaepsilon_subdivisions_Epsilonproteobacteria_Campylobacterales_Campylobacteraceae_Campylobacter_jejuni_jejuni_NCTC_11168:0.12931676660624707997,Bacteria_Proteobacteria_deltaepsilon_subdivisions_Epsilonproteobacteria_Campylobacterales_Campylobacteraceae_Sulfurospirillum_barnesii_SES_3:0.05200415476782839497):0.05720265339119377790[78]):0.03477894248707828068[41],(Bacteria_Proteobacteria_deltaepsilon_subdivisions_Epsilonproteobacteria_unclassified_Epsilonproteobacteria_Nitratiruptor_sp._SB155_2:0.04359048767997606572,Bacteria_Proteobacteria_deltaepsilon_subdivisions_Epsilonproteobacteria_Campylobacterales_Helicobacteraceae_Thiovulum_sp._ES:0.11956482015693427334):0.01372613581184110171[47]):0.01699169418200012147[25],((Bacteria_Proteobacteria_deltaepsilon_subdivisions_Epsilonproteobacteria_Campylobacterales_Helicobacteraceae_Wolinella_succinogenes_DSM_1740:0.05058163865754267130,Bacteria_Proteobacteria_deltaepsilon_subdivisions_Epsilonproteobacteria_Campylobacterales_Helicobacteraceae_Helicobacter_cetorum_MIT_99_5656:0.10148813406333448417):0.09525356388550010323[93],Bacteria_Proteobacteria_deltaepsilon_subdivisions_Epsilonproteobacteria_unclassified_Epsilonproteobacteria_Sulfurovum_sp._NBC37_1:0.09277693735362722849):0.01657649382840915495[9]):0.02830754599016302095[20],Bacteria_Proteobacteria_deltaepsilon_subdivisions_Epsilonproteobacteria_Campylobacterales_Campylobacteraceae_Arcobacter_nitrofigilis_DSM_7299:0.13389244852387810480):0.06747418970859166143[50]):0.16657082398343867058[94]):0.06716250877718969725[24],(Bacteria_Deferribacteres_Deferribacteres_Deferribacterales_Deferribacteraceae_Deferribacter_desulfuricans_SSM1:0.05182388783252585979,(Bacteria_Deferribacteres_Deferribacteres_Deferribacterales_Deferribacteraceae_Flexistipes_sinusarabici_MAS10_DSM_4947:0.18331027707660763060,((Bacteria_Deferribacteres_Deferribacteres_Deferribacterales_Deferribacteraceae_Mucispirillum_schaedleri_ASF457:0.21344590787892392392,((Bacteria_Deferribacteres_Deferribacteres_Deferribacterales_Deferribacteraceae_Denitrovibrio_acetiphilus_DSM_12809:0.03992520936262477366,Bacteria_Deferribacteres_Deferribacteres_Deferribacterales_Selenovibrio_woodruffii_S4:0.08673111488152705773):0.06663904379220658702[89],Bacteria_Deferribacteres_Deferribacteres_Deferribacterales_Deferribacteraceae_Geovibrio_thiophilus_L21_Ace_BES:0.10435137259967534884):0.04956670841280767792[70]):0.04879037069075852634[68],Bacteria_Deferribacteres_Deferribacteres_Deferribacterales_Deferribacteraceae_Calditerrivibrio_nitroreducens_DSM_19672:0.15883579507365669370):0.03368177400799982069[52]):0.04520351639025108059[74]):0.13716046710687912480[94]):0.06368352509564743913[6],(((Y3_MetaBAT.43_rpsC_scaffold_13880_27:0.00000100000050002909,X4_MetaBAT.5_rpsC_scaffold_785_227:0.00000100000050002909):0.06147115171792100902[98],Y3_MetaBAT.43_rpsC_scaffold_1326_4:0.13191834465680829513):0.21739105893292315352[100],((Bacteria_Proteobacteria_deltaepsilon_subdivisions_Deltaproteobacteria_Syntrophobacterales_Syntrophaceae_Desulfobacca_acetoxidans_DSM_11109:0.08705540100167612205,(Y1_MetaBAT.62_rpsC_scaffold_3756_40:0.09014808118810081761,Y1_MetaBAT.8_rpsC_scaffold_5116_42:0.06374640370790807253):0.20313794011247854332[100]):0.24167758006973202867[99],Bacteria_Proteobacteria_deltaepsilon_subdivisions_Deltaproteobacteria_Desulfobacterales_Desulfobacteraceae_Desulfobacterium_anilini_DSM_4660:0.14372905474381530988):0.03571138505673306096[14]):0.03330363886861399669[1]):0.02305908288984095250[0]):0.01507306548967713919[0]):0.01237364223349708345[0],((((((Bacteria_Proteobacteria_Alphaproteobacteria_Rickettsiales_Rickettsiales_genera_incertae_sedis_Candidatus_Odyssella_thessalonicensis_L13:0.24425965956126963197,((((Bacteria_Proteobacteria_Alphaproteobacteria_Caulobacterales_Caulobacteraceae_Caulobacter_segnis_ATCC_21756:0.07074970997088292357,Bacteria_Proteobacteria_Alphaproteobacteria_Caulobacterales_Caulobacteraceae_Phenylobacterium_zucineum_HLK1:0.07891019136943486223):0.03915767724706222669[63],(((X1_MaxBin.027_rpsC_scaffold_4132_34:0.00000100000050002909,X3_MetaBAT.51_rpsC_scaffold_3797_117:0.00000100000050002909):0.00594983539271865848[100],Bacteria_Proteobacteria_Alphaproteobacteria_Caulobacterales_Caulobacteraceae_Brevundimonas_subvibrioides_ATCC_15264:0.02481490518998263894):0.05673703476817251040[95],Bacteria_Proteobacteria_Alphaproteobacteria_Caulobacterales_Caulobacteraceae_Asticcacaulis_excentricus_CB_48_1:0.08287753886657805991):0.03056087358673643950[41]):0.03620732244691016871[74],(X3_MaxBin.015_rpsC_scaffold_1381_226:0.00000100000050002909,X1_MaxBin.025_rpsC_scaffold_705_60:0.00000100000050002909):0.11868963264702225846[100]):0.04260723646346490506[55],((((Bacteria_Proteobacteria_Alphaproteobacteria_Rhizobiales_Hyphomicrobiaceae_Cucumibacter_marinus_DSM_18995:0.02674760783123768595,(Bacteria_Proteobacteria_Alphaproteobacteria_Rhizobiales_Hyphomicrobiaceae_Maritalea_myrionectae_DSM_19524:0.08289727001036459320,((Bacteria_Proteobacteria_Alphaproteobacteria_Rhizobiales_Hyphomicrobiaceae_Devosia_sp._17_2_E_8:0.04558265587363344307,Bacteria_Proteobacteria_Alphaproteobacteria_Rhizobiales_unclassified_Rhizobiales_Vasilyevaea_enhydra_ATCC_23634:0.01067168432937611912):0.06293388608056571520[98],Bacteria_Proteobacteria_Alphaproteobacteria_Rhizobiales_Hyphomicrobiaceae_Pelagibacterium_halotolerans_B2:0.03274581957157542134):0.02201025216306859780[74]):0.00856859236039382750[42]):0.10719904123745364888[100],(((Bacteria_Proteobacteria_Alphaproteobacteria_unclassified_Alphaproteobacteriar_Canditatus_Phaeomarinobacter_ectocarpi_Ec32:0.08608173503687500949,(Bacteria_Proteobacteria_Alphaproteobacteria_Kordiimonadales_Kordiimonas_gwangyangensis_DSM_19435:0.14687963194267975031,Bacteria_Proteobacteria_Alphaproteobacteria_unclassified_Alphaproteobacteria_Thermopetrobacter_sp._TC1:0.07959694186126604898):0.01417668222315072481[10]):0.04638756130043636405[10],(Bacteria_Proteobacteria_Alphaproteobacteria_Rhizobiales_Phyllobacteriaceae_Parvibaculum_lavamentivorans_DS_1:0.06542704632049760327,(((Bacteria_Proteobacteria_Alphaproteobacteria_Rhizobiales_Methylocystaceae_Methylopila_sp._M107:0.07806395765200339898,((((Bacteria_Proteobacteria_Alphaproteobacteria_Rhizobiales_Hyphomicrobiaceae_Prosthecomicrobium_hirschii_ATCC_27832:0.08232183100954888755,Bacteria_Proteobacteria_Alphaproteobacteria_Rhizobiales_Rhodobiaceae_Lutibaculum_baratangense_AMV1:0.10814624109183619549):0.01341260436025842363[28],((((Bacteria_Proteobacteria_Alphaproteobacteria_Rhizobiales_Aurantimonadaceae_Aurantimonas_manganoxydans_SI85_9A1:0.01322177727928082296,Bacteria_Proteobacteria_Alphaproteobacteria_Rhizobiales_Aurantimonadaceae_Fulvimarina_pelagi_HTCC2506_unfinished_sequence:0.05032716740610614081):0.04135818150363169271[93],(Bacteria_Proteobacteria_Alphaproteobacteria_Rhodobacterales_Rhodobacteraceae_Ahrensia_sp._13_GOM_1096m:0.06849713287540259987,((((((Bacteria_Proteobacteria_Alphaproteobacteria_Rhizobiales_Rhizobiaceae_SinorhizobiumEnsifer_group_Ensifer_meliloti_GR4:0.00879323029659712097,Bacteria_Proteobacteria_Alphaproteobacteria_Rhizobiales_Rhizobiaceae_SinorhizobiumEnsifer_group_Ensifer_adhaerens_OV14:0.01689402798068912956):0.00490442094619036525[63],(Bacteria_Proteobacteria_Alphaproteobacteria_Rhizobiales_Rhizobiaceae_RhizobiumAgrobacterium_group_Rhizobium_leguminosarum_bv._trifolii_CB782:0.03756732015038923012,Bacteria_Proteobacteria_Alphaproteobacteria_Rhizobiales_Rhizobiaceae_Shinella_zoogleoides_DD12_SHLA:0.00000100000050002909):0.01224742533850750950[55]):0.00000100000050002909[39],Bacteria_Proteobacteria_Alphaproteobacteria_Rhizobiales_Rhizobiaceae_Neorhizobium_galegae_bv._orientalis_HAMBI_540:0.02466513322402811084):0.02057774485437987438[35],Bacteria_Proteobacteria_Alphaproteobacteria_Rhizobiales_Rhizobiaceae_RhizobiumAgrobacterium_group_Agrobacterium_sp._H13_3:0.02285455831882863761):0.01473106565266245511[33],(Bacteria_Proteobacteria_Alphaproteobacteria_Rhizobiales_Phyllobacteriaceae_Hoeflea_phototrophica_DFL_43:0.03013702708469365513,Bacteria_Proteobacteria_Alphaproteobacteria_Rhizobiales_Aurantimonadaceae_Martelella_mediterranea_DSM_17316:0.04541418418515159872):0.02478665315802919961[44]):0.00416010816482182029[9],Bacteria_Proteobacteria_Alphaproteobacteria_Rhizobiales_Rhizobiaceae_Candidatus_Liberibacter_americanus_Sao_Paulo:0.31043277089687953962):0.02278259449829001318[41]):0.03226800539483043462[25]):0.02306107947503806960[9],(((((Bacteria_Proteobacteria_Alphaproteobacteria_Rhizobiales_Phyllobacteriaceae_Mesorhizobium_australicum_WSM2073:0.03105443089387131816,(Bacteria_Proteobacteria_Alphaproteobacteria_Rhizobiales_Phyllobacteriaceae_Aliihoeflea_sp._2WW:0.01856984050290409055,((Bacteria_Proteobacteria_Alphaproteobacteria_Rhizobiales_Bartonellaceae_Bartonella_clarridgeiae_73:0.07191051357991512516,(Bacteria_Proteobacteria_Alphaproteobacteria_Rhizobiales_Phyllobacteriaceae_Chelativorans_sp._BNC1:0.06303334765158466468,Bacteria_Proteobacteria_Alphaproteobacteria_Rhizobiales_Phyllobacteriaceae_Nitratireductor_aquibiodomus_JCM_21793:0.03998484301947245051):0.00796913556770810841[38]):0.03026540781464153937[33],Bacteria_Proteobacteria_Alphaproteobacteria_Rhizobiales_Phyllobacteriaceae_Aminobacter_sp._J41:0.03768573047053022651):0.00000100000050002909[1]):0.01208822668901879394[2]):0.00623797657181336153[2],Bacteria_Proteobacteria_Alphaproteobacteria_Rhizobiales_Phyllobacteriaceae_Aquamicrobium_defluvii_W13Z1:0.00621176391896825948):0.00000100000050002909[0],Bacteria_Proteobacteria_Alphaproteobacteria_Rhizobiales_Phyllobacteriaceae_Pseudaminobacter_salicylatoxidans_KCT001:0.02456765908906433094):0.01916617016551003597[10],Bacteria_Proteobacteria_Alphaproteobacteria_Rhizobiales_Phyllobacteriaceae_Phyllobacterium_sp._YR531:0.01234883475148887411):0.01840446120583028033[5],(Bacteria_Proteobacteria_Alphaproteobacteria_Rhizobiales_Brucellaceae_Pseudochrobactrum_sp._AO18b:0.00609562436465138548,(Bacteria_Proteobacteria_Alphaproteobacteria_Rhizobiales_Brucellaceae_Brucella_abortus_A13334:0.00000100000050002909,Bacteria_Proteobacteria_Alphaproteobacteria_Rhizobiales_Brucellaceae_Ochrobactrum_anthropi_ATCC_49188_1:0.01234329315331457802):0.02473134657069062103[68]):0.02457605271501480185[54]):0.00814207480728245357[11]):0.02695339565627380418[10],((Bacteria_Proteobacteria_Alphaproteobacteria_Sphingomonadales_Sphingomonadaceae_Sphingopyxis_alaskensis_RB2256:0.03784479759439968172,(((Y5_MetaBAT.84_rpsC_scaffold_24942_30:0.05137449822051553400,(((Bacteria_Proteobacteria_Alphaproteobacteria_Sphingomonadales_Sphingomonadaceae_Citromicrobium_sp._JLT1363:0.05472413827985262574,Bacteria_Proteobacteria_Alphaproteobacteria_Sphingomonadales_Erythrobacteraceae_Porphyrobacter_sp._AAP82:0.02623685466034147637):0.01900350318536724731[34],((Bacteria_Proteobacteria_Alphaproteobacteria_Sphingomonadales_Sphingomonadaceae_Novosphingobium_sp._PP1Y:0.07720344393162513474,Bacteria_Proteobacteria_Alphaproteobacteria_Sphingomonadales_Erythrobacteraceae_Erythrobacter_litoralis_HTCC2594:0.02989997963912155443):0.03649129177970433097[89],Bacteria_Proteobacteria_Alphaproteobacteria_Sphingomonadales_Erythrobacteraceae_Altererythrobacter_ishigakiensis_ATCC_BAA_2084:0.01879793985106413198):0.02013694113550584461[57]):0.02747788813869462762[67],Bacteria_Proteobacteria_Alphaproteobacteria_Sphingomonadales_Sphingomonadaceae_Blastomonas_sp._AAP53:0.03217770194434186465):0.03071274380790803629[90]):0.04538216622691390589[90],(((Bacteria_Proteobacteria_Alphaproteobacteria_Sphingomonadales_Sphingomonadaceae_Sandarakinorhabdus_sp._AAP62:0.10099247718057083323,Y1_MaxBin.106_rpsC_scaffold_17772_17:0.04637104521184180761):0.05226168942699552233[89],Bacteria_Proteobacteria_Alphaproteobacteria_Sphingomonadales_Sphingomonadaceae_Zymomonas_mobilis_mobilis_CP4:0.04505347680889135176):0.00000100000050002909[14],Bacteria_Proteobacteria_Alphaproteobacteria_Sphingomonadales_Sphingomonadaceae_Sphingobium_japonicum_UT26S_1:0.03050594383198950224):0.00742813561160709807[34]):0.01933383954105209052[52],Bacteria_Proteobacteria_Alphaproteobacteria_Sphingomonadales_Sphingomonadaceae_Sphingomonas_wittichii_RW1:0.07239355775303757401):0.02035571523314923248[72]):0.18962721345084898594[100],Bacteria_Proteobacteria_Alphaproteobacteria_Rhizobiales_Aurantimonadaceae_Aurantimonas_ureilytica_DSM_18598:0.02589175579082295467):0.01351569912507313842[11]):0.02246072108684289692[6]):0.01526015967128682704[2],(Bacteria_Proteobacteria_Alphaproteobacteria_Rhizobiales_unclassified_Rhizobiales_Bauldia_litoralis_ATCC_35022:0.06637813530486956493,(Bacteria_Proteobacteria_Alphaproteobacteria_Rhizobiales_Rhizobiaceae_Kaistia_adipata_DSM_17808:0.08448269709076194900,Bacteria_Proteobacteria_Alphaproteobacteria_Rhizobiales_Rhodobiaceae_Afifella_pfennigii_DSM_17143:0.09900907783860155020):0.01338665698916024702[15]):0.00758277741148990093[7]):0.01629447650194091116[0],(((Bacteria_Proteobacteria_Alphaproteobacteria_Rhodobacterales_Rhodobacteraceae_Rhodovulum_sp._PH10:0.06429172584947734359,((Bacteria_Proteobacteria_Alphaproteobacteria_Rhizobiales_Bradyrhizobiaceae_Oligotropha_carboxidovorans_OM5:0.03378988981881217435,Bacteria_Proteobacteria_Alphaproteobacteria_Rhizobiales_Bradyrhizobiaceae_Afipia_sp._OHSU_I_C6:0.00883782383897813162):0.01883262203193279347[94],((Bacteria_Proteobacteria_Alphaproteobacteria_Rhizobiales_Bradyrhizobiaceae_Nitrobacter_hamburgensis_X14:0.01841516666210242514,Y1_MaxBin.034_rpsC_scaffold_643_302:0.00615952873386366260):0.00000100000050002909[63],(Bacteria_Proteobacteria_Alphaproteobacteria_Rhizobiales_Bradyrhizobiaceae_Bradyrhizobium_japonicum_SEMIA_5079:0.00000100000050002909,Bacteria_Proteobacteria_Alphaproteobacteria_Rhizobiales_Bradyrhizobiaceae_Rhodopseudomonas_palustris_BisB18:0.00600379135377998065):0.01821048648410944493[75]):0.01489648142285976591[74]):0.03306061596148186787[93]):0.01961182643936321135[33],(((Bacteria_Proteobacteria_Alphaproteobacteria_Rhizobiales_Xanthobacteraceae_Xanthobacter_autotrophicus_Py2:0.01860513094693504177,Bacteria_Proteobacteria_Alphaproteobacteria_Rhizobiales_Xanthobacteraceae_Azorhizobium_caulinodans_ORS_571:0.01223561747984473411):0.01218073288790765853[86],(Bacteria_Proteobacteria_Alphaproteobacteria_Rhizobiales_Xanthobacteraceae_Starkeya_novella_DSM_506:0.00000100000050002909,Bacteria_Proteobacteria_Alphaproteobacteria_Rhizobiales_Xanthobacteraceae_Ancylobacter_sp._FA202:0.03097237226836775312):0.01223946582132260687[79]):0.01406572559972572335[69],X2_MetaBAT.34_rpsC_scaffold_3793_83:0.01384179305734066327):0.01309286041483814431[50]):0.01173842078061311869[17],(((((Bacteria_Proteobacteria_Alphaproteobacteria_Rhizobiales_Bradyrhizobiaceae_Salinarimonas_rosea_DSM_21201:0.07219678568748319480,Bacteria_Proteobacteria_Alphaproteobacteria_Rhizobiales_Methylobacteriaceae_Methylobacterium_extorquens_PA1:0.02337918652430768379):0.02470650587004870682[35],Bacteria_Proteobacteria_Alphaproteobacteria_Rhizobiales_Methylobacteriaceae_Microvirga_sp._WSM3557:0.01155664237701832693):0.02132133181606621353[34],Bacteria_Proteobacteria_Alphaproteobacteria_Rhizobiales_Bradyrhizobiaceae_Bosea_sp._UNC402CLCol:0.02871469395765162066):0.01198958279544991463[18],(Bacteria_Proteobacteria_Alphaproteobacteria_Rhizobiales_Beijerinckiaceae_Methylocapsa_acidiphila_B2:0.01384208371334954071,((Bacteria_Proteobacteria_Alphaproteobacteria_Rhizobiales_Beijerinckiaceae_Beijerinckia_indica_subsp._indica_ATCC_9039:0.01983477594348953196,((Y3_MetaBAT.56_rpsC_scaffold_4003_37:0.00000100000050002909,(X3_MetaBAT.31_rpsC_scaffold_129_47:0.00000100000050002909,Y4_MetaBAT.40_rpsC_scaffold_1743_40:0.00000100000050002909):0.00579653214459122622[83]):0.08310364856872752559[100],Bacteria_Proteobacteria_Alphaproteobacteria_Rhizobiales_Beijerinckiaceae_Methyloferula_stellata_AR4:0.00000100000050002909):0.01008363697813782246[58]):0.01213674925096717809[21],(Bacteria_Proteobacteria_Alphaproteobacteria_Rhizobiales_Beijerinckiaceae_Methylocella_silvestris_BL2:0.01615193859370185267,(Bacteria_Proteobacteria_Alphaproteobacteria_Rhizobiales_Methylocystaceae_Methylosinus_sp._PW1:0.03613319297076244413,((Bacteria_Proteobacteria_Alphaproteobacteria_Rhizobiales_Methylocystaceae_Methylocystis_sp._SC2:0.00000100000050002909,X4_MetaBAT.36_rpsC_scaffold_1836_19:0.00000100000050002909):0.00589282073557880186[80],((X2_MetaBAT.14_rpsC_scaffold_1868_182:0.00000100000050002909,Y4_MaxBin.002_rpsC_scaffold_894_38:0.00000100000050002909):0.00000100000050002909[6],(X3_MetaBAT.1_rpsC_scaffold_750_437:0.00000100000050002909,(X1_MetaBAT.5_rpsC_scaffold_589_37:0.00000100000050002909,Y3_MetaBAT.16_rpsC_scaffold_16851_14:0.00000100000050002909):0.00000100000050002909[7]):0.00000100000050002909[0]):0.00000100000050002909[69]):0.05308002519257612462[93]):0.04111772101233111126[67]):0.00000100000050002909[27]):0.00000100000050002909[8]):0.02864692934472701236[56]):0.02491722003648188730[24],Bacteria_Proteobacteria_Alphaproteobacteria_Rhizobiales_Beijerinckiaceae_Chelatococcus_sp._GW1:0.00931275070418206841):0.01722031030923918196[20]):0.03550901835360941589[40]):0.02012778204162905468[0]):0.01728995338724874029[1],(Bacteria_Proteobacteria_Alphaproteobacteria_Rhizobiales_Methylocystaceae_Pleomorphomonas_oryzae_DSM_16300:0.11948307454494380697,((Bacteria_Proteobacteria_Alphaproteobacteria_Rhodobacterales_Rhodobacteraceae_Pannonibacter_phragmitetus_DSM_14782:0.02743443978145402445,((Bacteria_Proteobacteria_Alphaproteobacteria_Rhodobacterales_Rhodobacteraceae_Nesiotobacter_exalbescens_DSM_16456:0.01863813824743882838,Bacteria_Proteobacteria_Alphaproteobacteria_Rhodobacterales_Rhodobacteraceae_Pseudovibrio_sp._FO_BEG1:0.00000100000050002909):0.03882184914414722049[92],(Bacteria_Proteobacteria_Alphaproteobacteria_Rhodobacterales_Rhodobacteraceae_Labrenzia_alexandrii_DFL_11:0.01276881922957526748,Bacteria_Proteobacteria_Alphaproteobacteria_Rhodobacterales_Rhodobacteraceae_Roseibium_sp._TrichSKD4_genomic_scaffold_scf_1119120597021:0.05540368987950196333):0.02600263313820851130[69]):0.01739143688537802060[36]):0.01627434718868497540[41],Bacteria_Proteobacteria_Alphaproteobacteria_Rhodobacterales_Rhodobacteraceae_Stappia_stellulata_DSM_5886:0.11778520159027788816):0.03518468792341678669[49]):0.02000176499500811236[8]):0.01281874106807251446[1],Bacteria_Proteobacteria_Alphaproteobacteria_Rhizobiales_unclassified_Rhizobiales_Amorphus_coralli_DSM_19760:0.04470878090481648914):0.01340557627637815018[1]):0.01181564867161465776[1]):0.04252426356535851659[12],((Bacteria_Proteobacteria_Alphaproteobacteria_Rhizobiales_Hyphomicrobiaceae_Hyphomicrobium_nitrativorans_NL23:0.15285619900442831698,Bacteria_Proteobacteria_Alphaproteobacteria_Rhizobiales_Hyphomicrobiaceae_Rhodomicrobium_vannielii_ATCC_17100:0.13215498268597355991):0.06138900672031441519[74],(Bacteria_Proteobacteria_Alphaproteobacteria_Rhizobiales_Methylobacteriaceae_Meganema_perideroedes_DSM_15528:0.13166698782898844655,(Bacteria_Proteobacteria_Alphaproteobacteria_Rhodobacterales_Rhodobacteraceae_Planktomarina_temperata_RCA23_DSM_22400_RCA23:0.04140080955457824119,(((((Bacteria_Proteobacteria_Alphaproteobacteria_Rhodobacterales_Rhodobacteraceae_Dinoroseobacter_shibae_DFL_12:0.04551381175059479589,(Bacteria_Proteobacteria_Alphaproteobacteria_Rhodobacterales_Rhodobacteraceae_Maribius_sp._MOLA_401:0.01934402069214790493,Bacteria_Proteobacteria_Alphaproteobacteria_Rhodobacterales_Rhodobacteraceae_Oceaniovalibus_guishaninsula_JLT2003:0.05034697458574047962):0.04655941482912123036[89]):0.00780181731474742512[8],((Bacteria_Proteobacteria_Alphaproteobacteria_Rhodobacterales_Rhodobacteraceae_Octadecabacter_arcticus_238:0.05105967958563507186,((Bacteria_Proteobacteria_Alphaproteobacteria_Rhodobacterales_Rhodobacteraceae_Oceanibulbus_indolifex_HEL_45_unfinished_sequence:0.01217094697467184169,(Bacteria_Proteobacteria_Alphaproteobacteria_Rhodobacterales_Rhodobacteraceae_Roseobacter_litoralis_Och_149:0.00000100000050002909,Bacteria_Proteobacteria_Alphaproteobacteria_Rhodobacterales_Rhodobacteraceae_Sulfitobacter_sp._NAS_14.1:0.01261493170809220576):0.02001108925759936472[78]):0.03128019470944150282[69],Bacteria_Proteobacteria_Alphaproteobacteria_Rhodobacterales_Rhodobacteraceae_Roseobacter_Thalassiobium_sp._R2A62_genomic_scaffold_scf_1112329232034:0.02430548371662276733):0.00180714071811203104[30]):0.01149500306823464033[18],(Bacteria_Proteobacteria_Alphaproteobacteria_Rhodobacterales_Rhodobacteraceae_Sedimentitalea_cNanh_4411:0.02496259978722538062,(Bacteria_Proteobacteria_Alphaproteobacteria_Rhodobacterales_Rhodobacteraceae_Roseovarius_sp._217:0.05266505606995978972,Bacteria_Proteobacteria_Alphaproteobacteria_Rhodobacterales_Rhodobacteraceae_Thalassobacter_arenae_DSM_19593:0.01828638307623962206):0.00641335574621027145[10]):0.01295641408147343680[1]):0.00633566377744960389[1]):0.01242408727529545863[9],(Bacteria_Proteobacteria_Alphaproteobacteria_Rhodobacterales_Rhodobacteraceae_Oceanicola_granulosus_HTCC2516:0.03166070076278248296,((Bacteria_Proteobacteria_Alphaproteobacteria_Rhodobacterales_Rhodobacteraceae_Ketogulonigenium_vulgarum_WSH_001:0.02585152810228628223,(Bacteria_Proteobacteria_Alphaproteobacteria_Rhodobacterales_Rhodobacteraceae_Wenxinia_marina_DSM_24838:0.02673831282279392693,(Bacteria_Proteobacteria_Alphaproteobacteria_Rhodobacterales_Rhodobacteraceae_Loktanella_vestfoldensis_SKA53:0.08427583830718679558,Bacteria_Proteobacteria_Alphaproteobacteria_Rhodobacterales_Rhodobacteraceae_Rubellimicrobium_thermophilum_DSM_16684:0.07585448113934925574):0.02473429503150142636[24]):0.01165953132008216118[11]):0.02749974075677338869[28],Bacteria_Proteobacteria_Alphaproteobacteria_Rhodobacterales_Rhodobacteraceae_Sediminimonas_qiaohouensis_DSM_21189:0.02304205617616116378):0.03132485788824392048[12]):0.00567980234495452790[0]):0.00645525821301439883[0],Bacteria_Proteobacteria_Alphaproteobacteria_Rhodobacterales_Rhodobacteraceae_Nereida_ignava_DSM_16309:0.03711719959070870767):0.00623488940356040598[1],((((Bacteria_Proteobacteria_Alphaproteobacteria_Rhodobacterales_Rhodobacteraceae_cArct_4215:0.04192231983443699822,Bacteria_Proteobacteria_Alphaproteobacteria_Rhodobacterales_Rhodobacteraceae_Phaeobacter_gallaeciensis_2.10:0.00760925634418585430):0.01897473827135929755[40],Bacteria_Proteobacteria_Alphaproteobacteria_Rhodobacterales_Rhodobacteraceae_Donghicola_xiamenensis_DSM_18339:0.01702522466541962418):0.00774125013930691656[39],((Bacteria_Proteobacteria_Alphaproteobacteria_Rhodobacterales_Rhodobacteraceae_Sagittula_stellata_E_37_unfinished_sequence:0.03129601905411289603,(Bacteria_Proteobacteria_Alphaproteobacteria_Rhodobacterales_Rhodobacteraceae_Citreicella_sp._SE45:0.00609539667497633122,((Bacteria_Proteobacteria_Alphaproteobacteria_Rhodobacterales_Rhodobacteraceae_Pelagibaca_bermudensis_HTCC2601:0.00000100000050002909,Bacteria_Proteobacteria_Alphaproteobacteria_Rhodobacterales_Rhodobacteraceae_Roseivivax_sp._22II_s10s:0.07051327101773480210):0.00000100000050002909[0],Bacteria_Proteobacteria_Alphaproteobacteria_Rhodobacterales_Rhodobacteraceae_Salipiger_mucosus_DSM_16094_scaffold_version:0.01822978638838985976):0.01212548147780840094[33]):0.01712089019623467059[41]):0.04803248114604340147[73],Bacteria_Proteobacteria_Alphaproteobacteria_Rhodobacterales_Rhodobacteraceae_cMeth_4145:0.03234172119309883242):0.00000100000050002909[9]):0.01883551997950870180[14],((Bacteria_Proteobacteria_Alphaproteobacteria_Rhodobacterales_Rhodobacteraceae_Celeribacter_sp._P73_complete_genome:0.01226437545443256026,(Bacteria_Proteobacteria_Alphaproteobacteria_Rhodobacterales_Rhodobacteraceae_Actibacterium_mucosum_KCTC_23349:0.06442135537222694330,Bacteria_Proteobacteria_Alphaproteobacteria_Rhodobacterales_Rhodobacteraceae_Jannaschia_sp._CCS1:0.07680677987087174141):0.02456213500046997705[31]):0.00000100000050002909[12],(Bacteria_Proteobacteria_Alphaproteobacteria_Rhodobacterales_Rhodobacteraceae_Silicibacter_pomeroyi_DSS_3:0.03099349544629006678,(Bacteria_Proteobacteria_Alphaproteobacteria_Rhodobacterales_Rhodobacteraceae_Maritimibacter_sp._HL_12:0.08005206966575383054,((Bacteria_Proteobacteria_Alphaproteobacteria_Rhodobacterales_Rhodobacteraceae_Paracoccus_denitrificans_PD1222_1:0.02939944436963181848,(Bacteria_Proteobacteria_Alphaproteobacteria_Rhodobacterales_Rhodobacteraceae_Rhodobacter_capsulatus_SB1003:0.04400141189086131943,Bacteria_Proteobacteria_Alphaproteobacteria_Rhodobacterales_Rhodobacteraceae_Thioclava_pacifica_DSM_10166:0.02479257328462405180):0.01234083726506879190[18]):0.01373474962362268223[7],(((Y4_MaxBin.056_rpsC_scaffold_6826_55:0.00667757154377596109,(Bacteria_Proteobacteria_Alphaproteobacteria_Rhodobacterales_Rhodobacteraceae_CG_Rhodob_01:0.06422641357372455007,X3_MaxBin.022_rpsC_scaffold_1108_42:0.00606419141889540797):0.00623363718259630200[30]):0.00632861248995983481[22],((Bacteria_Proteobacteria_Alphaproteobacteria_Rhodobacterales_Rhodobacteraceae_Defluviimonas_sp._20V17:0.05466427967821166356,Bacteria_Proteobacteria_Alphaproteobacteria_Rhodobacterales_Rhodobacteraceae_Haematobacter_missouriensis_CCUG_52307:0.05327467235739396373):0.01135418009375805531[6],(Bacteria_Proteobacteria_Alphaproteobacteria_Rhodobacterales_Rhodobacteraceae_Pseudorhodobacter_ferrugineus_DSM_5888:0.05446987130579484387,(X2_MetaBAT.20_rpsC_scaffold_341_939:0.00000100000050002909,Y3_MetaBAT.13_rpsC_scaffold_4758_78:0.00000100000050002909):0.01237259014709769615[100]):0.01264658486028870550[73]):0.00621742470608443055[7]):0.02745574753726846146[6],Bacteria_Proteobacteria_Alphaproteobacteria_Rhodobacterales_Rhodobacteraceae_Catellibacterium_nectariphilum_DSM_15620:0.01509240555345853566):0.00976490577744513512[9]):0.02791999451086488865[16]):0.00393500713687773562[5]):0.01253174111806058810[6]):0.01273958426675934376[0]):0.01209336799869208286[0]):0.02068133316495419233[18]):0.10557852092488442808[92]):0.02862607330248430684[62]):0.02359868562798913411[16]):0.01838689081681713772[3]):0.02461336797659534684[6],((Bacteria_Proteobacteria_Alphaproteobacteria_unclassified_Alphaproteobacteria_SAR11_cluster_Candidatus_Pelagibacter_sp._IMCC9063:0.49367446670695908084,(((Bacteria_Proteobacteria_Alphaproteobacteria_Rhodobacterales_Hyphomonadaceae_Hellea_balneolensis_DSM_19091:0.09642483902879342428,Bacteria_Proteobacteria_Alphaproteobacteria_Rhodobacterales_Hyphomonadaceae_Robiginitomaculum_antarcticum_DSM_21748:0.03812713139344369589):0.13004680150865546850[100],((Bacteria_Proteobacteria_Alphaproteobacteria_Rhodobacterales_Hyphomonadaceae_Oceanicaulis_alexandrii_HTCC2633:0.06426144044682370604,Bacteria_Proteobacteria_Alphaproteobacteria_Caulobacterales_Caulobacteraceae_Woodsholea_maritima_DSM_17123:0.04882318547290229876):0.04700051119237201591[83],Bacteria_Proteobacteria_Alphaproteobacteria_Rhodobacterales_Hyphomonadaceae_Maricaulis_maris_MCS10:0.11492449752149982989):0.02847625783010048622[50]):0.05690597996655253482[97],(Bacteria_Proteobacteria_Alphaproteobacteria_Rhodobacterales_Hyphomonadaceae_Henriciella_marina_DSM_19595:0.07411004230559696537,Bacteria_Proteobacteria_Alphaproteobacteria_Rhodobacterales_Hyphomonadaceae_Hyphomonas_neptunium_ATCC_15444:0.14436490801409923579):0.10641277937631862804[87]):0.01845230369783536564[43]):0.03055051476708416786[18],(((X1_MaxBin.051_rpsC_scaffold_33247_30:0.00000100000050002909,Y4_MetaBAT.69_rpsC_scaffold_8913_81:0.00000100000050002909):0.00000100000050002909[27],X3_MaxBin.023_rpsC_scaffold_23_2280:0.00000100000050002909):0.16599587537353421851[100],Bacteria_Proteobacteria_Alphaproteobacteria_Rhodobacterales_Hyphomonadaceae_Hirschia_baltica_ATCC_49814:0.18091832749921574197):0.02779242232469856036[14]):0.02094761330334693125[4]):0.04348932741232074128[2],Bacteria_Proteobacteria_Alphaproteobacteria_Parvularculales_Parvularculaceae_Parvularcula_bermudensis_HTCC2503:0.13186635156508830224):0.02624988838576610903[0]):0.02589658970375037852[8]):0.02697238392093274581[3],((((((Bacteria_Proteobacteria_Alphaproteobacteria_Rhodospirillales_Rhodospirillaceae_Caenispirillum_salinarum_AK4:0.08916638491146026968,(((X4_MetaBAT.1_rpsC_scaffold_1477_146:0.00000100000050002909,X2_MetaBAT.1_rpsC_scaffold_1015_197:0.00000100000050002909):0.00000100000050002909[60],Y3_MaxBin.001_rpsC_scaffold_2588_35:0.00594620276823433231):0.03175787052385930370[98],X4_MetaBAT.22_rpsC_scaffold_584_267:0.02598214720530648073):0.04253552627910731770[90]):0.00655165606580207158[1],(Bacteria_Proteobacteria_Alphaproteobacteria_Rhodospirillales_Rhodospirillaceae_Inquilinus_limosus_DSM_16000:0.05033804629190459512,(Bacteria_Proteobacteria_Alphaproteobacteria_Kiloniellales_Kiloniellaceae_Kiloniella_laminariae_DSM_19542:0.12778913622556412055,(Bacteria_Proteobacteria_Alphaproteobacteria_Rhodospirillales_Rhodospirillaceae_Thalassospira_profundimaris_WP0211:0.17910035518642974939,Bacteria_Proteobacteria_Alphaproteobacteria_Rhodospirillales_Rhodospirillaceae_Fodinicurvata_sediminis_DSM_21159:0.06690911452411546501):0.03558769957794356842[41]):0.04893298383783011019[30]):0.03977624506410634003[11]):0.01047843242720545263[0],(Bacteria_Proteobacteria_Alphaproteobacteria_Rhodospirillales_Rhodospirillaceae_Novispirillum_itersonii_ATCC_12639:0.09009995413397352271,(Bacteria_Proteobacteria_Alphaproteobacteria_Rhizobiales_Methylocystaceae_Terasakiella_pusilla_DSM_6293:0.15974584531887822680,Bacteria_Proteobacteria_Alphaproteobacteria_Rhodospirillales_Rhodospirillaceae_Rhodospirillum_rubrum_S1_ATCC_11170:0.05240837144267938147):0.03066580545403888372[23]):0.03079432874486506475[7]):0.01009857770897769694[0],(((((Bacteria_Proteobacteria_Alphaproteobacteria_Rhodospirillales_Rhodospirillaceae_Azospirillum_amazonense_CBAmc:0.05668796162048191090,Bacteria_Proteobacteria_Alphaproteobacteria_Rhodospirillales_Rhodospirillaceae_Azospirillum_irakense_DSM_11586:0.03949607236202973271):0.03553706363597501638[70],Bacteria_Proteobacteria_Alphaproteobacteria_Rhodospirillales_Rhodospirillaceae_Skermanella_stibiiresistens_SB22:0.08939442734985265926):0.02611442048088559453[18],((X2_MaxBin.011_rpsC_scaffold_611_177:0.01188637272514927665,Bacteria_Proteobacteria_Alphaproteobacteria_Rhodospirillales_unclassified_Rhodospirillales_Reyranella_Reyranella_massiliensis_521_DSM_23428:0.00000100000050002909):0.09930831819176752506[100],(Bacteria_Proteobacteria_Alphaproteobacteria_Rhodospirillales_Rhodospirillaceae_Oceanibaculum_indicum_P24:0.10880217060081905089,Bacteria_Proteobacteria_Alphaproteobacteria_Rhodospirillales_Rhodospirillaceae_Dongia_sp._URHE0060:0.04791037147923657424):0.03767270433753873438[35]):0.01617524107632859615[8]):0.02309582688873383638[11],(((Bacteria_Proteobacteria_Alphaproteobacteria_Rhodospirillales_Rhodospirillaceae_Magnetospirillum_magneticum_AMB_1:0.01235287209805791334,Y4_MetaBAT.8_rpsC_scaffold_1211_952:0.00000100000050002909):0.02552749213283592514[92],(((X1_MaxBin.003_rpsC_scaffold_184_822:0.00000100000050002909,Y4_MaxBin.009_rpsC_scaffold_198_33:0.00000100000050002909):0.00000100000050002909[34],X3_MetaBAT.33_rpsC_scaffold_609_33:0.00000100000050002909):0.02205414921676658591[97],(Y3_MetaBAT.56_rpsC_scaffold_7686_54:0.09051702397489504170,Bacteria_Proteobacteria_Alphaproteobacteria_unclassified_Alphaproteobacteria_Geminicoccus_roseus_DSM_18922:0.27045006388615161486):0.01141055174552704776[9]):0.02691951712002110808[16]):0.02642629792789726040[4],((((Bacteria_Proteobacteria_Alphaproteobacteria_Rhodospirillales_Acetobacteraceae_Roseomonas_mucosa_ATCC_BAA_692:0.06450449988457940265,Bacteria_Proteobacteria_Alphaproteobacteria_Rhodospirillales_Acetobacteraceae_Belnapia_moabensis_DSM_16746:0.03594227833169964803):0.03390259524125908974[84],Bacteria_Proteobacteria_Alphaproteobacteria_Rhodospirillales_Acetobacteraceae_Rubritepida_flocculans_DSM_14296:0.05802524833996496045):0.02743339351727704448[68],(((Bacteria_Proteobacteria_Alphaproteobacteria_Rhodospirillales_Acetobacteraceae_Acidocella_facilis_ATCC_35904:0.10015364720893646377,((Bacteria_Proteobacteria_Alphaproteobacteria_Rhodospirillales_Acetobacteraceae_Asaia_platycodi_JCM_25414:0.01896958634047831230,((((Bacteria_Proteobacteria_Alphaproteobacteria_Rhodospirillales_Acetobacteraceae_Gluconobacter_oxydans_621H:0.00640538474610584298,Bacteria_Proteobacteria_Alphaproteobacteria_Rhodospirillales_Acetobacteraceae_Saccharibacter_floricola_DSM_15669:0.05819494507548273604):0.03419225449152837187[95],Bacteria_Proteobacteria_Alphaproteobacteria_Rhodospirillales_Acetobacteraceae_Kozakia_baliensis_SR_745:0.00000100000050002909):0.00608184420265704337[56],Bacteria_Proteobacteria_Alphaproteobacteria_Rhodospirillales_Acetobacteraceae_Acetobacter_pasteurianus_386B:0.01385685664583426874):0.01245282176823308933[47],Bacteria_Proteobacteria_Alphaproteobacteria_Rhodospirillales_Acetobacteraceae_Commensalibacter_sp._MX_MONARCH01:0.07820886827493844784):0.00000100000050002909[6]):0.01311326824472571623[20],(Bacteria_Proteobacteria_Alphaproteobacteria_Rhodospirillales_Acetobacteraceae_Gluconacetobacter_diazotrophicus_PAl_5:0.00617169044614687169,Bacteria_Proteobacteria_Alphaproteobacteria_Rhodospirillales_Acetobacteraceae_Gluconacetobacter_xylinus_NBRC_3288:0.01871836572645077870):0.01211113858655170870[36]):0.00000100000050002909[6]):0.01799327240150227006[16],Bacteria_Proteobacteria_Alphaproteobacteria_Rhodospirillales_Acetobacteraceae_Granulibacter_bethesdensis_CGDNIH1:0.01370661173655101685):0.04618477548471531385[42],Bacteria_Proteobacteria_Alphaproteobacteria_Rhodospirillales_Acetobacteraceae_Acidiphilium_multivorum_AIU301:0.06701130355506597358):0.01303515298659382177[37]):0.05061828930319382802[38],Bacteria_Proteobacteria_Alphaproteobacteria_Rhodospirillales_unclassified_Rhodospirillales_Elioraea_tepidiphila_DSM_17972:0.12200574618790104020):0.02822759648411067926[32]):0.00994907124492902702[1]):0.02822873006327672116[0],((Bacteria_Proteobacteria_Alphaproteobacteria_Rhodospirillales_Rhodospirillaceae_Tistrella_mobilis_KA081020_065:0.17746134823739551090,(Bacteria_Proteobacteria_Alphaproteobacteria_Alpha_proteobacterium_IMCC1322:0.19285638824346293396,(Bacteria_Proteobacteria_Alphaproteobacteria_Rhodospirillales_Rhodospirillaceae_Thalassobaculum_salexigens_DSM_19539:0.02140758623848122363,Bacteria_Proteobacteria_Alphaproteobacteria_Rhodospirillales_Rhodospirillaceae_Candidatus_Endolissoclinum_faulkneri_L5:0.06079998907625194099):0.02984755101378913644[90]):0.03317668033343666029[16]):0.02159627066372139456[7],(Bacteria_Proteobacteria_Alphaproteobacteria_Rhodospirillales_Rhodospirillaceae_Rhodovibrio_salinarum_DSM_9154:0.11488238555284556452,Bacteria_Proteobacteria_Alphaproteobacteria_Rhodospirillales_Rhodospirillaceae_Nisaea_denitrificans_DSM_18348:0.09609392303058900131):0.01764144786816549196[32]):0.03835411339064009190[3]):0.00651092519623702130[0]):0.02940900378202106202[13],Bacteria_Proteobacteria_Alphaproteobacteria_Rickettsiales_Holosporaceae_Holospora_undulata_HU1:0.60756379504659974167):0.01227746022046891095[17],(Bacteria_Proteobacteria_Alphaproteobacteria_Sneathiellales_Sneathiellaceae_Sneathiella_glossodoripedis_JCM_23214:0.25690297879070522757,Bacteria_Proteobacteria_Alphaproteobacteria_unclassified_Alphaproteobacteria_Micavibrio_aeruginosavorus_ARL_13:0.21030456603953717742):0.05781178460023810722[13]):0.00000100000050002909[0]):0.02756632426043357717[15],(Bacteria_Proteobacteria_CG_Proteo_01:0.20952504611900066300,((Bacteria_Proteobacteria_Zetaproteobacteria_zeta_proteobacterium_SCGC_AC_673_C02:0.10398164818628895245,Bacteria_Proteobacteria_Zetaproteobacteria_zeta_proteobacterium_SCGC_AC_673_M07:0.14077930808962407783):0.05115237437386644520[65],((Bacteria_Proteobacteria_Zetaproteobacteria_Zetaproteobacteria_bacterium_TAG_1:0.07031255104073073914,((Bacteria_Proteobacteria_Zetaproteobacteria_zeta_proteobacterium_SCGC_AB_137_C09:0.00000100000050002909,Bacteria_Proteobacteria_Zetaproteobacteria_zeta_proteobacterium_SCGC_AB_137_L23:0.00600823750872408850):0.10026660935793832441[100],(Bacteria_Proteobacteria_Zetaproteobacteria_zeta_proteobacterium_SCGC_AB_137_I08:0.00483222958776079875,Bacteria_Proteobacteria_Zetaproteobacteria_zeta_proteobacterium_SCGC_AB_133_C04:0.00742574042527866830):0.04676084567227899863[97]):0.03148655949638359819[67]):0.01430266507773268053[52],(Bacteria_Proteobacteria_Zetaproteobacteria_zeta_proteobacterium_SCGC_AB_133_G06:0.05729590421690967245,((Bacteria_Proteobacteria_Zetaproteobacteria_Mariprofundales_Mariprofundaceae_Mariprofundus_sp._EKF_M39:0.04447018238520736300,Bacteria_Proteobacteria_Zetaproteobacteria_Mariprofundales_Mariprofundaceae_Mariprofundus_ferrooxydans_M34:0.02271772646472480436):0.03421481868713555086[82],Bacteria_Proteobacteria_Zetaproteobacteria_zeta_proteobacterium_SCGC_AB_137_J06:0.03016151066114734769):0.01417586981857855630[41]):0.07322920137328385592[98]):0.05293939732004530885[91]):0.19395466754225199058[99]):0.06228323545729283484[20]):0.02495611840035165743[4],((((Bacteria_Proteobacteria_Gammaproteobacteria_Acidithiobacillales_Thermithiobacillaceae_Thermithiobacillus_tepidarius_DSM_3134:0.09650034418024085181,Bacteria_Proteobacteria_Gammaproteobacteria_Acidithiobacillales_Acidithiobacillaceae_Acidithiobacillus_ferrivorans_SS3:0.17105613506166464366):0.06764825606812774339[48],(((((Bacteria_Proteobacteria_Betaproteobacteria_Rhodocyclales_Rhodocyclaceae_Uliginosibacterium_gangwonense_DSM_18521:0.04593244586400808266,(Bacteria_Proteobacteria_Betaproteobacteria_Rhodocyclales_Rhodocyclaceae_Thauera_sp._MZ1T:0.05219780167431747886,(Bacteria_Proteobacteria_Betaproteobacteria_Rhodocyclales_Rhodocyclaceae_Aromatoleum_aromaticum_EbN1:0.03497545157326812509,Bacteria_Proteobacteria_Betaproteobacteria_Rhodocyclales_Rhodocyclaceae_Azoarcus_sp._KH32C:0.02660721706863868746):0.02093170033118096907[58]):0.05925212119697360197[88]):0.01215471796732850440[15],((((((((Bacteria_Proteobacteria_Betaproteobacteria_Hydrogenophilales_Hydrogenophilaceae_Sulfuricella_denitrificans_skB26:0.03042773800093115377,Y1_MetaBAT.67_rpsC_scaffold_4205_102:0.00000100000050002909):0.04550592959855672553[93],((X2_MaxBin.007_rpsC_scaffold_112_32:0.00000100000050002909,Y3_MaxBin.009_rpsC_scaffold_275_32:0.00000100000050002909):0.03811977622955255857[100],Y3_MetaBAT.37_rpsC_scaffold_655_430:0.01767678308614065164):0.06828846707367600133[97]):0.06024057189974083015[83],Y5_MetaBAT.11_rpsC_scaffold_75_1372:0.08615846155113499050):0.06027582704054788854[39],(Bacteria_Proteobacteria_Betaproteobacteria_Nitrosomonadales_Nitrosomonadaceae_Nitrosomonas_europaea_ATCC_19718:0.17672460326480321502,Bacteria_Proteobacteria_Betaproteobacteria_Nitrosomonadales_Nitrosomonadaceae_Nitrosospira_multiformis_ATCC_25196:0.02128467021091947492):0.01850894300869022208[48]):0.02595591951397125535[15],(((((((Y3_MetaBAT.12_rpsC_scaffold_157_27:0.02648681565960843767,((X4_MaxBin.005_rpsC_scaffold_401_284:0.00000100000050002909,X1_MetaBAT.24_rpsC_scaffold_195_414:0.00000100000050002909):0.00000100000050002909[94],(((Y3_MetaBAT.3_rpsC_scaffold_766_27:0.00000100000050002909,Y4_MetaBAT.6_rpsC_scaffold_890_27:0.00000100000050002909):0.00000100000050002909[45],X3_MaxBin.006_rpsC_scaffold_803_284:0.00000100000050002909):0.00000100000050002909[36],X2_MaxBin.002_rpsC_scaffold_327_284:0.00000100000050002909):0.00582831363756365801[87]):0.05299046549369323261[99]):0.03007394392870408814[86],Bacteria_Proteobacteria_Betaproteobacteria_Hydrogenophilales_Hydrogenophilaceae_CG_Hydro_01:0.06415805802561498628):0.07591029749534838889[91],(Bacteria_Proteobacteria_Betaproteobacteria_Hydrogenophilales_GWE1_Thiobacillus_62_9:0.00000100000050002909,(Bacteria_Proteobacteria_Betaproteobacteria_Hydrogenophilales_Hydrogenophilaceae_Thiobacillus_denitrificans_ATCC_25259:0.02478726254516185751,Y5_MaxBin.085_rpsC_scaffold_31800_17:0.02972818140199475281):0.00769869439477527742[53]):0.09238001355951071247[100]):0.02764867754833906857[31],((((X3_MetaBAT.8_rpsC_scaffold_759_359:0.00000100000050002909,Y4_MaxBin.007_rpsC_scaffold_852_33:0.00000100000050002909):0.00598651999068141021[87],X1_MetaBAT.29_rpsC_scaffold_1252_157:0.00000100000050002909):0.03437724466876410090[91],((Y4_MetaBAT.18_rpsC_scaffold_541_796:0.05731073054131125694,(Bacteria_Proteobacteria_Betaproteobacteria_Gallionellales_Gallionellaceae_Gallionella_capsiferriformans_ES_2:0.03085198946195949476,Y5_MaxBin.001_rpsC_scaffold_1339_210:0.00877420465282684192):0.05010121516129375369[97]):0.05139301487967323778[97],Bacteria_Proteobacteria_Betaproteobacteria_Gallionellales_Gallionellaceae_Ferriphaselus_sp._R_1:0.05403354511943989774):0.03772557411879326472[59]):0.02672924499126295636[28],(((Y4_MetaBAT.22_rpsC_scaffold_980_5:0.00000100000050002909,Y4_MetaBAT.48_rpsC_scaffold_1002_4:0.01207859297200148535):0.02466289732713815991[65],(Y5_MaxBin.004_rpsC_scaffold_663_315:0.00000100000050002909,Y1_MetaBAT.77_rpsC_scaffold_15680_55:0.00590368212284063214):0.01753807448397669277[84]):0.00612297965597216956[16],((Y5_MetaBAT.19_rpsC_scaffold_244_37:0.00866651550352889877,X3_MaxBin.028_rpsC_scaffold_1650_153:0.01719945373654470019):0.02836155566213521481[85],Bacteria_Proteobacteria_Betaproteobacteria_Gallionellales_Gallionellaceae_Sideroxydans_lithotrophicus_ES_1:0.00000100000050002909):0.01925624683448254326[71]):0.01737225426995476704[36]):0.07351292237295034560[76]):0.02451882235123698656[3],(Bacteria_Proteobacteria_Betaproteobacteria_uncultured_SG8_41:0.10901959387499919607,Bacteria_Proteobacteria_Betaproteobacteria_uncultured_SG8_40:0.09528750848444292321):0.03282595744497247142[55]):0.02541583644499915279[3],((Bacteria_Proteobacteria_Betaproteobacteria_Methylophilales_Methylophilaceae_Methylovorus_sp._SIP3_4:0.01164328062235113655,Bacteria_Proteobacteria_Betaproteobacteria_Methylophilales_Methylophilaceae_Methylobacillus_flagellatus_KT:0.01715681697853356849):0.00754752929085770845[65],(Bacteria_Proteobacteria_Betaproteobacteria_Methylophilales_Methylophilaceae_Methylophilus_methylotrophus_ATCC_53528:0.01755622923359247481,Bacteria_Proteobacteria_Betaproteobacteria_Methylophilales_Methylophilaceae_Methylotenera_sp._301:0.02266416184324514249):0.03563672275477278162[99]):0.06778612378633962210[99]):0.02524756552154914027[3],Y5_MetaBAT.95_rpsC_scaffold_25235_12:0.09109363843972866082):0.03018512554642536691[2]):0.03447669341085873862[1],((((Bacteria_Proteobacteria_Betaproteobacteria_Neisseriales_Neisseriaceae_Laribacter_hongkongensis_HLHK9:0.00000100000050002909,Bacteria_Proteobacteria_Betaproteobacteria_Neisseriales_Neisseriaceae_Microvirgula_aerodenitrificans_DSM_15089:0.06852650692848218095):0.09173969505339442387[100],(Bacteria_Proteobacteria_Betaproteobacteria_Neisseriales_Chromobacteriaceae_Lutiella_nitroferrum_2002_unfinished_sequence:0.03076545951916691973,((Bacteria_Proteobacteria_Betaproteobacteria_Neisseriales_Neisseriaceae_Chromobacterium_group_Chromobacterium_violaceum_ATCC_12472:0.02258480579916515019,Bacteria_Proteobacteria_Betaproteobacteria_Neisseriales_Neisseriaceae_Paludibacterium_yongneupense_DSM_18731:0.02322783072267054980):0.00547019604782514671[73],(((Bacteria_Proteobacteria_Betaproteobacteria_Neisseriales_Neisseriaceae_Snodgrassella_alvi_wkB2:0.02304216239207294153,Bacteria_Proteobacteria_Betaproteobacteria_Neisseriales_Neisseriaceae_Stenoxybacter_acetivorans_DSM_19021:0.02669923463013175458):0.04483496176465269489[85],Bacteria_Proteobacteria_Betaproteobacteria_Neisseriales_Neisseriaceae_Chromobacterium_group_Vitreoscilla_stercoraria_DSM_513:0.07778877348155285865):0.02094066923635215863[48],((Bacteria_Proteobacteria_Betaproteobacteria_Neisseriales_Neisseriaceae_Neisseria_gonorrhoeae_FA_1090:0.08929053353628518819,(Bacteria_Proteobacteria_Betaproteobacteria_Neisseriales_Neisseriaceae_Conchiformibius_steedae_DSM_2580:0.01405712237122115627,(Bacteria_Proteobacteria_Betaproteobacteria_Neisseriales_Neisseriaceae_Simonsiella_muelleri_ATCC_29453:0.00000100000050002909,(Bacteria_Proteobacteria_Betaproteobacteria_Neisseriales_Neisseriaceae_Alysiella_crassa_DSM_2578:0.02970817259613087874,Bacteria_Proteobacteria_Betaproteobacteria_Neisseriales_Neisseriaceae_Kingella_kingae_PYKK081:0.01193056937597843439):0.00000100000050002909[30]):0.03388730031510549939[95]):0.01486057225345620986[61]):0.02358965312982502435[62],Bacteria_Proteobacteria_Betaproteobacteria_Neisseriales_Neisseriaceae_Eikenella_corrodens_ATCC_23834:0.07329313112560358057):0.02800016169206592104[59]):0.05762321151942215863[75]):0.01942855136260158294[41]):0.01185795311419747880[55]):0.06461643643135912829[71],Bacteria_Proteobacteria_Betaproteobacteria_Burkholderiales_Burkholderiaceae_Chitinimonas_koreensis_DSM_17726:0.05785713595820238253):0.01619043161119501986[34],((Bacteria_Proteobacteria_Betaproteobacteria_Neisseriales_Neisseriaceae_Formivibrio_citricus_DSM_6150:0.04309934621730397708,Bacteria_Proteobacteria_Betaproteobacteria_Neisseriales_Neisseriaceae_Deefgea_rivuli_DSM_18356:0.09679263254279704687):0.02774496050291745328[21],Bacteria_Proteobacteria_Betaproteobacteria_Neisseriales_Neisseriaceae_Leeia_oryzae_DSM_17879:0.04853613821361813657):0.03878955520518231892[17]):0.03946830383215298860[24]):0.00851412158638206566[2],((((Bacteria_Proteobacteria_Betaproteobacteria_Burkholderiales_Oxalobacteraceae_Collimonas_fungivorans_Ter331:0.01555285262409699353,(Bacteria_Proteobacteria_Betaproteobacteria_Burkholderiales_Oxalobacteraceae_Herbaspirillum_seropedicae_SmR1:0.02359791861202677199,(Bacteria_Proteobacteria_Betaproteobacteria_Burkholderiales_Oxalobacteraceae_Herminiimonas_arsenicoxydans:0.01769342470949722759,(Bacteria_Proteobacteria_Betaproteobacteria_unclassified_Betaproteobacteria_Candidatus_Profftella_armatura_syncytium_symbiont_of_Diaphorina_citri:0.26914352743416508629,Bacteria_Proteobacteria_Betaproteobacteria_Burkholderiales_Oxalobacteraceae_Janthinobacterium_sp._Marseille:0.00000100000050002909):0.00584129592589507311[46]):0.02546010438992632463[69]):0.00547074103553651849[14]):0.02532271222412344966[37],(Bacteria_Proteobacteria_Betaproteobacteria_Burkholderiales_Oxalobacteraceae_Oxalobacter_formigenes_OXCC13_genomic_scaffold_supercont1.1:0.05132118958522296354,(Bacteria_Proteobacteria_Betaproteobacteria_Burkholderiales_Oxalobacteraceae_Massilia_alkalitolerans_DSM_17462:0.02739896111606409529,(Y5_MetaBAT.66_rpsC_scaffold_1425_96:0.00581723176754147739,(Bacteria_Proteobacteria_Betaproteobacteria_Rhodocyclales_Rhodocyclaceae_Zoogloea_ramigera_ATCC_19544:0.00000100000050002909,Bacteria_Proteobacteria_Betaproteobacteria_Burkholderiales_Oxalobacteraceae_Duganella_zoogloeoides_ATCC_25935:0.00000100000050002909):0.01166610683219169130[94]):0.01511697190207149377[81]):0.02915629061451182127[73]):0.02657943024137378665[59]):0.02229912915171373966[49],Bacteria_Proteobacteria_Betaproteobacteria_Burkholderiales_Alcaligenaceae_Derxia_gummosa_DSM_723:0.08609919795726854452):0.01405725817465041175[14],((((Bacteria_Proteobacteria_Betaproteobacteria_Burkholderiales_Burkholderiaceae_Pandoraea_pnomenusa_RB38:0.02780212313793013409,(Bacteria_Proteobacteria_Betaproteobacteria_Burkholderiales_Burkholderiaceae_Burkholderia_cenocepacia_AU_1054:0.00845774865469932531,Bacteria_Proteobacteria_Betaproteobacteria_Burkholderiales_Burkholderiaceae_Glomeribacter_sp._1016415:0.06612839704977567512):0.01274797511268289420[51]):0.02828325673890367056[68],(Bacteria_Proteobacteria_Betaproteobacteria_Burkholderiales_Burkholderiaceae_Ralstonia_solanacearum_GMI1000:0.00450811395346050435,Bacteria_Proteobacteria_Betaproteobacteria_Burkholderiales_Burkholderiaceae_Ralstonia_eutropha_JMP134:0.01336994614711629024):0.02066526280880295885[77]):0.04933466257971781677[50],((((((((Bacteria_Proteobacteria_Betaproteobacteria_Burkholderiales_Comamonadaceae_Comamonadaceae_sp._CR:0.07064647039729277100,(Bacteria_Proteobacteria_Betaproteobacteria_Burkholderiales_Comamonadaceae_Hylemonella_gracilis_ATCC_19624:0.00407339783735782921,(Y3_MetaBAT.15_rpsC_scaffold_519_42:0.03002392369590628496,X2_MaxBin.021_rpsC_scaffold_10281_15:0.00605161004426287615):0.00754002623510678649[5]):0.00675823900691740597[16]):0.01369713188414986398[3],(Bacteria_Proteobacteria_Betaproteobacteria_Burkholderiales_Comamonadaceae_Xenophilus_azovorans_DSM_13620:0.01822752941114151246,Bacteria_Proteobacteria_Betaproteobacteria_Burkholderiales_Comamonadaceae_Pseudacidovorax_intermedius_NH_1:0.00000100000050002909):0.00603310561341439608[38]):0.01156607754265620742[0],Bacteria_Proteobacteria_Betaproteobacteria_Burkholderiales_Comamonadaceae_Brachymonas_chironomi_DSM_19884:0.04870819761097882478):0.00000100000050002909[1],((Bacteria_Proteobacteria_Betaproteobacteria_Burkholderiales_Comamonadaceae_Ramlibacter_tataouinensis_TTB310:0.03095297989598284547,(Bacteria_Proteobacteria_Betaproteobacteria_Burkholderiales_Comamonadaceae_Alicycliphilus_denitrificans_K601:0.01765832987647139585,(Bacteria_Proteobacteria_Betaproteobacteria_Burkholderiales_Comamonadaceae_Acidovorax_avenae_subsp._citrulli_AAC00_1:0.01248604467123318705,((((((Bacteria_Proteobacteria_Betaproteobacteria_Burkholderiales_Comamonadaceae_Rhodoferax_CG_Rhodof_01:0.00588887187688985018,(Bacteria_Proteobacteria_Betaproteobacteria_Burkholderiales_Comamonadaceae_Rhodoferax_CG_Rhodof_03:0.00000100000050002909,Bacteria_Proteobacteria_Betaproteobacteria_Burkholderiales_Comamonadaceae_Rhodoferax_CG_Rhodof_02:0.01823668779826708233):0.01196841076467392365[51]):0.00588260461467514807[27],(Bacteria_Proteobacteria_Betaproteobacteria_Burkholderiales_Comamonadaceae_Rhodoferax_CG_Rhodof_04:0.00000100000050002909,(Y1_MetaBAT.57_rpsC_scaffold_825_35:0.01782587875923631604,Bacteria_Proteobacteria_Betaproteobacteria_Burkholderiales_Comamonadaceae_Rhodoferax_ferrireducens_T118:0.00592435630879268194):0.00596361017621100439[16]):0.01203259996867398970[22]):0.01805470835761569665[11],Bacteria_Proteobacteria_Betaproteobacteria_Burkholderiales_Comamonadaceae_Giesbergeria_anulus_ATCC_35958:0.00000100000050002909):0.00594660416150481676[4],(Bacteria_Proteobacteria_Betaproteobacteria_Burkholderiales_Comamonadaceae_Simplicispira_psychrophila_DSM_11588:0.01844770486564403095,(((Y1_MetaBAT.12_rpsC_scaffold_39_41:0.01820044222226957498,Y4_MetaBAT.20_rpsC_scaffold_795_10:0.00606213206192090463):0.00588751768157332045[37],Y3_MetaBAT.71_rpsC_scaffold_14564_37:0.00000100000050002909):0.02462576377343841591[61],(Bacteria_Proteobacteria_Betaproteobacteria_Burkholderiales_Comamonadaceae_Polaromonas_naphthalenivorans_CJ2:0.03775797220842093405,Y1_MaxBin.006_rpsC_scaffold_303_1272:0.00000100000050002909):0.00575683125768615411[23]):0.01224523324980104910[17]):0.00582351432130945919[7]):0.00597952101165086757[12],(Bacteria_Proteobacteria_Betaproteobacteria_Burkholderiales_Comamonadaceae_Curvibacter_lanceolatus_ATCC_14669:0.00598474159430511729,(Bacteria_Proteobacteria_Betaproteobacteria_Burkholderiales_Comamonadaceae_Delftia_acidovorans_SPH_1:0.01187827263702317948,Bacteria_Proteobacteria_Betaproteobacteria_Burkholderiales_Comamonadaceae_Comamonas_testosteroni_TK102:0.03154599086058734042):0.00604397186659083076[48]):0.01213693615674687511[31]):0.00000100000050002909[3],Bacteria_Proteobacteria_Betaproteobacteria_Burkholderiales_Comamonadaceae_Verminephrobacter_eiseniae_EF01_2:0.01190758279248293680):0.00595940782506609781[6]):0.00000100000050002909[2]):0.01818107458313939287[14]):0.01161245001674800909[0],(Bacteria_Proteobacteria_Betaproteobacteria_Burkholderiales_Comamonadaceae_Limnohabitans_sp._Rim28_Limnohabitans_sp._Rim28_73_Contigs:0.01826745019124088182,Bacteria_Proteobacteria_Betaproteobacteria_Burkholderiales_Comamonadaceae_Ottowia_thiooxydans_DSM_14619:0.03554047589991879419):0.00000100000050002909[38]):0.01786697317859090722[4]):0.01180066433818612731[13],Bacteria_Proteobacteria_Betaproteobacteria_Burkholderiales_Comamonadaceae_Variovorax_paradoxus_B4:0.00576133904434835472):0.00000100000050002909[8],(Bacteria_Proteobacteria_Betaproteobacteria_Burkholderiales_unclassified_Burkholderiales_Burkholderiales_Genera_incertae_sedis_Leptothrix_cholodnii_SP_6:0.01261613134516162589,((Y5_MetaBAT.35_rpsC_scaffold_305_41:0.01953585258672623642,(Bacteria_Proteobacteria_Betaproteobacteria_Burkholderiales_unclassified_Burkholderiales_Burkholderiales_Genera_incertae_sedis_Mitsuaria_sp._H24L5A:0.00000100000050002909,(Bacteria_Proteobacteria_Betaproteobacteria_Burkholderiales_unclassified_Burkholderiales_Burkholderiales_Genera_incertae_sedis_Ideonella_sp._B508_1:0.02453783466273016384,(Bacteria_Proteobacteria_Betaproteobacteria_Burkholderiales_Comamonadaceae_Caldimonas_manganoxidans_ATCC_BAA_369:0.04953784975531445173,(Bacteria_Proteobacteria_Betaproteobacteria_Burkholderiales_unclassified_Burkholderiales_Burkholderiales_Genera_incertae_sedis_Rubrivivax_gelatinosus_IL144:0.03096678917342333276,Bacteria_Proteobacteria_Betaproteobacteria_Burkholderiales_Alcaligenaceae_Azohydromonas_australica_DSM_1124:0.01876377194182254904):0.01146882275971271292[51]):0.00607549428803999883[23]):0.02430014081448661142[47]):0.03006248127450774493[47]):0.02214293777091791426[24],Bacteria_Proteobacteria_Betaproteobacteria_Burkholderiales_unclassified_Burkholderiales_Burkholderiales_Genera_incertae_sedis_Sphaerotilus_natans_natans_DSM_6575:0.05027692338154365892):0.02343853304422409065[20]):0.04851390479742204859[40]):0.01243329086700794249[12],(Bacteria_Proteobacteria_Betaproteobacteria_Burkholderiales_unclassified_Burkholderiales_Burkholderiales_Genera_incertae_sedis_Thiomonas_intermedia_K12:0.07515233515819216836,Bacteria_Proteobacteria_Betaproteobacteria_unclassified_Betaproteobacteria_Candidatus_Kinetoplastibacterium_oncopeltii_TCC290E:0.12333591131074346514):0.01483718258557631398[18]):0.02983816712869593463[14],((Bacteria_Proteobacteria_Betaproteobacteria_Burkholderiales_Burkholderiaceae_Polynucleobacter_necessarius_asymbioticus_MWH_MoK4_closed_genome:0.12250907322028738167,(Bacteria_Proteobacteria_Betaproteobacteria_Burkholderiales_Sutterellaceae_Sutterella_wadsworthensis_HGA0223:0.22257593654091215041,Bacteria_Proteobacteria_Betaproteobacteria_Burkholderiales_Sutterellaceae_Parasutterella_Parasutterella_excrementihominis_YIT_11859_P_excrementihominisYIT11859_1.0_Cont110.1_whole_genome_shotgun:0.04406993152489928345):0.04804912045240695290[68]):0.01853211235599127801[16],Bacteria_Proteobacteria_Betaproteobacteria_Burkholderiales_Burkholderiaceae_Lautropia_mirabilis_ATCC_51599_contig00020:0.06963973536366027672):0.01458439825027484094[10]):0.00657063281485520054[2]):0.02262829273832445490[1],(((Bacteria_Proteobacteria_Betaproteobacteria_Burkholderiales_Alcaligenaceae_Tetrathiobacter_kashmirensis_WT001:0.01283367026768652934,(Bacteria_Proteobacteria_Betaproteobacteria_Burkholderiales_Alcaligenaceae_Basilea_psittacipulmonis_DSM_24701:0.05357021422192009136,((Bacteria_Proteobacteria_Betaproteobacteria_Burkholderiales_Alcaligenaceae_Brackiella_oedipodis_DSM_13743:0.07572125698807008476,Bacteria_Proteobacteria_Betaproteobacteria_Burkholderiales_Alcaligenaceae_Oligella_ureolytica_DSM_18253:0.11720786978966386827):0.06366854269842876779[74],(Bacteria_Proteobacteria_Betaproteobacteria_Burkholderiales_Alcaligenaceae_Taylorella_asinigenitalis_MCE3:0.07023961736847589288,Bacteria_Proteobacteria_Betaproteobacteria_Burkholderiales_Alcaligenaceae_Pelistega_sp._HM_7:0.01232608029559627977):0.05649415981533432995[92]):0.01599334637963919364[52]):0.03101583314787574597[72]):0.04293126781419601828[69],(Bacteria_Proteobacteria_Betaproteobacteria_Burkholderiales_Alcaligenaceae_Pusillimonas_sp._T7_7:0.01120882927280673381,Bacteria_Proteobacteria_Betaproteobacteria_Burkholderiales_Alcaligenaceae_Alcaligenes_faecalis_phenolicus_DSM_16503:0.03447965556607116705):0.00732849218608621136[43]):0.00633075494547956624[22],(Bacteria_Proteobacteria_Betaproteobacteria_Burkholderiales_Alcaligenaceae_Bordetella_bronchiseptica_RB50:0.01740349651357735519,Bacteria_Proteobacteria_Betaproteobacteria_Burkholderiales_Alcaligenaceae_Achromobacter_xylosoxidans_NBRC_15126_ATCC_27061:0.00000100000050002909):0.04059844916945180848[90]):0.05400884939721469630[62]):0.00783100610948009833[0]):0.02690604744713285743[4]):0.02790747875430258165[0],(((Y5_MetaBAT.27_rpsC_scaffold_475_392:0.02266219973797002976,Y3_MaxBin.005_rpsC_scaffold_751_37:0.04428772879000578838):0.02550911706772112167[61],(Bacteria_Proteobacteria_Betaproteobacteria_Rhodocyclales_GWA2_Rhodocyclales_65_20:0.05026973338475540509,((Bacteria_Proteobacteria_Betaproteobacteria_Rhodocyclales_Rhodocyclaceae_Methyloversatilis_universalis_EHg5:0.06678394348876622033,Y3_MaxBin.020_rpsC_scaffold_750_22:0.08378034432528323749):0.02968703570403954245[22],(Y5_MaxBin.003_rpsC_scaffold_11433_40:0.14071031565305436306,(X1_MaxBin.001_rpsC_scaffold_151_661:0.00000100000050002909,(X3_MaxBin.002_rpsC_scaffold_424_33:0.00000100000050002909,Y4_MaxBin.003_rpsC_scaffold_332_35:0.00000100000050002909):0.00000100000050002909[82]):0.00000100000050002909[95]):0.01454723680834691009[40]):0.02986928095557919369[8]):0.01913702048939498052[12]):0.02642643824573424893[11],(((Bacteria_Proteobacteria_Betaproteobacteria_unclassified_Betaproteobacteria_Candidatus_Accumulibacter_phosphatis_clade_IIA_str._UW_1:0.03386825251258534369,Bacteria_Proteobacteria_Betaproteobacteria_Rhodocyclales_Rhodocyclaceae_Propionivibrio_dicarboxylicus_DSM_5885:0.02612489714336916485):0.04727236146968520625[99],Bacteria_Proteobacteria_Betaproteobacteria_Rhodocyclales_Rhodocyclaceae_Dechlorosoma_suillum_PS:0.05988294152470063220):0.04462841215324848260[59],(Bacteria_Proteobacteria_Betaproteobacteria_Rhodocyclales_Rhodocyclaceae_Azovibrio_restrictus_DSM_23866:0.12399928996598286179,((Bacteria_Proteobacteria_Betaproteobacteria_Rhodocyclales_Rhodocyclaceae_Dechloromonas_aromatica_RCB:0.00000100000050002909,Y4_MaxBin.004_rpsC_scaffold_3102_152:0.00000100000050002909):0.00000100000050002909[96],(Bacteria_Proteobacteria_Betaproteobacteria_Rhodocyclales_Rhodocyclaceae_Azonexus_hydrophilus_DSM_23864:0.02407252369113306589,Bacteria_Proteobacteria_Betaproteobacteria_Rhodocyclales_Rhodocyclaceae_Dechlorobacter_hydrogenophilus_LT_1:0.01467775906002371893):0.00978971374580654523[49]):0.04110255374368611964[84]):0.01922744096898373889[42]):0.03319997606061523415[24]):0.00740472108216416996[1]):0.02815326650992487634[0]):0.00719127256158390640[0],(Bacteria_Proteobacteria_Betaproteobacteria_Rhodocyclales_Rhodocyclaceae_CG_Rhodocyc_01:0.05573657068935285175,Bacteria_Proteobacteria_Betaproteobacteria_uncultured_SG8_39:0.14146331951149937467):0.03040117796409654710[8]):0.03838466784259460945[15],Bacteria_Proteobacteria_Betaproteobacteria_Hydrogenophilales_Hydrogenophilaceae_Tepidiphilus_margaritifer_DSM_15129:0.21786709030624265560):0.18745197309717076539[92],((((Bacteria_Proteobacteria_Gammaproteobacteria_Cardiobacteriales_Cardiobacteriaceae_Dichelobacter_nodosus_VCS1703A:0.03682786499676337505,Bacteria_Proteobacteria_Gammaproteobacteria_Cardiobacteriales_Cardiobacteriaceae_Cardiobacterium_valvarum_F0432:0.11637920529489662047):0.20304042307094274933[100],(Y4_MetaBAT.93_rpsC_scaffold_5354_77:0.20663379263180137180,Y1_MetaBAT.19_rpsC_scaffold_170_36:0.27620591496055524328):0.05659509171615884765[11]):0.03192016546590787512[0],((((Bacteria_Proteobacteria_Gammaproteobacteria_Chromatiales_Ectothiorhodospiraceae_Thiohalospira_halophilus_HL3:0.14788946792671156527,Bacteria_Proteobacteria_Gammaproteobacteria_unclassified_Gammaproteobacteria_Thiohalomonas_denitrificans_HLD2:0.10677684397132422567):0.04537833980675642920[28],((((Y4_MetaBAT.16_rpsC_scaffold_1800_338:0.00756393343115332410,X3_MaxBin.028_rpsC_scaffold_11804_7:0.00000100000050002909):0.12782691828287770508[100],((X1_MaxBin.010_rpsC_scaffold_56_48:0.00000100000050002909,X3_MaxBin.026_rpsC_scaffold_8_39:0.00000100000050002909):0.00000100000050002909[35],Y4_MaxBin.020_rpsC_scaffold_35_39:0.00000100000050002909):0.10506769149746647551[100]):0.07766774673188464595[50],(((Bacteria_Proteobacteria_Gammaproteobacteria_Thiotrichales_Thiotrichaceae_Beggiatoa_sp._Orange_Guaymas:0.06664494017956745786,Bacteria_Proteobacteria_Gammaproteobacteria_Thiotrichales_Thiotrichaceae_Thiomargarita_sp._Thio36:0.10465463596295898618):0.11570851390196333630[95],((Bacteria_Proteobacteria_Gammaproteobacteria_Chromatiales_Chromatiaceae_Nitrosococcus_oceani_C_107_ATCC_19707:0.12435079306799905197,Bacteria_Proteobacteria_Gammaproteobacteria_Thiotrichales_Piscirickettsiaceae_Methylophaga_frappieri_JAM7:0.07125623780043635613):0.05326850122070164034[59],(((Bacteria_Proteobacteria_Gammaproteobacteria_Chromatiales_Chromatiaceae_Thiorhodovibrio_sp._970:0.06253794438967480440,Bacteria_Proteobacteria_Gammaproteobacteria_unclassified_Gammaproteobacteria_Dechloromarinus_chlorophilus_NSS:0.11837760422342560873):0.01801452726761847492[33],(Bacteria_Proteobacteria_Gammaproteobacteria_Chromatiales_Chromatiaceae_Thioflavicoccus_mobilis_8321:0.06228313446737326897,((((Bacteria_Proteobacteria_Gammaproteobacteria_Chromatiales_Chromatiaceae_Allochromatium_vinosum_DSM_180:0.01216830379899869370,(Bacteria_Proteobacteria_Gammaproteobacteria_Chromatiales_Chromatiaceae_Thiocystis_violascens_611_DSM_198:0.05705404564659617012,Bacteria_Proteobacteria_Gammaproteobacteria_Chromatiales_Chromatiaceae_Thiorhodococcus_drewsii_AZ1:0.01226507995286633783):0.00593589853550553857[30]):0.01259333344167718610[28],Bacteria_Proteobacteria_Gammaproteobacteria_Chromatiales_Chromatiaceae_Marichromatium_purpuratum_987:0.03651459820723851335):0.00798566814987892136[20],Bacteria_Proteobacteria_Gammaproteobacteria_Chromatiales_Chromatiaceae_Lamprocystis_purpurea_DSM_4197:0.07472035453664464810):0.02081425994043010694[37],Bacteria_Proteobacteria_Gammaproteobacteria_Chromatiales_Chromatiaceae_Thiocapsa_marina_5811_DSM_5653:0.04161339021131945509):0.03751579250635073137[64]):0.02500821581793876217[56]):0.07025897387585586240[57],(Bacteria_Proteobacteria_Gammaproteobacteria_Thiotrichales_Piscirickettsiaceae_Cycloclasticus_sp._P1:0.19701324192251143397,(((Bacteria_Proteobacteria_Gammaproteobacteria_Methylococcales_Methylococcaceae_Methylococcus_capsulatus_Bath:0.07648208635311141979,Bacteria_Proteobacteria_Gammaproteobacteria_Methylococcales_Methylococcaceae_Methylocaldum_szegediense_O_12:0.03556104923127199197):0.05324512311415549592[85],Bacteria_Proteobacteria_Gammaproteobacteria_Methylococcales_Methylococcaceae_Methylohalobius_crimeensis_10Ki:0.10925811927772788312):0.03718522057298155603[46],((Bacteria_Proteobacteria_Gammaproteobacteria_Methylococcales_Methylococcaceae_Methylomarinum_vadi_IT_4:0.02356493375133665580,Bacteria_Proteobacteria_Gammaproteobacteria_Methylococcales_Methylococcaceae_Methylomonas_mecanica_MC09:0.05492039866143554744):0.03645004416520972873[77],(Bacteria_Proteobacteria_Gammaproteobacteria_Methylococcales_Methylococcaceae_Methyloglobulus_morosus_KoM1:0.09134240457384115719,((Bacteria_Proteobacteria_Gammaproteobacteria_Methylococcales_Methylococcaceae_Methylobacter_tundripaludum_2122:0.02460617286660308003,Bacteria_Proteobacteria_Gammaproteobacteria_Methylococcales_Methylococcaceae_Methylosarcina_lacus_LW14:0.04093977981275166017):0.00800977404442706001[33],(Bacteria_Proteobacteria_Gammaproteobacteria_Methylococcales_Methylococcaceae_Methylovulum_miyakonense_HT12:0.00000100000050002909,X1_MaxBin.022_rpsC_scaffold_33437_5:0.01309407713581387141):0.06502255536696203986[100]):0.01115875754730572857[34]):0.02230308469776148828[42]):0.03741130473737979550[62]):0.01791666493123435233[43]):0.05750411641850670247[44]):0.01377315770459559482[7]):0.03948288094835081946[9]):0.00625038669695499472[0],Bacteria_Proteobacteria_Gammaproteobacteria_Thiothrichales_uncultured_SG8_50:0.08477705140834251862):0.00775927066212606011[0]):0.00501031554973705925[0],(X3_MaxBin.061_rpsC_scaffold_32273_22:0.00000100000050002909,Y4_MetaBAT.31_rpsC_scaffold_961_25:0.00000100000050002909):0.10571083940736358819[100]):0.01989805551332477287[0]):0.01435436084794028920[0],(((Bacteria_Proteobacteria_Gammaproteobacteria_Thiotrichales_Thiotrichaceae_Leucothrix_mucor_DSM_2157:0.11752467574870223421,Bacteria_Proteobacteria_Gammaproteobacteria_Thiotrichales_Thiotrichaceae_Thiothrix_flexilis_DSM_14609:0.09598732610324309245):0.11365725015491040528[88],(Bacteria_Proteobacteria_Gammaproteobacteria_Xanthomonadales_Xanthomonadaceae_Rudaea_cellulosilytica_DSM_22992:0.03689265533724848251,(((((Bacteria_Proteobacteria_Gammaproteobacteria_Xanthomonadales_Xanthomonadaceae_Lysobacter_antibioticus_HS124:0.01428296150828826244,(Bacteria_Proteobacteria_Gammaproteobacteria_Xanthomonadales_Xanthomonadaceae_Thermomonas_fusca_DSM_15424:0.04825573429325591412,Bacteria_Proteobacteria_Gammaproteobacteria_Xanthomonadales_Xanthomonadaceae_Lysobacter_defluvii_DSM_18482:0.05822971289929079058):0.01315302807074737040[31]):0.01677583019156685465[22],(((Bacteria_Proteobacteria_Gammaproteobacteria_Xanthomonadales_Xanthomonadaceae_Luteimonas_mephitis_DSM_12574:0.03396167078227059488,Bacteria_Proteobacteria_Gammaproteobacteria_Xanthomonadales_Xanthomonadaceae_Pseudoxanthomonas_spadix_BD_a59:0.01619433461590010642):0.01076401851069203400[17],(((Bacteria_Proteobacteria_Gammaproteobacteria_Xanthomonadales_Xanthomonadaceae_Stenotrophomonas_maltophilia_K279a:0.00000100000050002909,Bacteria_Proteobacteria_Gammaproteobacteria_Xanthomonadales_Xanthomonadaceae_Stenotrophomonas_maltophilia_ATCC_19867:0.00609173783921499942):0.00596680342171743323[80],(Bacteria_Proteobacteria_Gammaproteobacteria_Xanthomonadales_Xanthomonadaceae_Xylella_fastidiosa_sandyi_Ann_1:0.01807841483813600256,Bacteria_Proteobacteria_Gammaproteobacteria_Xanthomonadales_Xanthomonadaceae_Xylella_fastidiosa_multiplex_ATCC_35871:0.01148308714262689587):0.20858363654088696304[100]):0.00883276983275103553[35],(Bacteria_Proteobacteria_Gammaproteobacteria_Xanthomonadales_Xanthomonadaceae_Xanthomonas_axonopodis_Xac29_1:0.00907330581349581611,Bacteria_Proteobacteria_Gammaproteobacteria_Xanthomonadales_Xanthomonadaceae_Xanthomonas_oryzae_ATCC_35933:0.00334139043132686666):0.00944397180043963017[58]):0.01365653116460382142[31]):0.01217006696778010627[5],Bacteria_Proteobacteria_Gammaproteobacteria_Xanthomonadales_RIFOXYA1_FULL_Xanthomonadales_68_6:0.01515180083414116932):0.00316452096770669829[0]):0.00000100000050002909[2],Bacteria_Proteobacteria_Gammaproteobacteria_Xanthomonadales_Xanthomonadaceae_Luteimonas_sp._J16:0.05056474912090531265):0.01205809222840209700[6],(Bacteria_Proteobacteria_Gammaproteobacteria_Xanthomonadales_Xanthomonadaceae_Silanimonas_lenta_DSM_16282:0.06602868221480413802,(Bacteria_Proteobacteria_Gammaproteobacteria_Xanthomonadales_Xanthomonadaceae_Arenimonas_oryziterrae_DSM_21050:0.02604242573128877705,Bacteria_Proteobacteria_Gammaproteobacteria_Xanthomonadales_Xanthomonadaceae_Arenimonas_donghaensis_DSM_18148_HO3_R19:0.01669414042911895185):0.02535214513149414498[80]):0.01576598357419244437[16]):0.02446057050660323251[53],(((Bacteria_Proteobacteria_Gammaproteobacteria_Xanthomonadales_Xanthomonadaceae_Luteibacter_sp._9145:0.03095404809303273913,Bacteria_Proteobacteria_Gammaproteobacteria_Xanthomonadales_Xanthomonadaceae_Dyella_japonica_A8:0.02445456516797311908):0.00623590347526786944[34],((Bacteria_Proteobacteria_Gammaproteobacteria_Xanthomonadales_RIFOXYA1_FULL_Rhodanobacter_67_6:0.01345224941317471438,Bacteria_Proteobacteria_Gammaproteobacteria_Xanthomonadales_Xanthomonadaceae_Rhodanobacter_sp._2APBS1:0.01214925732359136736):0.04183190141460527839[89],Bacteria_Proteobacteria_Gammaproteobacteria_Xanthomonadales_Xanthomonadaceae_Frateuria_aurantia_Kondo_67_DSM_6220:0.00000100000050002909):0.01195395084925147781[27]):0.00932317321798703351[47],Bacteria_Proteobacteria_Gammaproteobacteria_Xanthomonadales_Xanthomonadaceae_Frateuria_terrea_CGMCC_1.7053:0.01495643802611625051):0.00620640659764207670[65]):0.00634225199686604124[30]):0.10748416882643176129[93]):0.05559959798189668262[11],(((((Bacteria_Proteobacteria_Gammaproteobacteria_Legionellales_Coxiellaceae_Diplorickettsia_massiliensis_20B:0.21185006442676460048,Bacteria_Proteobacteria_Gammaproteobacteria_Legionellales_Coxiellaceae_Rickettsiella_grylli:0.10292635448653372765):0.27666588438566014352[97],Bacteria_Proteobacteria_Gammaproteobacteria_Legionellales_Coxiellaceae_Coxiella_burnetii_CbuK_Q154:0.11620225519206779652):0.06239635009895267564[29],(Bacteria_Proteobacteria_Gammaproteobacteria_Legionellales_Legionellaceae_Legionella_micdadei_ATCC_33218:0.03922652945656122936,((X4_MetaBAT.14_rpsC_scaffold_748_240:0.00595933282925534789,X2_MetaBAT.21_rpsC_scaffold_806_239:0.00000100000050002909):0.07219859259570517163[100],Bacteria_Proteobacteria_Gammaproteobacteria_Legionellales_Legionellaceae_Fluoribacter_dumoffii_Tex_KL_ATCC_33343:0.08582134984616390794):0.02005397053632478055[82]):0.14134702492170164723[98]):0.10289040595297727076[37],(Bacteria_Proteobacteria_Gammaproteobacteria_Thiotrichales_Piscirickettsiaceae_Piscirickettsia_salmonis_LF_89:0.09423801517055314936,((Bacteria_Proteobacteria_Gammaproteobacteria_Thiotrichales_Francisellaceae_Francisella_philomiragia_subsp._philomiragia_ATCC_25017:0.16033862007750487866,Bacteria_Proteobacteria_Gammaproteobacteria_Thiotrichales_Francisellaceae_Francisella_FSC776:0.18790573636078977682):0.05470449438513339674[47],(((Bacteria_Proteobacteria_Gammaproteobacteria_Oceanospirillales_Oceanospirillaceae_Balneatrix_alpica_DSM_16621:0.07534102913749084196,(((Bacteria_Proteobacteria_Gammaproteobacteria_Oceanospirillales_Oceanospirillaceae_Marinomonas_mediterranea_MMB_1:0.10086506429774143301,((((Bacteria_Proteobacteria_Gammaproteobacteria_Pseudomonadales_unclassified_Pseudomonadales_Dasania_marina_DSM_21967:0.12425199876149935208,Bacteria_Proteobacteria_Gammaproteobacteria_unclassified_Gammaproteobacteria_Spongiibacter_tropicus_DSM_19543:0.01424888949335774251):0.01124706562388065080[35],Bacteria_Proteobacteria_Gammaproteobacteria_Alteromonadales_Alteromonadaceae_Melitea_salexigens_DSM_19753:0.01780148395001927841):0.02456189722014470722[67],(Bacteria_Proteobacteria_Gammaproteobacteria_unclassified_Gammaproteobacteria_OMG_group_OM60_clade_Congregibacter_litoralis_KT71:0.03618502552364042529,(Bacteria_Proteobacteria_Gammaproteobacteria_Alteromonadales_Alteromonadaceae_Haliea_salexigens_DSM_19537:0.07318062012526906079,(Bacteria_Proteobacteria_Gammaproteobacteria_gamma_proteobacterium_NOR51_B_scf_1109846220923_genomic_scaffold:0.06001860723616599114,Bacteria_Proteobacteria_Gammaproteobacteria_Alteromonadales_Alteromonadaceae_Haliea_rubra_CM41_15a_DSM_19751:0.03674246302776225381):0.01462674101330007324[42]):0.02489510249894433605[28]):0.03468952842527939229[37]):0.05002557804339362313[73],((Bacteria_Proteobacteria_Gammaproteobacteria_Alteromonadales_Alteromonadaceae_Alteromonas_sp._S89:0.02949335641270968769,Bacteria_Proteobacteria_Gammaproteobacteria_unclassified_Gammaproteobacteria_Porticoccus_hydrocarbonoclasticus_MCTG13d:0.08118410387557106755):0.02448922118033989778[42],(Bacteria_Proteobacteria_Gammaproteobacteria_unclassified_Gammaproteobacteria_Simiduia_agarivorans_SA1:0.00715365161844544635,((Bacteria_Proteobacteria_Gammaproteobacteria_Alteromonadales_Alteromonadales_genera_incertae_sedis_Teredinibacter_turnerae_T7902:0.04022869358241591003,(Bacteria_Proteobacteria_Gammaproteobacteria_Pseudomonadales_B._setacea_BS12:0.02936659547934684922,Bacteria_Proteobacteria_Gammaproteobacteria_Alteromonadales_Alteromonadaceae_Saccharophagus_degradans_2_40:0.05106078294218851371):0.01798386840885338178[50]):0.02578966520192487941[53],((Bacteria_Proteobacteria_Gammaproteobacteria_Alteromonadales_Alteromonadales_genera_incertae_sedis_Gilvimarinus_chinensis_DSM_19667:0.03989112501602962157,Bacteria_Proteobacteria_Gammaproteobacteria_Alteromonadales_Alteromonadaceae_Marinimicrobium_agarilyticum_DSM_16975:0.03785953470475166699):0.03037083769464871477[73],Bacteria_Proteobacteria_Gammaproteobacteria_Pseudomonadales_Pseudomonadaceae_Cellvibrio_japonicus_Ueda107:0.01846380155435186493):0.04281465212354648026[82]):0.02819044221320140750[53]):0.03814658280962635040[48]):0.06015413274744826205[62]):0.02385376770144910855[17]):0.04136859693040097902[17],((Bacteria_Proteobacteria_Gammaproteobacteria_Pseudomonadales_Pseudomonadaceae_Pseudomonas_aeruginosa_B136_33:0.00553724208428592237,Bacteria_Proteobacteria_Gammaproteobacteria_Pseudomonadales_Pseudomonadaceae_Azotobacter_group_Azotobacter_vinelandii_CA6:0.02318601335479466424):0.07286810389666843746[96],(Bacteria_Proteobacteria_Gammaproteobacteria_Oceanospirillales_Hahellaceae_Endozoicomonas_montiporae_LMG_24815:0.12234686699795130349,Bacteria_Proteobacteria_Gammaproteobacteria_Oceanospirillales_Hahellaceae_Zooshikella_ganghwensis_DSM_15267:0.03580142478629844832):0.02831658705008595345[56]):0.02364327085747049834[52]):0.00900253934876178372[6],((((Bacteria_Proteobacteria_Gammaproteobacteria_Oceanospirillales_Oceanospirillaceae_Neptuniibacter_caesariensis_MED92:0.04256543004414594517,Bacteria_Proteobacteria_Gammaproteobacteria_Oceanospirillales_Oceanospirillaceae_Neptunomonas_japonica_DSM_18939:0.03958531215280854804):0.01796536817463287999[32],(Bacteria_Proteobacteria_Gammaproteobacteria_Alteromonadales_Alteromonadaceae_Marinobacterium_litorale_DSM_23545:0.02788060339889926811,Bacteria_Proteobacteria_Gammaproteobacteria_Oceanospirillales_Oceanospirillaceae_Nitrincola_lacisaponensis_4CA:0.09579772345149720203):0.03504807844909919173[46]):0.00287608917237736766[30],Bacteria_Proteobacteria_Gammaproteobacteria_Oceanospirillales_Oceanospirillaceae_Amphritea_japonica_ATCC_BAA_1530:0.05947498671845666968):0.04655767390377983650[79],((Bacteria_Proteobacteria_Gammaproteobacteria_Oceanospirillales_Alcanivoracaceae_Alcanivorax_borkumensis_SK2:0.15538273806901978236,((X3_MaxBin.017_rpsC_scaffold_87_482:0.00000100000050002909,X1_MetaBAT.19_rpsC_scaffold_77_1120:0.00589524852887857078):0.43854300783865030056[100],(((Bacteria_Proteobacteria_Gammaproteobacteria_Pseudomonadales_Moraxellaceae_Acinetobacter_baumannii_AB30:0.04799536527640043543,Bacteria_Proteobacteria_Gammaproteobacteria_Pseudomonadales_Moraxellaceae_Alkanindiges_illinoisensis_DSM_15370:0.01479508740517014066):0.07080587894547159256[96],(Bacteria_Proteobacteria_Gammaproteobacteria_Pseudomonadales_Moraxellaceae_Psychrobacter_cryohalolentis_K5:0.02762352749588061623,(Bacteria_Proteobacteria_Gammaproteobacteria_Pseudomonadales_Moraxellaceae_Enhydrobacter_aerosaccus_SK60:0.07390271458618634381,Bacteria_Proteobacteria_Gammaproteobacteria_Pseudomonadales_Moraxellaceae_Moraxella_Moraxella_Moraxella_catarrhalis_25240:0.09052587327788588767):0.04265174353312299604[92]):0.06036032098347755837[99]):0.07690465352034991930[98],Bacteria_Proteobacteria_Gammaproteobacteria_Pseudomonadales_Moraxellaceae_Perlucidibaca_piscinae_DSM_21586:0.09102766899994367555):0.05317706964761555188[87]):0.05137897382093509213[21]):0.12508924270418991798[24],(((Bacteria_Proteobacteria_Gammaproteobacteria_Oceanospirillales_Oceanospirillaceae_Oceanobacter_sp._RED65_unfinished_sequence:0.02252666105031089078,(Bacteria_Proteobacteria_Gammaproteobacteria_Oceanospirillales_Oceanospirillaceae_Thalassolituus_oleivorans_R6_15:0.01779255428706573786,Bacteria_Proteobacteria_Gammaproteobacteria_Oceanospirillales_Oceanospirillaceae_Oceanobacter_kriegii_DSM_6294:0.02453916082306675447):0.03440036115744160572[93]):0.07554480037949354299[88],Bacteria_Proteobacteria_Gammaproteobacteria_Oceanospirillales_Hahellaceae_Hahella_chejuensis_KCTC_2396:0.07639236965437901095):0.03082936218699610861[37],(Bacteria_Proteobacteria_Gammaproteobacteria_unclassified_Gammaproteobacteria_Reinekea_blandensis_MED297:0.06900113205066704669,Bacteria_Proteobacteria_Gammaproteobacteria_Oceanospirillales_Saccharospirillaceae_Saccharospirillum_impatiens_DSM_12546:0.04799944239586374783):0.04933177918181872595[97]):0.03362336242471896525[37]):0.02242035770419382318[7]):0.01750249927747077328[3]):0.00649222671889553363[2]):0.03650714934189727701[4],(Bacteria_Proteobacteria_Gammaproteobacteria_Oceanospirillales_Oceanospirillaceae_Oceanospirillum_maris_DSM_6286:0.07396733077958185520,(Bacteria_Proteobacteria_Gammaproteobacteria_Oceanospirillales_Oceanospirillaceae_Marinospirillum_insulare_DSM_21763:0.06194420387628928742,((Bacteria_Proteobacteria_Gammaproteobacteria_Oceanospirillales_Halomonadaceae_Chromohalobacter_salexigens_1H11_DSM_3043:0.04852230267701022198,Bacteria_Proteobacteria_Gammaproteobacteria_Oceanospirillales_Halomonadaceae_Halomonas_elongata_DSM_2581:0.05764973031474402571):0.02391125041092352979[62],((Bacteria_Proteobacteria_Gammaproteobacteria_Oceanospirillales_Halomonadaceae_Kushneria_aurantia_DSM_21353:0.05273220056728396277,(Bacteria_Proteobacteria_Gammaproteobacteria_Oceanospirillales_Halomonadaceae_Zymobacter_group_Zymobacter_palmae_DSM_10491:0.03569176201314789437,(Bacteria_Proteobacteria_Gammaproteobacteria_Oceanospirillales_Halomonadaceae_Carnimonas_nigrificans_ATCC_BAA_78:0.02554298377600895675,Bacteria_Proteobacteria_Gammaproteobacteria_Oceanospirillales_Halomonadaceae_Halotalea_alkalilenta_DSM_17697:0.01850150848863080233):0.01825522377804795690[51]):0.02188393744361055021[79]):0.01733170468637375630[40],Bacteria_Proteobacteria_Gammaproteobacteria_Oceanospirillales_Halomonadaceae_Cobetia_marina_KMM_296:0.06136202729115493304):0.00000100000050002909[1]):0.03874048857516199096[72]):0.04640774211543591266[62]):0.01904986641795839916[18]):0.03726751472069368687[8],(Bacteria_Proteobacteria_Gammaproteobacteria_Oceanospirillales_Oceanospirillales_bacterium_SCGC_AAA298_N10:0.42120754694852774458,(Bacteria_Proteobacteria_Gammaproteobacteria_Oceanospirillales_Alcanivoracaceae_Kangiella_koreensis_DSM_16069:0.14850773906111630618,((Bacteria_Proteobacteria_Gammaproteobacteria_Alteromonadales_Alteromonadaceae_Catenovulum_agarivorans_YM01:0.00673506356557055947,Bacteria_Proteobacteria_Gammaproteobacteria_Alteromonadales_Alteromonadaceae_Gayadomonas_joobiniege_G7:0.04281384642168564736):0.03714112006758719942[90],(((Bacteria_Proteobacteria_Gammaproteobacteria_Alteromonadales_Alteromonadaceae_Alishewanella_agri_BL06:0.01831886958383461411,Bacteria_Proteobacteria_Gammaproteobacteria_Chromatiales_Chromatiaceae_Rheinheimera_nanhaiensis_E407_8:0.00000100000050002909):0.09136210437947538121[100],(((((Bacteria_Proteobacteria_Gammaproteobacteria_Aeromonadales_Succinivibrionaceae_WG_1_Wallaby_Group_1_isolate:0.11147111533894848989,(Bacteria_Proteobacteria_Gammaproteobacteria_Aeromonadales_Succinivibrionaceae_Succinimonas_amylolytica_DSM_2873:0.16355747670425099805,Bacteria_Proteobacteria_Gammaproteobacteria_Aeromonadales_Succinivibrionaceae_Ruminobacter_sp._RM87:0.15164116848805647697):0.05262481923896804997[63]):0.14686022138700896567[100],(Bacteria_Proteobacteria_Gammaproteobacteria_Alteromonadales_Psychromonadaceae_Psychromonas_ingrahamii_37:0.09135853482450838337,Bacteria_Proteobacteria_Gammaproteobacteria_Alteromonadales_Moritellaceae_Moritella_marina_ATCC_15381:0.05662674509738039458):0.02970405474623809272[40]):0.02329388178495202938[11],(((((Bacteria_Proteobacteria_Gammaproteobacteria_Orbales_Orbaceae_Gilliamella_apicola:0.09306441507327944951,Bacteria_Proteobacteria_Gammaproteobacteria_Orbales_Orbaceae_bacterium_Bimp:0.02030355746980576706):0.04429007831824775115[73],(((Bacteria_Proteobacteria_Gammaproteobacteria_Enterobacteriales_Enterobacteriaceae_Thorsellia_anophelis_DSM_18579:0.06617233511011437475,((Bacteria_Proteobacteria_Gammaproteobacteria_Pasteurellales_Pasteurellaceae_Actinobacillus_pleuropneumoniae_serovar_3_str._JL03:0.00000100000050002909,Bacteria_Proteobacteria_Gammaproteobacteria_Pasteurellales_Pasteurellaceae_Mannheimia_haemolytica_D174:0.01784488098925271840):0.00000100000050002909[27],(Bacteria_Proteobacteria_Gammaproteobacteria_Pasteurellales_Pasteurellaceae_Mannheimia_succiniciproducens_MBEL55E:0.01787136368653171811,((Bacteria_Proteobacteria_Gammaproteobacteria_Pasteurellales_Pasteurellaceae_Gallibacterium_anatis_UMN179:0.02397783052196203121,(Bacteria_Proteobacteria_Gammaproteobacteria_Pasteurellales_Pasteurellaceae_Haemophilus_influenzae_KR494:0.00594396033586845531,(((Bacteria_Proteobacteria_Gammaproteobacteria_Pasteurellales_Pasteurellaceae_Avibacterium_paragallinarum_AVPAR72:0.01814705035008551404,Bacteria_Proteobacteria_Gammaproteobacteria_Pasteurellales_Pasteurellaceae_Histophilus_somni_129P:0.01802844921770048806):0.00573971627174962688[13],Bacteria_Proteobacteria_Gammaproteobacteria_Pasteurellales_Pasteurellaceae_Bibersteinia_trehalosi_USDA_ARS_USMARC_189:0.00591439521325455662):0.00595490938788360673[11],Bacteria_Proteobacteria_Gammaproteobacteria_Pasteurellales_Pasteurellaceae_Aggregatibacter_actinomycetemcomitans_D7S_1:0.00000100000050002909):0.00594031332486613835[8]):0.00589317576680884088[3]):0.00000100000050002909[1],Bacteria_Proteobacteria_Gammaproteobacteria_Pasteurellales_Pasteurellaceae_Pasteurella_multocida_43137:0.00590827277682601845):0.00000100000050002909[1]):0.01189741322972782088[16]):0.03818732274405579885[76]):0.02311579770957773380[30],(((Bacteria_Proteobacteria_Gammaproteobacteria_Enterobacteriales_Enterobacteriaceae_Candidatus_Riesia_pediculicola_USDA:0.26797228245392917811,(Bacteria_Proteobacteria_Gammaproteobacteria_Enterobacteriales_Enterobacteriaceae_unclassified_Enterobacteriaceae_Candidatus_Blochmannia_floridanus:0.17997894213872064895,Bacteria_Proteobacteria_Gammaproteobacteria_Enterobacteriales_Enterobacteriaceae_Wigglesworthia_glossinidia_endosymbiont_of_Glossina_brevipalpis:0.16342501716332544226):0.03413669979985728409[31]):0.03601712961673933511[45],Bacteria_Proteobacteria_Gammaproteobacteria_Enterobacteriales_Enterobacteriaceae_Buchnera_Buchnera_aphidicola_str._APS_Acyrthosiphon_pisum:0.09531360253412698991):0.05839380156861444932[20],Bacteria_Proteobacteria_Gammaproteobacteria_Enterobacteriales_Enterobacteriaceae_Leminorella_grimontii_ATCC_33999:0.00486720389971891966):0.00768539904347442446[2]):0.00534637216972080626[0],(((((Bacteria_Proteobacteria_Gammaproteobacteria_Enterobacteriales_Enterobacteriaceae_Serratia_fonticola_RB_25:0.00000100000050002909,Bacteria_Proteobacteria_Gammaproteobacteria_Enterobacteriales_Enterobacteriaceae_Rahnella_aquatilis_HX2:0.00589360851356967100):0.00000100000050002909[17],Bacteria_Proteobacteria_Gammaproteobacteria_Enterobacteriales_Enterobacteriaceae_Yersinia_pestis_Nepal516:0.00586273631579267013):0.00000100000050002909[10],(((((Bacteria_Proteobacteria_Gammaproteobacteria_Enterobacteriales_Enterobacteriaceae_Leclercia_adecarboxylata_Leclerc_1783_ATCC_23216:0.00000100000050002909,((Bacteria_Proteobacteria_Gammaproteobacteria_Enterobacteriales_Enterobacteriaceae_Lelliottia_amnigena_CHS_78:0.00000100000050002909,Bacteria_Proteobacteria_Gammaproteobacteria_Enterobacteriales_Enterobacteriaceae_Kosakonia_radicincitans_UMEnt0112:0.00000100000050002909):0.00000100000050002909[0],Bacteria_Proteobacteria_Gammaproteobacteria_Enterobacteriales_Enterobacteriaceae_Buttiauxella_agrestis_MCE:0.00000100000050002909):0.00000100000050002909[0]):0.00000100000050002909[0],((Bacteria_Proteobacteria_Gammaproteobacteria_Enterobacteriales_Enterobacteriaceae_Yokenella_regensburgei_ATCC_43003:0.00000100000050002909,Bacteria_Proteobacteria_Gammaproteobacteria_Enterobacteriales_Enterobacteriaceae_Kluyvera_ascorbata_ATCC_33433:0.00000100000050002909):0.00000100000050002909[0],(Bacteria_Proteobacteria_Gammaproteobacteria_Enterobacteriales_Enterobacteriaceae_Trabulsiella_guamensis_ATCC_49490:0.00000100000050002909,(Bacteria_Proteobacteria_Gammaproteobacteria_Enterobacteriales_Enterobacteriaceae_Shigella_flexneri_2003036:0.00000100000050002909,(((Bacteria_Proteobacteria_Gammaproteobacteria_Enterobacteriales_Enterobacteriaceae_Escherichia_coli_K12__W3110:0.00000100000050002909,Bacteria_Proteobacteria_Gammaproteobacteria_Enterobacteriales_Enterobacteriaceae_Citrobacter_rodentium_ICC168:0.00000100000050002909):0.00000100000050002909[0],(Bacteria_Proteobacteria_Gammaproteobacteria_Enterobacteriales_Enterobacteriaceae_Enterobacter_cloacae_SCF1:0.00000100000050002909,(Bacteria_Proteobacteria_Gammaproteobacteria_Enterobacteriales_Enterobacteriaceae_Cedecea_davisae_DSM_4568:0.00000100000050002909,Bacteria_Proteobacteria_Gammaproteobacteria_Enterobacteriales_Enterobacteriaceae_Salmonella_enterica_Enterica_sv._Heidelberg_41578:0.00000100000050002909):0.00000100000050002909[0]):0.00000100000050002909[0]):0.00000100000050002909[0],Bacteria_Proteobacteria_Gammaproteobacteria_Enterobacteriales_Enterobacteriaceae_Klebsiella_oxytoca_HKOPL1:0.00000100000050002909):0.00000100000050002909[0]):0.00000100000050002909[0]):0.00000100000050002909[0]):0.00000100000050002909[0]):0.00000100000050002909[39],(Bacteria_Proteobacteria_Gammaproteobacteria_Enterobacteriales_Enterobacteriaceae_Pantoea_ananatis_LMG_5342:0.00589767781305694776,((Bacteria_Proteobacteria_Gammaproteobacteria_Enterobacteriales_Enterobacteriaceae_Plesiomonas_sp._ZOR0011:0.02978122150004066521,Bacteria_Proteobacteria_Gammaproteobacteria_Enterobacteriales_Enterobacteriaceae_Tatumella_ptyseos_ATCC_33301:0.00000100000050002909):0.00588170905146095241[43],(((Bacteria_Proteobacteria_Gammaproteobacteria_Enterobacteriales_Enterobacteriaceae_Edwardsiella_tarda_C07_087:0.01211746441208102175,(Bacteria_Proteobacteria_Gammaproteobacteria_Enterobacteriales_Enterobacteriaceae_Xenorhabdus_nematophila_ATCC_19061:0.02434068197419925889,Bacteria_Proteobacteria_Gammaproteobacteria_Enterobacteriales_Enterobacteriaceae_Dickeya_dadantii_Ech703:0.00614172918415900864):0.00596091850905506714[35]):0.00586913763907715835[16],(Bacteria_Proteobacteria_Gammaproteobacteria_Enterobacteriales_Enterobacteriaceae_Proteus_mirabilis_WGLW4:0.00687830011059213133,(Bacteria_Proteobacteria_Gammaproteobacteria_Enterobacteriales_Enterobacteriaceae_Photorhabdus_luminescens_laumondii_TTO1:0.02426539312367987505,(Bacteria_Proteobacteria_Gammaproteobacteria_Enterobacteriales_Enterobacteriaceae_Providencia_stuartii_MRSN_2154:0.00587656996830938916,Bacteria_Proteobacteria_Gammaproteobacteria_Enterobacteriales_Enterobacteriaceae_Arsenophonus_nasoniae_DSM_15247:0.01206098125699230084):0.00602600687775421348[51]):0.00528031317966011493[30]):0.01183849380070923704[49]):0.00594279858714096866[5],Bacteria_Proteobacteria_Gammaproteobacteria_Enterobacteriales_Enterobacteriaceae_Cronobacter_sakazakii_CMCC_45402:0.00000100000050002909):0.00619402115974740548[13]):0.00592100546919168465[4]):0.00000100000050002909[1]):0.00000100000050002909[0],(((Bacteria_Proteobacteria_Gammaproteobacteria_Enterobacteriales_Enterobacteriaceae_Lonsdalea_quercina_quercina_NCCB_100489:0.00000100000050002909,Bacteria_Proteobacteria_Gammaproteobacteria_Enterobacteriales_Enterobacteriaceae_Pectobacterium_carotovorum_carotovorum_PCC21:0.00000100000050002909):0.00000100000050002909[28],Bacteria_Proteobacteria_Gammaproteobacteria_Enterobacteriales_Enterobacteriaceae_Brenneria_salicis_ATCC_15712:0.00000100000050002909):0.00588571923109134070[91],Bacteria_Proteobacteria_Gammaproteobacteria_Enterobacteriales_Enterobacteriaceae_Morganella_morganii_morganii_KT:0.01983739968112594246):0.01196323978787518574[41]):0.00586715410603797904[8],((Bacteria_Proteobacteria_Gammaproteobacteria_Enterobacteriales_Enterobacteriaceae_Hafnia_alvei_FB1:0.00000100000050002909,(Bacteria_Proteobacteria_Gammaproteobacteria_Enterobacteriales_Enterobacteriaceae_Erwinia_amylovora_CFBP1430:0.00000100000050002909,Bacteria_Proteobacteria_Gammaproteobacteria_Pseudomonadales_Pseudomonadaceae_Pseudomonas_flectens_ATCC_12775:0.00588802426620913411):0.00000100000050002909[3]):0.00000100000050002909[1],Bacteria_Proteobacteria_Gammaproteobacteria_Enterobacteriales_Enterobacteriaceae_Raoultella_ornithinolytica_B6:0.00000100000050002909):0.00000100000050002909[29]):0.00586410555029182479[2]):0.00586302752401174614[4],((Bacteria_Proteobacteria_Gammaproteobacteria_Enterobacteriales_Enterobacteriaceae_Candidatus_Moranella_endobia_PCIT:0.08151685672580696873,Bacteria_Proteobacteria_Gammaproteobacteria_Enterobacteriales_Enterobacteriaceae_Sodalis_glossinidius_morsitans:0.00000100000050002909):0.01173782668223413879[27],Bacteria_Proteobacteria_Gammaproteobacteria_Enterobacteriales_Enterobacteriaceae_Ewingella_americana_C.024_ATCC_33852:0.00000100000050002909):0.00000100000050002909[9]):0.01175999168276372665[3],(Bacteria_Proteobacteria_Gammaproteobacteria_Enterobacteriales_Enterobacteriaceae_Budvicia_aquatica_DSM_5075:0.00000100000050002909,Bacteria_Proteobacteria_Gammaproteobacteria_Enterobacteriales_Enterobacteriaceae_Pragia_fontium_DSM_5563:0.00000100000050002909):0.00000100000050002909[82]):0.00000100000050002909[1]):0.00714453845682649219[6]):0.01812834648993771891[30],((Bacteria_Proteobacteria_Gammaproteobacteria_Vibrionales_Vibrionaceae_Photobacterium_profundum_SS9:0.05311270061595858849,(Bacteria_Proteobacteria_Gammaproteobacteria_Vibrionales_Vibrionaceae_Salinivibrio_costicola_costicola_ATCC_33508:0.01808612603642859723,(Bacteria_Proteobacteria_Gammaproteobacteria_Vibrionales_Vibrionaceae_Enterovibrio_norvegicus_FF_162:0.00580926537546917841,Bacteria_Proteobacteria_Gammaproteobacteria_Vibrionales_Vibrionaceae_Enterovibrio_sp._AK16:0.00612540940861886797):0.01808515289621844685[84]):0.00744551843292940926[62]):0.01236110262450951583[54],(Bacteria_Proteobacteria_Gammaproteobacteria_Vibrionales_Vibrionaceae_Candidatus_Photodesmus_katoptron_Akat1:0.10457822474611248864,(Bacteria_Proteobacteria_Gammaproteobacteria_Vibrionales_Vibrionaceae_Vibrio_fischeri_MJ11_I:0.01185385429492749436,Bacteria_Proteobacteria_Gammaproteobacteria_Vibrionales_Vibrionaceae_Vibrio_anguillarum_775_I:0.00593165237743443954):0.00133147210579752113[70]):0.01486394999270968659[51]):0.04247141000784192960[61]):0.02161583488794023566[25],(Bacteria_Proteobacteria_Gammaproteobacteria_unclassified_Gammaproteobacteria_Gallaecimonas_xiamenensis_3_C_1:0.06274050088239663259,Bacteria_Proteobacteria_Gammaproteobacteria_Alteromonadales_Alteromonadaceae_Agarivorans_albus_MKT_106:0.05268370251027902629):0.01623782764362608627[8]):0.01329040784072302653[5],Bacteria_Proteobacteria_Gammaproteobacteria_Aeromonadales_Aeromonadaceae_Aeromonas_hydrophila_AL09_71:0.02714524440353047532):0.00822950847059429266[0]):0.01927575756932652790[0],((Bacteria_Proteobacteria_Gammaproteobacteria_Aeromonadales_Aeromonadaceae_Oceanimonas_sp._GK1:0.03605178376815856151,Bacteria_Proteobacteria_Gammaproteobacteria_Aeromonadales_Aeromonadaceae_Tolumonas_auensis_DSM_9187:0.04327798782462274896):0.00600460444948103852[4],Bacteria_Proteobacteria_Gammaproteobacteria_Alteromonadales_Idiomarinaceae_Idiomarina_loihiensis_L2TR:0.08602353358919968829):0.00677197136854925524[4]):0.01567583189066889052[0],((Bacteria_Proteobacteria_Gammaproteobacteria_Alteromonadales_Pseudoalteromonadaceae_Algicola_sagamiensis_DSM_14643:0.07601360924197846092,(Bacteria_Proteobacteria_Gammaproteobacteria_Alteromonadales_Alteromonadaceae_Aestuariibacter_salexigens_DSM_15300:0.02026645617840459532,(Bacteria_Proteobacteria_Gammaproteobacteria_Alteromonadales_Alteromonadaceae_Salinimonas_chungwhensis_DSM_16280:0.01981520813804476394,((Bacteria_Proteobacteria_Gammaproteobacteria_Alteromonadales_Pseudoalteromonadaceae_Pseudoalteromonas_atlantica_T6c:0.02815535689910382902,Bacteria_Proteobacteria_Gammaproteobacteria_Alteromonadales_Alteromonadaceae_Glaciecola_nitratireducens_FR1064:0.01976170769702046207):0.02293244061268992495[59],Bacteria_Proteobacteria_Gammaproteobacteria_Alteromonadales_Alteromonadaceae_Alteromonas_macleodii_Black_Sea_11:0.00945190230381939660):0.00000100000050002909[30]):0.01171372624972272063[50]):0.05837460333810478436[96]):0.02103272430756126729[30],(Bacteria_Proteobacteria_Gammaproteobacteria_Alteromonadales_Ferrimonadaceae_Ferrimonas_balearica_DSM_9799:0.06680430167740140923,(Bacteria_Proteobacteria_Gammaproteobacteria_Alteromonadales_Shewanellaceae_Shewanella_oneidensis_MR_1:0.13883560038218453747,(Bacteria_Proteobacteria_Gammaproteobacteria_Alteromonadales_Colwelliaceae_Thalassotalea_agarivorans_DSM_19706:0.00787327721472247215,Bacteria_Proteobacteria_Gammaproteobacteria_Alteromonadales_Colwelliaceae_Colwellia_psychrerythraea_34H:0.09775956299033365660):0.08054431065489478514[97]):0.03084624551446181820[19]):0.02516912402876338856[5]):0.01249870899896177341[0]):0.01226413527080292935[3]):0.01789330129458219579[11],(Bacteria_Proteobacteria_Gammaproteobacteria_Aeromonadales_Succinivibrionaceae_Succinivibrio_dextrinosolvens_ACV_10:0.04298186734365090633,(Bacteria_Proteobacteria_Gammaproteobacteria_Aeromonadales_Succinivibrionaceae_Anaerobiospirillum_succiniciproducens_DSM_6400:0.00078613845382485153,Bacteria_Proteobacteria_Gammaproteobacteria_Aeromonadales_Succinivibrionaceae_Succinatimonas_hippei_YIT_12066_S_hippeiYIT12066_1.0_Cont1069.1:0.04264120745258322825):0.00710184091367997618[43]):0.14048940708589799375[96]):0.02247834967230588274[12]):0.07141387837678250805[65]):0.01784063011987504360[42]):0.08982958728388430736[7]):0.03039564040345547197[2]):0.02388260888437264765[0]):0.04627844500336941030[4]):0.04720390012069083929[4],(((Bacteria_Proteobacteria_Gammaproteobacteria_Thiotrichales_Piscirickettsiaceae_Thioalkalimicrobium_cyclicum_ALM1:0.05396729807088012504,(Bacteria_Proteobacteria_Gammaproteobacteria_Thiotrichales_Piscirickettsiaceae_Hydrogenovibrio_marinus_MH_110:0.03083980660868310131,(Bacteria_Proteobacteria_Gammaproteobacteria_Thiotrichales_Piscirickettsiaceae_Thiomicrospira_crunogena_XCL_2:0.01592527564408156848,Bacteria_Proteobacteria_Gammaproteobacteria_Thiotrichales_Piscirickettsiaceae_Thiomicrospira_CG_Thiomicrospira_01:0.03194730935878493244):0.03017917843959155855[55]):0.04040441419962974984[43]):0.16223987486029284311[99],Bacteria_Proteobacteria_Gammaproteobacteria_unclassified_Gammaproteobacteria_Candidatus_Ruthia_magnifica_str._Cm_Calyptogena_magnifica:0.26817542957202944454):0.10864225546993230842[43],(Y4_MaxBin.027_rpsC_scaffold_61_1347:0.19694501397538644039,(Bacteria_Proteobacteria_Gammaproteobacteria_Xanthomonadales_Xanthomonadaceae_Ignatzschineria_larvae_DSM_13226:0.06248664744769620583,(Bacteria_Proteobacteria_Gammaproteobacteria_Xanthomonadales_Xanthomonadaceae_Wohlfahrtiimonas_chitiniclastica_SH04:0.00000100000050002909,Bacteria_Proteobacteria_Gammaproteobacteria_Xanthomonadales_Xanthomonadaceae_Wohlfahrtiimonas_chitiniclastica_DSM_18708:0.00000100000050002909):0.10470657035961092318[100]):0.15904369049911676326[100]):0.09894497172320336487[49]):0.00550029589187511683[2]):0.04463931892764960718[0]):0.01641761500298315885[0]):0.00784802641995521223[0],((Bacteria_Proteobacteria_Gammaproteobacteria_Chromatiales_Ectothiorhodospiraceae_Thioalkalivibrio_nitratireducens_DSM_14787:0.13732688059788036861,(Bacteria_Proteobacteria_Gammaproteobacteria_Chromatiales_Ectothiorhodospiraceae_Thiorhodospira_sibirica_A12_ATCC_700588:0.07281224556356775957,(Bacteria_Proteobacteria_Gammaproteobacteria_Chromatiales_Ectothiorhodospiraceae_Ectothiorhodospira_sp._PHS_1:0.03949836002738500024,Bacteria_Proteobacteria_Gammaproteobacteria_Chromatiales_Ectothiorhodospiraceae_Halorhodospira_halochloris_A:0.02944441478429639381):0.03246688040331394826[81]):0.06697049920931574807[96]):0.07137604070146053026[55],(Bacteria_Proteobacteria_Gammaproteobacteria_Chromatiales_Ectothiorhodospiraceae_Alkalilimnicola_ehrlichii_MLHE_1:0.08281731305384312791,((Bacteria_Proteobacteria_Gammaproteobacteria_Chromatiales_Ectothiorhodospiraceae_Arhodomonas_aquaeolei_DSM_8974:0.04776402172316620426,Bacteria_Proteobacteria_Gammaproteobacteria_Chromatiales_Ectothiorhodospiraceae_Ectothiorhodospiraceae_bacterium_M19_40:0.07970476809447288313):0.03130983334308116289[58],Bacteria_Proteobacteria_Gammaproteobacteria_Chromatiales_Ectothiorhodospiraceae_Nitrococcus_mobilis_Nb_231:0.09399011286956233946):0.03339024945411089157[59]):0.06459806951299221223[88]):0.05584081344295045712[16]):0.01365729622646610734[0]):0.01889539226363018062[0],((Bacteria_Proteobacteria_Gammaproteobacteria_Salinisphaerales_Salinisphaeraceae_Salinisphaera_shabanensis_E1L3A:0.11672124629955855923,(Bacteria_Proteobacteria_Gammaproteobacteria_Xanthomonadales_Algiphilaceae_Algiphilus_aromaticivorans_DG1253:0.08767315019062305037,(Bacteria_Proteobacteria_Gammaproteobacteria_Xanthomonadales_Sinobacteraceae_Nevskia_ramosa_DSM_11499:0.09157878098520588761,(((Bacteria_Proteobacteria_Gammaproteobacteria_unclassified_Gammaproteobacteria_Solimonas_soli_DSM_21787:0.01940727425648144933,Bacteria_Proteobacteria_Gammaproteobacteria_Xanthomonadales_Sinobacteraceae_Singularimonas_variicoloris_DSM_15731:0.02393769429918131755):0.05534820497741377993[97],Bacteria_Proteobacteria_Gammaproteobacteria_Xanthomonadales_Sinobacteraceae_Polycyclovorans_algicola_TG408:0.11988644768871936641):0.02978495656553026977[34],Bacteria_Proteobacteria_Gammaproteobacteria_Xanthomonadales_Sinobacteraceae_Hydrocarboniphaga_effusa_AP103:0.04729563718288273128):0.01281257016473028899[31]):0.06354529696437870301[44]):0.12525513616122838090[95]):0.03752051892352666063[26],Bacteria_Proteobacteria_Gammaproteobacteria_Chromatiales_Halothiobacillaceae_Halothiobacillus_neapolitanus_c2:0.17346217451266907061):0.05424963570574084515[11]):0.04279478203460621022[8]):0.01485115001632250631[30]):0.05228276586291676770[31],Bacteria_Proteobacteria_Gammaproteobacteria_unclassified_Gammaproteobacteria_Thiohalorhabdus_denitrificans_HL19:0.20558672871035632568):0.08258241903690304031[64],Bacteria_Proteobacteria_Alphaproteobacteria_Magnetococcales_Magnetococcaceae_Magnetococcus_sp._MC_1:0.15602894955184176684):0.02325271978578377641[4]):0.07407274408909902963[15],Y1_MaxBin.015_rpsC_scaffold_220_653:0.31751125161582388623):0.02648014590087620704[2],Bacteria_Chrysiogenetes_Chrysiogenetes_Chrysiogenales_Chrysiogenaceae_Desulfurispirillum_indicum_S5:0.25480639917583802756):0.01234673415297756795[0]):0.00839109671618142733[0]):0.03310539785754743752[0]):0.01921008545776746457[0],(((Bacteria_Rokubacteria_GWA2_Rokubacteria_70_23:0.01219258642257708448,Bacteria_Rokubacteria_GWC2_Rokubacteria_70_16:0.00000100000050002909):0.03796262593430138610[94],((Bacteria_CP_Rokubacteria_CSP1_6:0.00000100000050002909,Bacteria_Rokubacteria_RIFCSPLOWO2_02_FULL_Rokubacteria_68_19:0.00000100000050002909):0.01360915560253105235[98],((((Bacteria_CP_Rokubacteria_13_2_20CM_2_Rokubacteria_64_8:0.06429721901320095689,Bacteria_CP_Rokubacteria_13_1_40CM_Rokubacteria_69_27:0.00000100000050002909):0.03810917460437596854[76],(Bacteria_Rokubacteria_RIFCSPLOWO2_12_FULL_Rokubacteria_71_22:0.02436976834783259258,Bacteria_Rokubacteria_GWA2_Rokubacteria_73_35:0.00000100000050002909):0.00636971660179327503[64]):0.00612682642882193384[35],((Bacteria_CP_Rokubacteria_13_1_40CM_4_Rokubacteria_69_39:0.00000100000050002909,(Bacteria_CP_Rokubacteria_13_2_20CM_Rokubacteria19cls_69_15:0.00624310760255947575,Bacteria_CP_Rokubacteria_13_1_20CM_4_Rokubacteria_70_14:0.08421858528208320260):0.00595907103944923189[36]):0.00622127808637835782[33],Bacteria_CP_Rokubacteria_13_2_20CM_2_Rokubacteria_70_11:0.00607910986525144782):0.00615539945273165835[54]):0.03502137560700310792[71],Y4_MetaBAT.63_rpsC_scaffold_6212_85:0.07086820252735027970):0.01913894843157778330[44]):0.01866658202677855954[39]):0.21575912929301507837[100],(Bacteria_RIF8_RBG_13_RIF08_66_14:0.54468809908936277608,(Bacteria_CP_BRC1_BJP_IG2102_BRC1_58_13:0.29574114382826816039,Bacteria_BRC1_uncultured_SMTZ_51:0.16524209692027674867):0.11084679335303222747[88]):0.08796568184853480188[14]):0.01790635807626179271[2]):0.01230108909547133859[0]):0.00826306977720039741[0]):0.04298137100598405091[0],(((Bacteria_CP_WWE1_DOLJORAL78_WWE1_32_13:0.11971803035775330226,Bacteria_WWE1X_GWF2_WWE1X_40_14:0.22884525762132820748):0.23750452027453738957[100],((((Bacteria_WS3_uncultured_DG_63:0.14665781773497049700,(Y4_MaxBin.053_rpsC_scaffold_1619_34:0.28317978167147089819,Bacteria_RIF-WS3X_RBG_16_RIF_WS3X_71_46:0.18558189909285952024):0.07355656972764379464[78]):0.14197121393234404807[97],(((Bacteria_TA06_RIFOXYC12_FULL_TA06_54_24:0.07371553030735511491,(Y5_MaxBin.027_rpsC_scaffold_87300_2:0.05934969930002047256,Y5_MetaBAT.34_rpsC_scaffold_7186_44:0.01505089597670497027):0.14116971364358471552[100]):0.15705800785372861506[100],(Bacteria_RIF7_RIFOXYB2_FULL_RIF07_49_35:0.28832573397614635891,(Bacteria_FibrobacteresAcidobacteria_Fibrobacteres_Fibrobacteria_Fibrobacterales_CG_Fibrob_01:0.05201226735043296828,(Bacteria_FibrobacteresAcidobacteria_group_Fibrobacteres_Fibrobacteria_Fibrobacterales_Fibrobacteraceae_Fibrobacter_succinogenes_elongatus_HM2:0.00000100000050002909,Bacteria_FibrobacteresAcidobacteria_group_Fibrobacteres_Fibrobacteria_Fibrobacterales_Fibrobacteraceae_Fibrobacter_succinogenes_subsp._succinogenes_S85:0.00000100000050002909):0.05968749598360074266[100]):0.24667338960874488074[100]):0.12845218576390027287[76]):0.02417147658792851914[19],((Bacteria_RIF5_RIFCSPLOWO2_12_FULL_RIF05_58_11:0.22617895364875431619,((((Bacteria_Gemmatimonadetes_Gemmatimonadetes_Gemmatimonadetes_bacterium_SCGC_AB_629_I08:0.01475832198949777151,Bacteria_Gemmatimonadetes_Gemmatimonadetes_Gemmatimonadetes_bacterium_SCGC_AAA007_O21:0.01021375045126678323):0.07580775844472539826[94],Bacteria_Gemmatiomonas_uncultured_SG8_23:0.04858569035241715878):0.09706959291152843228[99],Bacteria_Gemmatimonadetes_Gemmatimonadetes_Gemmatimonadetes_bacterium_SCGC_AAA003_K10:0.14687394748286694557):0.10505653196866805710[100],(((Bacteria_Gemmatimonadetes_GWC2_Gemmatimonadetes_71_10:0.03906817553128690695,Bacteria_Gemmatimonadetes_RIFCSPLOWO2_02_FULL_Gemmatimonadetes_71_11:0.02757034421687889342):0.04490114600361802544[94],((Bacteria_Gemmatimonadetes_RIFCSPLOWO2_12_FULL_Gemmatimonadetes_68_9:0.08838388104910015197,Bacteria_Gemmatiomonas_uncultured_SG8_28:0.09580177763771434429):0.03199159101936904781[65],(Bacteria_Gemmatiomonas_uncultured_SG8_17:0.11829846854447083337,Bacteria_Gemmatimonadetes_RBG_16_Gemmatimonadetes_66_8:0.07909305475864129853):0.02711995834587991108[43]):0.02381307260050621183[64]):0.03587301393387017090[51],((Bacteria_Gemmatimonadetes_Gemmatimonadetes_Gemmatimonadetes_bacterium_KBS708:0.06483630171987099511,(Bacteria_Gemmatimonadetes_Gemmatimonadetes_Gemmatimonadales_Gemmatimonadaceae_Gemmatimonas_sp._AP64:0.02289957030597011486,Bacteria_Gemmatimonadetes_Gemmatimonadetes_Gemmatimonadales_Gemmatimonadaceae_Gemmatimonas_aurantiaca_T_27:0.01399144766000089309):0.05855984486989749410[99]):0.10455681170655817258[98],(Bacteria_Gemmatiomonas_uncultured_SG8_38_2:0.05600033105248161669,Bacteria_Gemmatiomonas_uncultured_SMTZ_52:0.01898255797770913647):0.18499951477257725596[100]):0.03028022052522693144[41]):0.06473000776634697806[78]):0.11368988791292082563[92]):0.07662532790937527649[51],((Bacteria_TA06_uncultured_SMTZ_40:0.00000100000050002909,Bacteria_TA06_uncultured_SMTZ1_40:0.00000100000050002909):0.00000100000050002909[34],Bacteria_TA06_uncultured_DG_24:0.00000100000050002909):0.24137411640505135324[100]):0.06534421085088430725[22]):0.03926804801566226300[4]):0.03382397591269480086[2],((((((Bacteria_Deferribacteres_Deferribacteres_Deferribacterales_CG_Deferri_01:0.31592055072553865136,((Bacteria_CP_TG3_candidate_division_TG3_bacterium_ACht1:0.51123203392668337131,Bacteria_Marine_group_A_SAR406_SAR406_cluster_bacterium_sp._SCGC_AAA003_E22_Tropical_gyre_001_268:0.28771654038222399530):0.07206662827638625479[21],((Bacteria_Marine_group_A_SAR406_SAR406_cluster_bacterium_SCGC_AAA298_D23:0.02456566437352292881,(Bacteria_Marine_group_A_SAR406_SAR406_cluster_bacterium_JGI_0000113_G11:0.00615550834654123719,Bacteria_Marine_group_A_SAR406_SAR406_cluster_bacterium_SCGC_AAA076_M08:0.00552163117892134209):0.04211858338185857364[95]):0.24104146311845672801[100],Bacteria_Marine_group_A_SAR406_SAR406_cluster_bacterium_JGI_0000113_D11:0.23733560804568976099):0.17315486073104988107[95]):0.02349966457804026146[10]):0.05843951654410090013[22],(Bacteria_Marine_group_A_SAR406_SAR406_cluster_bacterium_SCGC_AAA257_N23_Etoliko_001_146:0.09303149153083103973,((Bacteria_Marine_group_A_SAR406_SAR406_cluster_bacterium_JGI_0000039_E15_TAsludge_001_150:0.00000100000050002909,(Bacteria_Marine_group_A_SAR406_SAR406_cluster_bacterium_JGI_0000039_D08_Combined_Assembly_SAR406_1__SAR406:0.00000100000050002909,Bacteria_Marine_group_A_SAR406_SAR406_cluster_bacterium_JGI_0000039_D08_TAsludge_001_149:0.00000100000050002909):0.00000100000050002909[9]):0.00000100000050002909[5],Bacteria_Marine_group_A_SAR406_SAR406_cluster_bacterium_JGI_0000059_L03_TAbiofilm_001_169:0.00000100000050002909):0.13214575803840761248[100]):0.19645086881727455430[99]):0.12638515409440900794[34],(Y1_MetaBAT.13_rpsC_scaffold_216_765:0.25914634887436932553,Bacteria_KSB1_uncultured_SMTZ_57:0.20056747172558914150):0.06106149389455564624[57]):0.03531391017076220690[2],(Bacteria_Caldithrix_RBG_13_Caldithrix_44_9:0.36248696084646991888,((((((Y3_MetaBAT.67_rpsC_scaffold_7551_29:0.07650189428924480950,(Bacteria_Ignavibacteria_GWB2_Ignavibacteria_35_6b:0.16572628198860459015,((((((Bacteria_Ignavibacteria_RIFOXYC2_FULL_Ignavibacteria_38_25:0.00000100000050002909,Y4_MetaBAT.12_rpsC_scaffold_1168_109:0.00000100000050002909):0.00000100000050002909[10],Y5_MetaBAT.9_rpsC_scaffold_10637_7:0.00000100000050002909):0.00000100000050002909[7],X1_MaxBin.020_rpsC_scaffold_301_424:0.00000100000050002909):0.00000100000050002909[17],X3_MetaBAT.38_rpsC_scaffold_1075_253:0.00000100000050002909):0.00000100000050002909[67],(X2_MaxBin.003_rpsC_scaffold_778_16:0.00000100000050002909,(((Y4_MetaBAT.27_rpsC_scaffold_1163_182:0.00000100000050002909,X4_MaxBin.013_rpsC_scaffold_2147_114:0.00000100000050002909):0.00000100000050002909[37],Y3_MetaBAT.4_rpsC_scaffold_1581_333:0.00000100000050002909):0.00612430601859234505[80],X4_MaxBin.008_rpsC_scaffold_1014_23:0.02659036613696224086):0.00000100000050002909[58]):0.01830317562507010817[80]):0.00604781769673224355[54],Y1_MetaBAT.3_rpsC_scaffold_79_279:0.00000100000050002909):0.01211382844346363570[81]):0.05375410564187035889[29]):0.04466623444942433019[16],Bacteria_BacteroidetesChlorobi_group_Ignavibacteria_Ignavibacteria_Ignavibacteriales_Ignavibacteriaceae_Melioribacter_roseus_P3M:0.07000850875968679665):0.07010680584354508915[48],(((Bacteria_Ignavibacteria_CG_Ignavi_02:0.05183195130247421345,(Bacteria_BacteroidetesChlorobi_group_Ignavibacteria_Ignavibacteria_Ignavibacteriales_Ignavibacteriaceae_Ignavibacterium_album_Mat9_16_JCM_16511:0.08480624441489301168,Bacteria_Ignavibacteria_CG_Ignavi_01:0.11333273492334297594):0.01761938608402151968[19]):0.00891185587999746356[12],(Bacteria_Ignavibacteria_RIFOXYD12_FULL_Ignavibacteria_36_8:0.07367959668402927764,(Bacteria_Ignavibacteria_RBG_16_Ignavibacteria_34_14:0.00534443596029692252,Bacteria_Ignavibacteria_RIFOXYA2_FULL_Ignavibacteria_37_17:0.05116184960237283447):0.01495643551240012983[57]):0.01424959904751969819[26]):0.05807494089104339730[29],Bacteria_Ignavibacteria_RBG_13_Ignavibacteria_36_8:0.07868946779881000331):0.02221506436604733445[12]):0.07581207378877359571[80],(((Bacteria_Ignavibacteria_GWA2_Ignavibacteria_54_16:0.01354197483224289268,(Bacteria_Ignavibacteria_GWA2_Ignavibacteriae_55_25:0.01916217689141931635,Bacteria_Ignavibacteria_RIFCSPLOWO2_02_FULL_Ignavibacteria_55_14:0.14252504732505458240):0.02303705728737252476[43]):0.13597779660834879989[98],(X4_MaxBin.026_rpsC_scaffold_15_380:0.00000100000050002909,Y3_MaxBin.027_rpsC_scaffold_319_1126:0.00000100000050002909):0.14975614152894559106[100]):0.07187502699235213954[56],(Bacteria_RIF-IGX_GWF2_RIF_IGX_33_9:0.20433430872461461059,(Bacteria_RIF-IGX_RIFOXYC2_FULL_RIF_IGX_35_21:0.06518575467446731386,(((Y4_MetaBAT.1_rpsC_scaffold_503_960:0.00000100000050002909,X3_MetaBAT.5_rpsC_scaffold_441_852:0.00000100000050002909):0.00000100000050002909[31],X1_MetaBAT.17_rpsC_scaffold_232_144:0.00000100000050002909):0.12313426984228890981[100],(Y3_MaxBin.043_rpsC_scaffold_165294_7:0.00000100000050002909,Y4_MaxBin.098_rpsC_scaffold_93578_4:0.10129612173322632973):0.11088819546265525628[100]):0.05469733144758747584[68]):0.06967288357695039513[93]):0.07173748537877459863[78]):0.02892375855526334305[34]):0.10260827874507878754[72],(((Bacteria_BacteroidetesChlorobi_group_Chlorobi_Chlorobia_Chlorobiales_Chlorobiaceae_ChlorobiumPelodictyon_group_Pelodictyon_luteolum_DSM_273:0.10634744378713693880,Bacteria_BacteroidetesChlorobi_group_Chlorobi_Chlorobia_Chlorobiales_Chlorobiaceae_Prosthecochloris_aestuarii_DSM_271:0.01944890318410093244):0.46127539220600860537[100],(((((((X3_MetaBAT.57_rpsC_scaffold_6750_14:0.04220276628895806847,(X1_MetaBAT.39_rpsC_scaffold_6369_82:0.00000100000050002909,((Bacteria_BacteroidetesChlorobi_group_Bacteroidetes_Sphingobacteriia_Sphingobacteriales_Chitinophagaceae_Niabella_soli_JS13_8_DSM_19437:0.01847563167246050672,((Y5_MetaBAT.98_rpsC_scaffold_12047_52:0.00602236054597513320,Bacteria_BacteroidetesChlorobi_group_Bacteroidetes_Sphingobacteriia_Sphingobacteriales_Chitinophagaceae_Terrimonas_ferruginea_DSM_30193:0.00591184582139949680):0.01427870710985546313[89],(Bacteria_BacteroidetesChlorobi_group_Bacteroidetes_Sphingobacteriia_Sphingobacteriales_Chitinophagaceae_Niastella_koreensis_GR20_10_DSM_17620:0.08108685163464608714,(Bacteria_BacteroidetesChlorobi_group_Bacteroidetes_Sphingobacteriia_Sphingobacteriales_Chitinophagaceae_Segetibacter_koreensis_DSM_18137:0.02719276082878295184,Bacteria_BacteroidetesChlorobi_group_Bacteroidetes_Sphingobacteriia_Sphingobacteriales_Chitinophagaceae_Chitinophaga_pinensis_DSM_2588:0.09800328629845622697):0.02204023257813088332[49]):0.02949225128524242054[31]):0.00344329593904345093[14]):0.03703781143149895150[41],Y3_MetaBAT.8_rpsC_scaffold_410_754:0.00600097281612523709):0.01180200155633605655[26]):0.00000100000050002909[11]):0.00590589885718034724[24],Y4_MetaBAT.77_rpsC_scaffold_12664_12:0.00000100000050002909):0.00000100000050002909[12],(((Y1_MetaBAT.38_rpsC_scaffold_1580_94:0.00000100000050002909,X3_MaxBin.027_rpsC_scaffold_119_1737:0.00000100000050002909):0.00000100000050002909[16],Y5_MaxBin.017_rpsC_scaffold_373_101:0.00000100000050002909):0.00000100000050002909[26],X1_MetaBAT.27_rpsC_scaffold_1262_357:0.00000100000050002909):0.00634229895983114307[82]):0.19771390882482792195[100],((Bacteria_BacteroidetesChlorobi_group_Bacteroidetes_Sphingobacteriia_Sphingobacteriales_Saprospiraceae_Saprospira_grandis_Lewin:0.06737140211758690933,Bacteria_BacteroidetesChlorobi_group_Bacteroidetes_Sphingobacteriia_Sphingobacteriales_Saprospiraceae_Aureispira_sp._CCB_QB1:0.06665789006141456530):0.07543396940019296559[96],((Bacteria_BacteroidetesChlorobi_group_Bacteroidetes_Sphingobacteriia_Sphingobacteriales_Saprospiraceae_Haliscomenobacter_hydrossis_O_DSM_1100:0.10720393900621039140,Bacteria_BacteroidetesChlorobi_group_Bacteroidetes_Sphingobacteriia_Sphingobacteriales_Saprospiraceae_Lewinella_cohaerens_DSM_23179:0.08259655910776055043):0.00842159769359834658[18],Y3_MaxBin.026_rpsC_scaffold_841_454:0.12034325810521409594):0.02722644901481582891[18]):0.05761299070474686784[74]):0.11235855966790012084[96],(((((Bacteria_BacteroidetesChlorobi_group_Bacteroidetes_Sphingobacteriia_Sphingobacteriales_Sphingobacteriaceae_Arcticibacter_svalbardensis_MN12_7:0.02772855810623468462,(Bacteria_BacteroidetesChlorobi_group_Bacteroidetes_Sphingobacteriia_Sphingobacteriales_Sphingobacteriaceae_Olivibacter_sitiensis_DSM_17696:0.00000100000050002909,(Bacteria_BacteroidetesChlorobi_group_Bacteroidetes_Sphingobacteriia_Sphingobacteriales_Sphingobacteriaceae_Sphingobacterium_sp._21:0.01230877401649064541,Bacteria_BacteroidetesChlorobi_group_Bacteroidetes_Sphingobacteriia_Sphingobacteriales_Sphingobacteriaceae_Pseudosphingobacterium_domesticum_DSM_18733:0.00000100000050002909):0.01205352749827482903[87]):0.00886959267270751202[42]):0.01687719456888151642[28],Bacteria_BacteroidetesChlorobi_group_Bacteroidetes_Sphingobacteriia_Sphingobacteriales_Sphingobacteriaceae_Mucilaginibacter_paludis_TPT56_DSM_18603:0.02248924572045203976):0.01810064909492673305[46],Bacteria_BacteroidetesChlorobi_group_Bacteroidetes_Sphingobacteriia_Sphingobacteriales_Sphingobacteriaceae_Pedobacter_saltans_DSM_12145:0.03520975060297876214):0.03458529420663681436[20],Bacteria_BacteroidetesChlorobi_group_Bacteroidetes_Sphingobacteriia_Sphingobacteriales_Sphingobacteriaceae_Solitalea_canadensis_USAM_9D_DSM_3403:0.11166152410888299795):0.02826490373723314700[44],(((Y4_MaxBin.108_rpsC_scaffold_11825_70:0.00000100000050002909,X1_MaxBin.021_rpsC_scaffold_121_694:0.00000100000050002909):0.15378760636991248290[100],((Bacteria_BacteroidetesChlorobi_group_Bacteroidetes_Flavobacteriia_Flavobacteriales_Cryomorphaceae_Owenweeksia_Owenweeksia_hongkongensis_DSM_17368:0.07553746201739809651,(Bacteria_BacteroidetesChlorobi_group_Bacteroidetes_Flavobacteriia_Flavobacteriales_Cryomorphaceae_Crocinitomix_catalasitica_ATCC_23190:0.06324099582683791188,Bacteria_BacteroidetesChlorobi_group_Bacteroidetes_Flavobacteriia_Flavobacteriales_Cryomorphaceae_Fluviicola_taffensis_RW262_DSM_16823:0.10114064551037210693):0.03207129990887831739[80]):0.02502914415779841639[45],((((Bacteria_BacteroidetesChlorobi_group_Bacteroidetes_Flavobacteriia_Flavobacteriales_Blattabacteriaceae_Blattabacterium_sp._Blattella_germanica_str._Bge:0.43670294700151857104,(Bacteria_BacteroidetesChlorobi_group_Bacteroidetes_Flavobacteriia_Flavobacteriales_Flavobacteriaceae_Riemerella_anatipestifer_RA_CH_2:0.02018234324692480194,((Bacteria_BacteroidetesChlorobi_group_Bacteroidetes_Flavobacteriia_Flavobacteriales_Flavobacteriaceae_Bergeyella_zoohelcum_CCUG_30536:0.02516859634937750057,Bacteria_BacteroidetesChlorobi_group_Bacteroidetes_Flavobacteriia_Flavobacteriales_Flavobacteriaceae_Elizabethkingia_anophelis_NUH6:0.03083276940042838435):0.01304291533509911900[71],(Bacteria_BacteroidetesChlorobi_group_Bacteroidetes_Flavobacteriia_Flavobacteriales_Flavobacteriaceae_Chryseobacterium_gregarium_DSM_19109:0.00614272590043616479,Bacteria_BacteroidetesChlorobi_group_Bacteroidetes_Flavobacteriia_Flavobacteriales_Flavobacteriaceae_Epilithonimonas_tenax_DSM_16811:0.01855131929252561152):0.03142148185570357855[93]):0.01039801148256033585[52]):0.04876273173255599863[95]):0.03264653253421798823[68],((Bacteria_BacteroidetesChlorobi_group_Bacteroidetes_Flavobacteriia_Flavobacteriales_Flavobacteriaceae_Empedobacter_brevis_ATCC_43319:0.02144199811548969103,Bacteria_BacteroidetesChlorobi_group_Bacteroidetes_Flavobacteriia_Flavobacteriales_Flavobacteriaceae_Weeksella_virosa_DSM_16922:0.02932980235172966132):0.03549355754116501060[89],Bacteria_BacteroidetesChlorobi_group_Bacteroidetes_Flavobacteriia_Flavobacteriales_Flavobacteriaceae_Ornithobacterium_rhinotracheale_DSM_15997:0.08146551288448250494):0.00253694115381761145[37]):0.04334572623719039342[94],(((Bacteria_BacteroidetesChlorobi_group_Bacteroidetes_Flavobacteriia_Flavobacteriales_Flavobacteriaceae_Salegentibacter_sp._Hel_I_6:0.01797344129670696775,Bacteria_BacteroidetesChlorobi_group_Bacteroidetes_Flavobacteriia_Flavobacteriales_Flavobacteriaceae_Salinimicrobium_xinjiangense_DSM_19287:0.00000100000050002909):0.00356935231164125493[52],(((Bacteria_BacteroidetesChlorobi_group_Bacteroidetes_Flavobacteriia_Flavobacteriales_Flavobacteriaceae_Eudoraea_adriatica_DSM_19308:0.03624886326604573328,Bacteria_BacteroidetesChlorobi_group_Bacteroidetes_Flavobacteriia_Flavobacteriales_Flavobacteriaceae_Cellulophaga_lytica_HI1:0.00602689982211856642):0.01829145454797828987[64],Bacteria_BacteroidetesChlorobi_group_Bacteroidetes_Flavobacteriia_Flavobacteriales_Flavobacteriaceae_Joostella_marina_En5_DSM_19592:0.00000100000050002909):0.00000100000050002909[19],(((((Bacteria_BacteroidetesChlorobi_group_Bacteroidetes_Flavobacteriia_Flavobacteriales_Flavobacteriaceae_Sinomicrobium_oceani_CGMCC_1.12145:0.03784855197587859432,(((Bacteria_BacteroidetesChlorobi_group_Bacteroidetes_Flavobacteriia_Flavobacteriales_Flavobacteriaceae_Myroides_odoratimimus_CCUG_12700:0.03152930044030437945,Bacteria_BacteroidetesChlorobi_group_Bacteroidetes_Flavobacteriia_Flavobacteriales_Flavobacteriaceae_Flavobacterium_psychrophilum_JIP0286:0.04786285467841867869):0.04271351183236678922[95],Bacteria_BacteroidetesChlorobi_group_Bacteroidetes_Flavobacteriia_Flavobacteriales_Flavobacteriaceae_Capnocytophaga_ochracea_DSM_7271:0.06318423260898503591):0.02165308429813859320[46],Bacteria_BacteroidetesChlorobi_group_Bacteroidetes_Flavobacteriia_Flavobacteriales_Flavobacteriaceae_Imtechella_halotolerans_K1:0.00000100000050002909):0.00000100000050002909[27]):0.02416038732411692619[12],Bacteria_BacteroidetesChlorobi_group_Bacteroidetes_Flavobacteriia_Flavobacteriales_Flavobacteriaceae_Galbibacter_sp._ck_I2_15:0.00597751428399257746):0.00600067593957530430[3],Bacteria_BacteroidetesChlorobi_group_Bacteroidetes_Flavobacteriia_Flavobacteriales_Flavobacteriaceae_Kordia_algicida_OT_1_unfinished_sequence:0.00597071288057042689):0.00591545167728624744[2],(Bacteria_BacteroidetesChlorobi_group_Bacteroidetes_Flavobacteriia_Flavobacteriales_Flavobacteriaceae_Robiginitalea_biformata_HTCC2501:0.00000100000050002909,(((Bacteria_BacteroidetesChlorobi_group_Bacteroidetes_Flavobacteriia_Flavobacteriales_Flavobacteriales_bacterium_HTCC2170:0.03035823205086135221,Bacteria_BacteroidetesChlorobi_group_Bacteroidetes_Flavobacteriia_Flavobacteriales_Flavobacteriaceae_Zobellia_uliginosa_MAR_2009_138:0.01828730877430358170):0.01195479989665809012[60],Bacteria_BacteroidetesChlorobi_group_Bacteroidetes_Flavobacteriia_Flavobacteriales_Flavobacteriaceae_Arenibacter_certesii_DSM_19833:0.01846995280163015590):0.01217128748169715030[35],Bacteria_BacteroidetesChlorobi_group_Bacteroidetes_Flavobacteriia_Flavobacteriales_Flavobacteriaceae_Muricauda_ruestringensis_B1_DSM_13258:0.04384245966121584626):0.00581087461465772375[5]):0.01807710388890929748[20]):0.00599708341380311184[0],Bacteria_BacteroidetesChlorobi_group_Bacteroidetes_Flavobacteriia_Flavobacteriales_Flavobacteriaceae_Zhouia_amylolytica_AD3:0.01850043467399050540):0.01200949404536344120[1]):0.02277567841864152828[2]):0.01007761804946274292[0],(((Bacteria_BacteroidetesChlorobi_group_Bacteroidetes_Flavobacteriia_Flavobacteriales_Flavobacteriaceae_Winogradskyella_psychrotolerans_RS_3:0.01804543221885602719,Bacteria_BacteroidetesChlorobi_group_Bacteroidetes_Flavobacteriia_Flavobacteriales_Flavobacteriaceae_Sediminibacter_sp._Hel_I_10:0.01216650735440041528):0.01226449893621315429[42],(((((((Bacteria_BacteroidetesChlorobi_group_Bacteroidetes_Flavobacteriia_Flavobacteriales_Flavobacteriaceae_Gelidibacter_mesophilus_DSM_14095:0.00000100000050002909,Bacteria_BacteroidetesChlorobi_group_Bacteroidetes_Flavobacteriia_Flavobacteriales_Flavobacteriaceae_Bizionia_argentinensis_JUB59_DSM_19628:0.00000100000050002909):0.00595660894077536772[85],(Bacteria_BacteroidetesChlorobi_group_Bacteroidetes_Flavobacteriia_Flavobacteriales_Flavobacteriaceae_Gaetbulibacter_saemankumensis_DSM_17032:0.01260620296318221319,((Bacteria_BacteroidetesChlorobi_group_Bacteroidetes_Flavobacteriia_Flavobacteriales_Flavobacteriaceae_Aequorivita_sublithincola_QSSC9_3_DSM_14238:0.03042569974497450966,Bacteria_BacteroidetesChlorobi_group_Bacteroidetes_Flavobacteriia_Flavobacteriales_Flavobacteriaceae_Olleya_sp._Hel_I_94:0.01195150356407966193):0.00000100000050002909[2],Bacteria_BacteroidetesChlorobi_group_Bacteroidetes_Flavobacteriia_Flavobacteriales_Flavobacteriaceae_Mesoflavibacter_zeaxanthinifaciens_DSM_18436:0.00598273553141658466):0.00596087795746185183[6]):0.00000100000050002909[1]):0.00596325586599159418[0],Bacteria_BacteroidetesChlorobi_group_Bacteroidetes_Flavobacteriia_Flavobacteriales_Flavobacteriaceae_Flavobacteriaceae_bacterium_P7_3_5:0.00000100000050002909):0.00000100000050002909[0],Bacteria_BacteroidetesChlorobi_group_Bacteroidetes_Flavobacteriia_Flavobacteriales_Flavobacteriaceae_Lacinutrix_sp._5H_3_7_4:0.00597301874066418718):0.00596626542640569645[1],Bacteria_BacteroidetesChlorobi_group_Bacteroidetes_Flavobacteriia_Flavobacteriales_Flavobacteriaceae_Formosa_agariphila_KMM_3901:0.00000100000050002909):0.02445005829979549072[0],(Bacteria_BacteroidetesChlorobi_group_Bacteroidetes_Flavobacteriia_Flavobacteriales_Flavobacteriaceae_Gillisia_sp._CAL575:0.00000100000050002909,((Bacteria_BacteroidetesChlorobi_group_Bacteroidetes_Flavobacteriia_Flavobacteriales_Flavobacteriaceae_Donghaeana_dokdonensis_DSW_6:0.04260015057643427860,Bacteria_BacteroidetesChlorobi_group_Bacteroidetes_Flavobacteriia_Flavobacteriales_Flavobacteriaceae_Aquimarina_megaterium_XH134:0.03059413529572426599):0.00607520102428658025[12],((Bacteria_BacteroidetesChlorobi_group_Bacteroidetes_Flavobacteriia_Flavobacteriales_Flavobacteriaceae_Krokinobacter_sp._4H_3_7_5:0.03777333650553908739,Bacteria_BacteroidetesChlorobi_group_Bacteroidetes_Flavobacteriia_Flavobacteriales_Flavobacteriaceae_Croceibacter_atlanticus_HTCC2559_Re_annotation_of_existing_genome_that_was_not_originally_submitted_by_me:0.03969088197645293664):0.00557147847178627101[5],(Bacteria_BacteroidetesChlorobi_group_Bacteroidetes_Flavobacteriia_Flavobacteriales_Flavobacteriaceae_Mesonia_mobilis_DSM_19841:0.01193867266876167885,(Bacteria_BacteroidetesChlorobi_group_Bacteroidetes_Flavobacteriia_Flavobacteriales_Flavobacteriaceae_Gramella_forsetii_KT0803:0.00000100000050002909,Bacteria_BacteroidetesChlorobi_group_Bacteroidetes_Flavobacteriia_Flavobacteriales_Flavobacteriaceae_Zunongwangia_profunda_SM_A87:0.01202212037954080229):0.00597122540438559460[45]):0.00000100000050002909[40]):0.00593768732651926007[5]):0.00598294566505167946[4]):0.00000100000050002909[5]):0.01208071467928192519[0],(Bacteria_BacteroidetesChlorobi_group_Bacteroidetes_Flavobacteriia_Flavobacteriales_Flavobacteriaceae_Polaribacter_sp._MED152:0.02108668457969092511,(Bacteria_BacteroidetesChlorobi_group_Bacteroidetes_Flavobacteriia_Flavobacteriales_Flavobacteriaceae_Lutibacter_sp._Hel_I_33_5:0.03324026358025135991,Bacteria_BacteroidetesChlorobi_group_Bacteroidetes_Flavobacteriia_Flavobacteriales_Flavobacteriaceae_Tenacibaculum_ovolyticum_DSM_18103:0.03451417108913609061):0.02188746598636883214[52]):0.01736047302517314261[28]):0.00577510513556360287[0]):0.00591526782137820513[1],(Bacteria_BacteroidetesChlorobi_group_Bacteroidetes_Flavobacteriia_Flavobacteriales_Flavobacteriaceae_Psychroflexus_gondwanensis_ACAM_44:0.06611691304823769100,Bacteria_BacteroidetesChlorobi_group_Bacteroidetes_Flavobacteriia_Flavobacteriales_Flavobacteriaceae_Leeuwenhoekiella_blandensis_MED217:0.00728473874119886511):0.00625409213686486855[30]):0.00000100000050002909[1]):0.06524088964665741841[76]):0.06019524627335818417[86],(((Bacteria_BacteroidetesChlorobi_group_Bacteroidetes_Bacteroidia_Bacteroidales_Porphyromonadaceae_Butyricimonas_virosa_DSM_23226:0.01210103285060725592,Bacteria_BacteroidetesChlorobi_group_Bacteroidetes_Bacteroidia_Bacteroidales_Porphyromonadaceae_Odoribacter_splanchnicus_DSM_20712:0.02490633127551296344):0.06154139118968842553[89],(((Bacteria_BacteroidetesChlorobi_group_Bacteroidetes_Bacteroidia_Bacteroidales_Porphyromonadaceae_Tannerella_forsythensis_ATCC_43037:0.03713296739571170235,(((Bacteria_BacteroidetesChlorobi_group_Bacteroidetes_Bacteroidia_Bacteroidales_Bacteroidaceae_Bacteroides_fragilis_NCTC_9343:0.00000100000050002909,((Bacteria_BacteroidetesChlorobi_group_Bacteroidetes_Bacteroidia_Bacteroidales_Prevotellaceae_Prevotella_tannerae_ATCC_51259:0.11733651642533630965,(Bacteria_BacteroidetesChlorobi_group_Bacteroidetes_Bacteroidia_Bacteroidales_Prevotellaceae_Hallella_seregens_ATCC_51272:0.00000100000050002909,Bacteria_BacteroidetesChlorobi_group_Bacteroidetes_Bacteroidia_Bacteroidales_Prevotellaceae_Prevotella_dentalis_ES_2772_DSM_3688:0.00000100000050002909):0.14283462080035463915[100]):0.05075434742747640671[54],Bacteria_BacteroidetesChlorobi_group_Bacteroidetes_Bacteroidia_Bacteroidales_Prevotellaceae_Paraprevotella_xylaniphila_YIT_11841_P_xylaniphilaYIT11841_1.0_Cont168.1:0.03591109137251837641):0.00669453314698578716[13]):0.03250353807221023628[30],((Bacteria_BacteroidetesChlorobi_group_Bacteroidetes_Bacteroidia_Bacteroidales_Porphyromonadaceae_Dysgonomonas_gadei_ATCC_BAA_286_cont1.32:0.01964813799826747170,Bacteria_BacteroidetesChlorobi_group_Bacteroidetes_Bacteroidia_Bacteroidales_Porphyromonadaceae_Proteiniphilum_acetatigenes_DSM_18083:0.03550679362479148421):0.01758750462874614229[38],Bacteria_BacteroidetesChlorobi_group_Bacteroidetes_Bacteroidia_Bacteroidales_Porphyromonadaceae_Paludibacter_propionicigenes_WB4:0.03745576665536064914):0.00571229746431925912[19]):0.02176882121294499220[21],((Bacteria_BacteroidetesChlorobi_group_Bacteroidetes_Bacteroidia_Bacteroidales_Porphyromonadaceae_Coprobacter_fastidiosus_NSB1:0.00000100000050002909,Bacteria_BacteroidetesChlorobi_group_Bacteroidetes_Bacteroidia_Bacteroidales_Porphyromonadaceae_Barnesiella_viscericola_C46_DSM_18177:0.03100886684905608884):0.03829951554709818545[91],(Bacteria_BacteroidetesChlorobi_group_Bacteroidetes_Bacteroidia_Bacteroidales_Porphyromonadaceae_Parabacteroides_distasonis_ATCC_8503:0.00937935879934724548,(Bacteria_BacteroidetesChlorobi_group_Bacteroidetes_Bacteroidia_Bacteroidales_Candidatus_Azobacteroides_pseudotrichonymphae_genomovar._CFP2:0.13328130603597893034,Bacteria_BacteroidetesChlorobi_group_Bacteroidetes_Bacteroidia_Bacteroidales_Porphyromonadaceae_Porphyromonas_gingivalis_W83:0.09573527690842292825):0.03664739595216091189[38]):0.00798364742976359967[14]):0.01263672605587438762[3]):0.00000100000050002909[2]):0.02739269975600066784[14],((Bacteria_BacteroidetesChlorobi_group_Bacteroidetes_Cytophagia_Cytophagales_Cytophagaceae_Cytophaga_fermentans_IAM_14302_DSM_9555:0.03504997595008915723,(Bacteria_BacteroidetesChlorobi_group_Bacteroidetes_Bacteroidia_Bacteroidales_Marinilabiaceae_Anaerophaga_sp._HS1:0.01018443894309086113,(Bacteria_BacteroidetesChlorobi_group_Bacteroidetes_Bacteroidia_Bacteroidales_Marinilabiaceae_Alkaliflexus_imshenetskii_Z_7010_DSM_15055:0.03529476364311988357,(Bacteria_BacteroidetesChlorobi_group_Bacteroidetes_Bacteroidia_Bacteroidales_Marinilabiaceae_Marinilabilia_salmonicolor_JCM_21150:0.01004830759527664159,Bacteria_BacteroidetesChlorobi_group_Bacteroidetes_Bacteroidia_Bacteroidales_Marinilabiaceae_Anaerophaga_thermohalophila_Fru22_DSM_12881:0.01415072541987995140):0.02717302043520492330[93]):0.01126239976253677610[52]):0.00364376872018667107[51]):0.01249136138165937368[60],((Y5_MaxBin.019_rpsC_scaffold_129_255:0.00000100000050002909,X2_MetaBAT.39_rpsC_scaffold_4408_97:0.00598985895910359237):0.05725591742276948254[100],((X3_MetaBAT.42_rpsC_scaffold_220_2094:0.02402850710871406656,Bacteria_BacteroidetesChlorobi_group_Bacteroidetes_Bacteroidia_Bacteroidales_Prolixibacteraceae_Draconibacterium_orientale_FH5:0.03371227451921385287):0.02548599178571421889[48],Bacteria_BacteroidetesChlorobi_group_Bacteroidetes_unclassified_Bacteroidetes_Prolixibacter_bellariivorans_ATCC_BAA_1284:0.05762389983178726333):0.00305174616294209052[23]):0.08319785125397523295[97]):0.01489616805425143797[24]):0.04715202902963108039[26],(Y3_MetaBAT.102_rpsC_scaffold_24953_2:0.11923084397621361297,(Bacteria_BacteroidetesChlorobi_group_Bacteroidetes_Bacteroidia_Bacteroidales_Rikenellaceae_Rikenella_microfusus_Q_1_DSM_15922:0.07636900357933017192,Bacteria_BacteroidetesChlorobi_group_Bacteroidetes_Bacteroidia_Bacteroidales_Rikenellaceae_Alistipes_finegoldii_AHN_2437_DSM_17242:0.11967250341321390705):0.08907735715500809948[95]):0.00917320526806350046[11]):0.02075667167893299747[53]):0.07144152828924239806[86],(((Y4_MaxBin.085_rpsC_scaffold_15210_20:0.00000100000050002909,X3_MaxBin.031_rpsC_scaffold_722_364:0.00000100000050002909):0.00574723785801585334[99],X3_MetaBAT.13_rpsC_scaffold_26_2011:0.01910871131124544306):0.05382224447730977329[98],(((Y3_MetaBAT.5_rpsC_scaffold_245_481:0.00000100000050002909,X2_MetaBAT.6_rpsC_scaffold_103_669:0.00000100000050002909):0.00000100000050002909[34],X4_MetaBAT.7_rpsC_scaffold_84_481:0.00000100000050002909):0.12483179259360509261[100],Y1_MetaBAT.33_rpsC_scaffold_257_853:0.11198386280923182390):0.02147025289362987713[51]):0.06936362543014970572[82]):0.01487925309492848895[48]):0.01816485547505082565[19]):0.06908803369101863823[50]):0.06930287636328893996[67],Y1_MetaBAT.64_rpsC_scaffold_6754_15:0.09627298302427285404):0.03983280996597877988[17]):0.03921217725337764609[13]):0.10001230529867632946[77],((Bacteria_BacteroidetesChlorobi_group_Bacteroidetes_Cytophagia_Cytophagales_Cytophagaceae_Hymenobacter_sp._APR13:0.09261344006772803672,(Bacteria_BacteroidetesChlorobi_group_Bacteroidetes_Cytophagia_Cytophagales_Cytophagaceae_Pontibacter_roseus_DSM_17521:0.02735150596188195768,Bacteria_BacteroidetesChlorobi_group_Bacteroidetes_Cytophagia_Cytophagales_Cytophagaceae_Adhaeribacter_aquaticus_MBRG1.5_DSM_16391:0.03474799663129513744):0.03361766186251986810[63]):0.02211343247929192443[60],((((Bacteria_BacteroidetesChlorobi_group_Bacteroidetes_Cytophagia_Cytophagales_Cytophagaceae_Dyadobacter_fermentans_DSM_18053:0.07706032465894438466,((Bacteria_BacteroidetesChlorobi_group_Bacteroidetes_Cytophagia_Cytophagales_Cytophagaceae_Rudanella_lutea_DSM_19387:0.03716035246058974062,(Bacteria_BacteroidetesChlorobi_group_Bacteroidetes_Cytophagia_Cytophagales_Cytophagaceae_Fibrella_aestuarina:0.04269409277138318942,(Bacteria_BacteroidetesChlorobi_group_Bacteroidetes_Cytophagia_Cytophagales_Cytophagaceae_Fibrisoma_limi_BUZ_3:0.01491621120177917363,Bacteria_BacteroidetesChlorobi_group_Bacteroidetes_Cytophagia_Cytophagales_Cytophagaceae_Spirosoma_linguale_DSM_74:0.03376683088443158814):0.00548595829528660678[48]):0.02925767159069394413[84]):0.03520665508849236264[67],Bacteria_BacteroidetesChlorobi_group_Bacteroidetes_Cytophagia_Cytophagales_Cytophagaceae_Runella_slithyformis_LSU4_DSM_19594:0.06752111352155454327):0.02564715383925663880[20]):0.01612996394390746671[21],((Bacteria_BacteroidetesChlorobi_group_Bacteroidetes_Cytophagia_Cytophagales_Cytophagaceae_Leadbetterella_byssophila_DSM_17132:0.07833350448276939215,Bacteria_BacteroidetesChlorobi_group_Bacteroidetes_Cytophagia_Cytophagales_Cytophagaceae_Emticicia_oligotrophica_GPTSA100_15_DSM_17448:0.09443531971299046202):0.03166070978133368741[46],Bacteria_BacteroidetesChlorobi_group_Bacteroidetes_Cytophagia_Cytophagales_Cytophagaceae_Flectobacillus_major_VKMB_859_DSM_103:0.06495154803214249484):0.03572352394060639147[17]):0.03842348803885548697[45],((Bacteria_BacteroidetesChlorobi_group_Bacteroidetes_Cytophagia_Cytophagales_Cytophagaceae_Microscilla_marina_ATCC_23134_unfinished_sequence:0.11365490591337737425,(Bacteria_BacteroidetesChlorobi_group_Bacteroidetes_Cytophagia_Cytophagales_Amoebophilaceae_Candidatus_Amoebophilus_asiaticus_5a2:0.24308459490806869074,Bacteria_BacteroidetesChlorobi_group_Bacteroidetes_Cytophagia_Cytophagales_Flammeovirgaceae_Flexithrix_dorotheae_DSM_6795:0.15419216650387296275):0.03808119092547070095[54]):0.01312948203104920449[18],((Bacteria_BacteroidetesChlorobi_group_Bacteroidetes_Cytophagia_Cytophagales_Flammeovirgaceae_Cesiribacter_andamanensis_AMV16:0.05848540883640462873,Bacteria_BacteroidetesChlorobi_group_Bacteroidetes_Cytophagia_Cytophagales_Flammeovirgaceae_Fulvivirga_imtechensis_AK7:0.04239822009801876707):0.01481405495303204228[44],((Bacteria_BacteroidetesChlorobi_group_Bacteroidetes_Bacteroidetes_Order_III._Incertae_sedis_Thermonema_rossianum_DSM_10300:0.17603903524696293270,(Bacteria_BacteroidetesChlorobi_group_Bacteroidetes_Cytophagia_Cytophagales_Cyclobacteriaceae_Echinicola_vietnamensis_KMM_6221_DSM_17526:0.00698303364564224760,((Bacteria_BacteroidetesChlorobi_group_Bacteroidetes_Cytophagia_Cytophagales_Cytophagaceae_Anditalea_andensis_LY1:0.00619187578537876496,((((((Bacteria_BacteroidetesChlorobi_group_Bacteroidetes_Cytophagia_Cytophagales_Cyclobacteriaceae_Nitritalea_halalkaliphila_LW7_Draft1:0.01844672759169645529,Bacteria_BacteroidetesChlorobi_group_Bacteroidetes_Cytophagia_Cytophagales_Cyclobacteriaceae_Algoriphagus_sp._PR1_unfinished_sequence:0.03290503147235344233):0.01239977147167590187[41],Bacteria_BacteroidetesChlorobi_group_Bacteroidetes_Cytophagia_Cytophagales_Cyclobacteriaceae_Mariniradius_saccharolyticus_AK6:0.01193428777623455235):0.01837853716800050621[38],Bacteria_BacteroidetesChlorobi_group_Bacteroidetes_Cytophagia_Cytophagales_Cyclobacteriaceae_Aquiflexum_balticum_BA160_DSM_16537:0.00000100000050002909):0.00620143948128429930[14],(Bacteria_BacteroidetesChlorobi_group_Bacteroidetes_Cytophagia_Cytophagales_Cyclobacteriaceae_Cecembia_lonarensis_LW9:0.03106199844029663981,Bacteria_BacteroidetesChlorobi_group_Bacteroidetes_Cytophagia_Cytophagales_Cyclobacteriaceae_Indibacter_alkaliphilus_LW1_Draft1:0.01244269297518403594):0.01217468397258666957[32]):0.02470952511620502084[36],Bacteria_BacteroidetesChlorobi_group_Bacteroidetes_Cytophagia_Cytophagales_Cyclobacteriaceae_Belliella_baltica_BA134_DSM_15883:0.00000100000050002909):0.00590622633799573436[28],Bacteria_BacteroidetesChlorobi_group_Bacteroidetes_Cytophagia_Cytophagales_Cytophagaceae_Rhodonellum_psychrophilum_DSM_17998:0.01812632468766569790):0.02507610905752698585[42]):0.01962541107387667100[52],Bacteria_BacteroidetesChlorobi_group_Bacteroidetes_Cytophagia_Cytophagales_Cyclobacteriaceae_Cyclobacterium_marinum_DSM_745:0.05735991230729287071):0.01068618233224032446[16]):0.06086489696626858070[62]):0.04573570676453177219[48],Bacteria_BacteroidetesChlorobi_group_Bacteroidetes_Cytophagia_Cytophagales_Flammeovirgaceae_Nafulsella_turpanensis_ZLM_10:0.05879480440891870358):0.00990723361638054523[2]):0.01226452960873274795[1]):0.00345689915815506699[4]):0.01477651019414378403[5],(Bacteria_BacteroidetesChlorobi_group_Bacteroidetes_Cytophagia_Cytophagales_Flammeovirgaceae_Marivirga_tractuosa_DSM_4126:0.13629355668622941677,(Bacteria_BacteroidetesChlorobi_group_Bacteroidetes_Cytophagia_Cytophagales_Cytophagaceae_Cytophaga_hutchinsonii_ATCC_33406:0.08844716298984899028,Bacteria_BacteroidetesChlorobi_group_Bacteroidetes_Cytophagia_Cytophagales_Cytophagaceae_Sporocytophaga_myxococcoides_DSM_11118:0.03644728269629844003):0.03769881063482057038[80]):0.00000100000050002909[7]):0.06282637098280849375[26]):0.02476440483767630707[9]):0.05860333243601804215[20],Bacteria_BacteroidetesChlorobi_group_Bacteroidetes_Cytophagia_Cytophagales_Cytophagaceae_Flexibacter_litoralis_Fx_l1_DSM_6794:0.16623486661399333730):0.10107708065723079727[90]):0.05501689123606712944[14],((Bacteria_BacteroidetesChlorobi_group_Bacteroidetes_Bacteroidetes_Order_II._Incertae_sedis_Rhodothermaceae_Rhodothermus_marinus_DSM_4252:0.07898187876991506762,Bacteria_BacteroidetesChlorobi_group_Bacteroidetes_Bacteroidetes_Order_II._Incertae_sedis_Rhodothermaceae_Salisaeta_longa_DSM_21114:0.18874251664157243313):0.07491018736458410210[99],(Bacteria_BacteroidetesChlorobi_group_Bacteroidetes_Sphingobacteriia_Sphingobacteriales_Chitinophagaceae_Gracilimonas_tropica_DSM_19535:0.05411777335606660772,Bacteria_BacteroidetesChlorobi_group_Bacteroidetes_Sphingobacteriia_Sphingobacteriales_Chitinophagaceae_Balneola_vulgaris_DSM_17893:0.02271682250494571828):0.26273435393072269717[100]):0.08392672111339764818[77]):0.04091286084859103306[15]):0.14319493060581262034[45],(Bacteria_KSB1_uncultured_SMTZ_31:0.14414838990802053553,Bacteria_Caldithrix_RBG_16_Caldithrix_48_16:0.15180469928764558918):0.01832535571898470661[25]):0.02285185087934035048[4]):0.04002781487713395064[13]):0.05710480112851267637[7],((((Bacteria_Zixibacteria_uncultured_DG_27:0.10364695685032687678,Bacteria_Zixibacteria_RBG_16_Zixibacteria_53_22:0.12135645499420298632):0.04969037467270574771[60],Bacteria_Zixibacteria_RBG_16_Zixibacteria_50_21:0.28753704622583947659):0.03604222083776641855[23],((Bacteria_Zixibacteria_RBG_16_Zixibacteria_43_9:0.11339750625303725295,Bacteria_Zixibacteria_uncultured_SMTZ_73_2:0.10282471596041410644):0.03450984696080747205[44],((Bacteria_Zixibacteria_uncultured_SMTZ_73_3:0.06211492818068905380,Bacteria_CP_Zixibacteria_RBG1:0.16061239834458715392):0.02946674800295190008[42],(Bacteria_Zixibacteria_uncultured_SMTZ_73:0.03631815411112758463,Bacteria_Zixibacteria_uncultured_SMTZ1_73:0.03260311859312068489):0.03760711445637816841[94]):0.04804884005730181845[55]):0.03167172335940247191[14]):0.11007233090251386520[85],(Y1_MaxBin.097_rpsC_scaffold_96273_21:0.11343200680060874785,Y1_MaxBin.005_rpsC_scaffold_461_306:0.09060055920400134077):0.45745827816466233529[100]):0.05050003407257828286[27]):0.00872522591146282500[2],(Bacteria_RIFCSPLOWO2_12_FULL_PLX_64_10:0.10992114961574629695,(Bacteria_CP_WS3_candidate_division_WS3_bacterium_SCGC_AAA252_E07_SAK_001_42:0.07327313807223635733,Bacteria_CP_WS3_candidate_division_WS3_bacterium_SCGC_AAA252_D10_SAK_001_39:0.04630436110133013400):0.26152330099054010848[100]):0.12108036979176643733[58]):0.01351555789222138974[1]):0.05528581626184890518[3],Bacteria_Zixibacteria_uncultured_SMTZ_81:0.21281010468245931122):0.03526059352317031242[5]):0.05828546623932922416[21],((((((((Y4_MetaBAT.49_rpsC_scaffold_464_309:0.00000100000050002909,X1_MetaBAT.41_rpsC_scaffold_1872_159:0.00000100000050002909):0.00000100000050002909[34],X3_MetaBAT.9_rpsC_scaffold_70_2337:0.00000100000050002909):0.13728302220542967782[100],(Bacteria_Spirochatetes_Spirochaetia_Spirochaetales_GWB1_Spirochaetes_59_5:0.07039300191233795190,Bacteria_Spirochatetes_Spirochaetia_Spirochaetales_RIFOXYC1_FULL_Spirochaetes_54_7:0.02438944845561444308):0.13382066653192989381[100]):0.12915126442787883132[97],Bacteria_Spirochaetes_Spirochaetia_Spirochaetales_Spirochaetaceae_Treponema_denticola_ATCC_35405:0.23276683159346200913):0.03697900748739230137[56],(Bacteria_Spirochaetes_Spirochaetia_Spirochaetales_Spirochaetaceae_Spirochaeta_sp._L21_RPul_D2:0.19068276608732895316,(Bacteria_Spirochaetes_Spirochaetia_Spirochaetales_Spirochaetaceae_Spirochaeta_sp._Buddy:0.21575246689248403498,Bacteria_Spirochatetes_Spirochaetia_Spirochaetales_RBG_16_Spirochaete_67_19:0.27354870077195353462):0.06769236454222626875[76]):0.07451909359714163628[56]):0.07356639385371431528[54],Bacteria_Spirochaetes_Spirochaetia_Spirochaetales_Spirochaetaceae_Borrelia_garinii_PBi_linear:0.54976266718406674450):0.10447965282526906761[89],Bacteria_Spirochaetes_Spirochaetia_Spirochaetales_Brachyspiraceae_Brachyspira_murdochii_DSM_12563:0.46048264405391403642):0.07046228211896161941[57],(Bacteria_Cloacimonas_DOLZORAL124_Cloacimonas_38_13:0.50596920898455166604,(Y1_MaxBin.041_rpsC_scaffold_1029_52:0.33564491027487047825,(Bacteria_Spirochaetes_Spirochaetia_Leptospirales_Leptospiraceae_Leptonema_illini_3055_DSM_21528:0.33303609110380744118,(Bacteria_Spirochaetes_Spirochaetia_Spirochaetales_Leptospiraceae_Turneriella_parva_H_DSM_21527:0.39776107530019605418,Bacteria_Spirochaetes_Spirochaetia_Spirochaetales_Leptospiraceae_Leptospira_biflexa_serovar_Patoc_strain_Patoc_1_Paris_I:0.22709786583161400975):0.09203232487624377067[53]):0.15129246783311309232[88]):0.16891692774368449736[82]):0.05103505556925626296[5]):0.07983979237749751212[6]):0.06812916576949303027[0]):0.02953327746557851685[0],((((Bacteria_CP_NKB19_candidate_division_NKB19_bacterium_JGI_0000059_N10_TAbiofilm_001_172:0.00000100000050002909,Bacteria_CP_NKB19_candidate_division_NKB19_bacterium_JGI_0000039_J10_Combined_Assembly_NKB19_1__NKB19:0.00613154982643697444):0.36147967360463006958[100],Y4_MetaBAT.110_rpsC_scaffold_8243_11:0.17859956722227576797):0.22754949221739242948[99],((Bacteria_Bdellovibrio_Bdellovibrionales_RBG_16_Bdellovibrionales_40_8:0.10546447661581224986,Bacteria_Proteobacteria_deltaepsilon_subdivisions_Deltaproteobacteria_Bdellovibrionales_Bdellovibrionaceae_Bdellovibrio_bacteriovorus_HD100:0.13274339755700786947):0.24226894795855269393[100],((Bacteria_Bdellovibrio_Bdellovibrionales_Bacteroivoracaceae_GWA2_Bdellovibrionales_49_15:0.11980976260930838173,(Bacteria_Bdellovibrio_Bdellovibrionales_Bacteroivoracaceae_RIFOXYA1_FULL_Bacteriovorax_38_20:0.05594486302696066726,Bacteria_Proteobacteria_deltaepsilon_subdivisions_Deltaproteobacteria_Bdellovibrionales_Bacteriovoracaceae_Bacteriovorax_marinus_SJ:0.09167542880159976204):0.07481275012007991554[84]):0.26648025963278110240[96],(Bacteria_Bdellovibrio_Bdellovibrionales_Bdellovibrionaceae_GWA1_Bdellovibrionales_52_35:0.06090257066534596891,Bacteria_Bdellovibrio_Bdellovibrionales_Bacteroivoracaceae_RIFOXYD1_FULL_Bdellovibrionales_53_11:0.08102099863908249211):0.22500324993926140715[100]):0.05948379779149867708[37]):0.05206219498616779934[32]):0.03965925155516469153[6],((Bacteria_Proteobacteria_Alphaproteobacteria_Rickettsiales_Candidatus_Midichloria_mitochondrii_IricVA:0.40207418530253730138,((Bacteria_Proteobacteria_Alphaproteobacteria_Rickettsiales_Anaplasmataceae_Neorickettsia_sennetsu_Miyayama:0.50598500198705376185,Bacteria_Proteobacteria_Alphaproteobacteria_Rickettsiales_Anaplasmataceae_Candidatus_Xenolissoclinum_pacificiensis_L6:0.40567942049086919143):0.19363540221089831084[89],(Bacteria_Proteobacteria_Alphaproteobacteria_Rickettsiales_Anaplasmataceae_Wolbachieae_Wolbachia_endosymbiont_of_Drosophila_melanogaster:0.22313506187456683127,(Bacteria_Proteobacteria_Alphaproteobacteria_Rickettsiales_Anaplasmataceae_Anaplasma_marginale_St._Maries:0.14387898394519355039,Bacteria_Proteobacteria_Alphaproteobacteria_Rickettsiales_Anaplasmataceae_Ehrlichia_chaffeensis_Osceola:0.10869233493593206952):0.17785611028449116455[99]):0.11885116197411009498[89]):0.06327463154293684611[59]):0.04031970055027901678[12],(Bacteria_Proteobacteria_Alphaproteobacteria_Rickettsiales_Rickettsiaceae_Rickettsieae_Orientia_tsutsugamushi_Boryong:0.44271783276818671427,Bacteria_Proteobacteria_Alphaproteobacteria_Rickettsiales_Rickettsiaceae_Rickettsieae_Rickettsia_conorii_Malish_7:0.32833467507212354963):0.22224484117082016210[82]):0.11288307265517080746[14]):0.04792975601088091120[0]):0.01489255944284250364[0]):0.02459510896725047857[0]):0.01640298046740663873[0],(((Bacteria_TM6_bacterium_JCVI_TM6SC1:0.35314942772402568849,(((Bacteria_CP_TM6_GWF2_TM6_32_72:0.22449085626769649249,Bacteria_TM6_RIFCSPHIGHO2_12_FULL_TM6_38_8:0.38314657901958154573):0.04951330667527785445[20],(Bacteria_TM6_RIFCSPHIGHO2_12_FULL_TM6_32_22:0.32161487981745801035,(Bacteria_CP_TM6_GWE2_TM6_41_16:0.26242540542411396665,Bacteria_TM6_RIFCSPHIGHO2_12_FULL_TM6_36_22:0.33603431084607454649):0.06023590497911756464[16]):0.03601214309103056843[3]):0.05262895923818913108[2],(Bacteria_CP_TM6_GWF2_TM6_30_66:0.27628619513955710030,(((Bacteria_CP_TM6_GWF2_TM6_36_6_partial:0.09514510437332796000,Bacteria_CP_TM6_GWF2_TM6_37_49:0.16039871697405347351):0.07595564030298913860[92],Bacteria_CP_TM6_GWF2_TM6_38_10:0.11374676705704950264):0.10756162756822572335[99],Bacteria_CP_TM6_GWF2_TM6_28_16:0.19064815664744336199):0.19141048227502774348[99]):0.06715219423559326550[56]):0.00795811139180673845[1]):0.13255833376195297335[32],(Bacteria_CP_TM6_GWF2_TM6_43_17_partial:0.15039480161209572984,(Bacteria_CP_TM6_GWE2_TM6_42_60:0.12672574684380516485,Bacteria_CP_TM6_gwf2_TM6_43_87:0.08876259463478899936):0.08877358874778264186[99]):0.25576994321903145924[100]):0.17829310799515971087[95],((((Bacteria_Actinobacteria_Actinobacteria_Acidimicrobidae_Acidimicrobiales_Acidimicrobineae_Acidimicrobiaceae_Acidimicrobium_ferrooxidans_DSM_10331:0.11301745614931227313,Bacteria_Actinobacteria_Actinobacteria_Acidimicrobidae_Acidimicrobiales_Acidimicrobineae_Acidimicrobiaceae_Ferrimicrobium_acidiphilum_DSM_19497:0.15515485871954204367):0.20118632007706183096[100],((Bacteria_Actinobacteria_Actinobacteria_Nitriliruptoridae_Nitriliruptorales_Nitriliruptoraceae_Nitriliruptor_alkaliphilus_DSM_45188:0.34838013964426972624,((Y1_MetaBAT.93_rpsC_scaffold_7224_96:0.09801784157625310911,Bacteria_Actinobacteria_Actinobacteria_Actinobacteridae_Actinomycetales_Frankineae_Frankiaceae_Frankia_alni_ACN14a:0.09186267130087091837):0.01475901933454792057[12],((Bacteria_Actinobacteria_Actinobacteria_Actinobacteridae_Actinomycetales_Propionibacterineae_Nocardioidaceae_Actinopolymorpha_alba_DSM_45243:0.11369357659340569022,((((((Bacteria_Actinobacteria_Actinobacteria_Actinobacteridae_Bifidobacteriales_Bifidobacteriaceae_Parascardovia_denticolens_DSM_10105_Contig1484:0.02149779755469485160,Bacteria_Actinobacteria_Actinobacteria_Actinobacteridae_Bifidobacteriales_Bifidobacteriaceae_Alloscardovia_omnicolens_DSM_21503:0.05608368041663536890):0.02443179559664561754[61],Bacteria_Actinobacteria_Actinobacteria_Actinobacteridae_Bifidobacteriales_Bifidobacteriaceae_Scardovia_inopinata_F0304_genomic_scaffold_supercont1.1:0.01525061246221489329):0.02253287607030295125[38],Bacteria_Actinobacteria_Actinobacteria_Actinobacteridae_Bifidobacteriales_Bifidobacteriaceae_Gardnerella_vaginalis_409_05:0.03761371019555646844):0.01311835359871719141[34],Bacteria_Actinobacteria_Actinobacteria_Actinobacteridae_Bifidobacteriales_Bifidobacteriaceae_Bifidobacterium_animalis_animalis_ATCC_25527:0.02866600918127616693):0.25387798074073231192[100],(Bacteria_Actinobacteria_Actinobacteria_Actinobacteridae_Actinomycetales_Propionibacterineae_Propionibacteriaceae_Microlunatus_phosphovorus_NM_1:0.03919217708712450371,(Bacteria_Actinobacteria_Actinobacteria_Actinobacteridae_Actinomycetales_Propionibacterineae_Nocardioidaceae_Propionicicella_superfundia_DSM_22317:0.06143245362176024543,(((Bacteria_Actinobacteria_Actinobacteria_Propionibacteriales_Propionibacteriaceae_Propionibacterium_CG_Propioni_01:0.00000100000050002909,Bacteria_Actinobacteria_Actinobacteria_Actinobacteridae_Actinomycetales_Propionibacterineae_Propionibacteriaceae_Propionibacterium_acnes_KPA171202:0.00000100000050002909):0.00000100000050002909[34],Y1_MetaBAT.78_rpsC_scaffold_5746_124:0.00000100000050002909):0.05488616419212239556[100],(Bacteria_Actinobacteria_Actinobacteria_Actinobacteridae_Actinomycetales_Propionibacterineae_Propionibacteriaceae_Propionimicrobium_lymphophilum_DSM_4903:0.14532662762722489691,Bacteria_Actinobacteria_Actinobacteria_Actinobacteridae_Actinomycetales_Propionibacterineae_Propionibacteriaceae_Aestuariimicrobium_kwangyangense_DSM_21549:0.08595780459802568330):0.02407978061420251725[81]):0.05917186836226367985[94]):0.08902223505465435560[100]):0.03221426350201957167[97]):0.03898431299774151454[23],(Bacteria_Actinobacteria_Actinobacteria_Actinobacteridae_Actinomycetales_Pseudonocardineae_Pseudonocardiaceae_Jiangella_gansuensis_YIM_002_DSM_44835:0.13916238454022200610,((Bacteria_Actinobacteria_Actinobacteria_Actinobacteridae_Actinomycetales_Propionibacterineae_Nocardioidaceae_Aeromicrobium_marinum_DSM_15272:0.03995633602086000324,(Bacteria_Actinobacteria_Actinobacteria_Actinobacteridae_Actinomycetales_Propionibacterineae_Nocardioidaceae_Nocardioidaceae_bacterium_Broad_1_cont1.61:0.02013356318209577958,(Bacteria_Actinobacteria_Actinobacteria_Actinobacteridae_Actinomycetales_Propionibacterineae_Nocardioidaceae_Marmoricola_sp._URHB0036:0.05053582435279480728,Bacteria_Actinobacteria_Actinobacteria_Actinobacteridae_Actinomycetales_Propionibacterineae_Nocardioidaceae_Nocardioides_sp._JS614:0.00000100000050002909):0.01324686134315188404[57]):0.04715929809403779371[90]):0.02002529867589357068[48],Bacteria_Actinobacteria_Actinobacteria_Actinobacteridae_Actinomycetales_Propionibacterineae_Nocardioidaceae_Kribbella_flavida_DSM_17836:0.04132988073705413934):0.00199409987056394390[33]):0.04049423517341422391[60]):0.02368956422432817732[4]):0.02000990907745196778[2],(((Bacteria_Actinobacteria_Actinobacteria_Actinobacteridae_Actinomycetales_Streptosporangineae_Streptosporangiaceae_Nonomuraea_coxensis_DSM_45129:0.00609370437126803208,(Bacteria_Actinobacteria_Actinobacteria_Actinobacteridae_Actinomycetales_Streptosporangineae_Streptosporangiaceae_Microbispora_sp._ATCC_PTA_5024:0.00609751278299180445,Bacteria_Actinobacteria_Actinobacteria_Actinobacteridae_Actinomycetales_Streptosporangineae_Streptosporangiaceae_Streptosporangium_roseum_DSM_43021:0.01918415093213496000):0.00599347300060968508[66]):0.01385754930859569613[91],Bacteria_Actinobacteria_Actinobacteria_Actinobacteridae_Actinomycetales_Pseudonocardineae_Pseudonocardiaceae_Thermobispora_bispora_DSM_43833:0.02302060227270971357):0.01958318969257291306[79],((Bacteria_Actinobacteria_Actinobacteria_Actinobacteridae_Actinomycetales_Frankineae_Acidothermaceae_Acidothermus_cellulolyticus_11B:0.08357249582483648742,(((Bacteria_Actinobacteria_Actinobacteria_Actinobacteridae_Actinomycetales_Frankineae_Cryptosporangiaceae_Cryptosporangium_arvum_YU_629_21_DSM_44712:0.04175409347622700135,((((((Bacteria_Actinobacteria_Actinobacteria_Actinobacteridae_Actinomycetales_Pseudonocardineae_Pseudonocardiaceae_Actinokineospora_inagensis_DSM_44258:0.03829774901829864631,Bacteria_Actinobacteria_Actinobacteria_Actinobacteridae_Actinomycetales_Pseudonocardineae_Pseudonocardiaceae_Kutzneria_albida_DSM_43870:0.02112983009304589613):0.02322320663785477218[47],(Bacteria_Actinobacteria_Actinobacteria_Actinobacteridae_Actinomycetales_Pseudonocardineae_Pseudonocardiaceae_Saccharothrix_espanaensis_DSM_44229:0.00635164844020842494,(Bacteria_Actinobacteria_Actinobacteria_Actinobacteridae_Actinomycetales_Pseudonocardineae_Pseudonocardiaceae_Actinosynnema_mirum_DSM_43827:0.00604416881305650661,(Bacteria_Actinobacteria_Actinobacteria_Actinobacteridae_Actinomycetales_Pseudonocardineae_Pseudonocardiaceae_Amycolatopsis_mediterranei_RB:0.02484832257040548581,(Bacteria_Actinobacteria_Actinobacteria_Actinobacteridae_Actinomycetales_Pseudonocardineae_Pseudonocardiaceae_Saccharomonospora_viridis_DSM_43017:0.01187793812466264587,(Bacteria_Actinobacteria_Actinobacteria_Actinobacteridae_Actinomycetales_Pseudonocardineae_Pseudonocardiaceae_Thermocrispum_agreste_DSM_44070:0.07347011887440926814,Bacteria_Actinobacteria_Actinobacteria_Actinobacteridae_Actinomycetales_Pseudonocardineae_Pseudonocardiaceae_Prauserella_rugosa_DSM_43194:0.03111075708035131518):0.00634483533750510378[36]):0.01309399092254213103[36]):0.03214412771356092019[71]):0.00000100000050002909[16]):0.01478726672609047971[42]):0.01625194206277065512[13],((Bacteria_Actinobacteria_Actinobacteria_Actinobacteridae_Actinomycetales_Pseudonocardineae_Pseudonocardiaceae_Pseudonocardia_dioxanivorans_CB1190:0.00778015391021331069,((Bacteria_Actinobacteria_Actinobacteria_Actinobacteridae_Actinomycetales_Corynebacterineae_Nocardiaceae_Nocardia_brasiliensis_ATCC_700358:0.01812758311363889957,((Bacteria_Actinobacteria_Actinobacteria_Actinobacteridae_Actinomycetales_Corynebacterineae_Nocardiaceae_Rhodococcus_sp._BCP1:0.01281588075013379360,(Bacteria_Actinobacteria_Actinobacteria_Actinobacteridae_Actinomycetales_Corynebacterineae_Mycobacteriaceae_Mycobacterium_abscessus_bolletii_50594:0.02543628555022220059,(Bacteria_Actinobacteria_Actinobacteria_Corynebacteriales_Gordoniaceae_Gordonia_sp._KTR9:0.01268115325170409390,Bacteria_Actinobacteria_Actinobacteria_Corynebacteriales_Gordoniaceae_Gordonia_bronchialis_DSM_43247:0.01194155637664072629):0.03060509124609163412[97]):0.01175824434433800705[24]):0.01251241214367757038[9],(Bacteria_Actinobacteria_Actinobacteria_Actinobacteridae_Actinomycetales_Corynebacterineae_Tsukamurellaceae_Tsukamurella_paurometabola_DSM_20162:0.05105631180987652007,Bacteria_Actinobacteria_Actinobacteria_Actinobacteridae_Actinomycetales_Corynebacterineae_Mycobacteriaceae_Amycolicicoccus_subflavus_DQS3_9A1:0.03842052683816190445):0.00813194501855372780[53]):0.00623819097313786652[16]):0.01194365231957740005[15],((Bacteria_Actinobacteria_Actinobacteria_Actinobacteridae_Actinomycetales_Corynebacterineae_Segniliparaceae_Segniliparus_rotundus_DSM_44985:0.09022874698244709446,(Bacteria_Actinobacteria_Actinobacteria_Actinobacteridae_Actinomycetales_Corynebacterineae_Dietziaceae_Dietzia_cinnamea_P4_contig00104:0.07266877615577775618,(Bacteria_Actinobacteria_Actinobacteria_Actinobacteridae_Bifidobacteriales_unclassified_Bifidobacteriales_Turicella_otitidis_ATCC_51513:0.10796963802148638878,Bacteria_Actinobacteria_Actinobacteria_Actinobacteridae_Actinomycetales_Corynebacterineae_Corynebacteriaceae_Corynebacterium_argentoratense_DSM_44202:0.04640741505703259440):0.10057019927959932881[100]):0.08020977912740358262[97]):0.04487253400784010221[37],Bacteria_Actinobacteria_Actinobacteria_Actinobacteridae_Actinomycetales_Corynebacterineae_Nocardiaceae_Smaragdicoccus_niigatensis_DSM_44881:0.05825671253165794206):0.02255403267222129415[20]):0.03871949495432374516[29]):0.02441410258776621073[15],Bacteria_Actinobacteria_Actinobacteria_Actinobacteridae_Actinomycetales_Pseudonocardineae_Pseudonocardiaceae_Actinoalloteichus_cyanogriseus_DSM_43889:0.08646183744673779925):0.00000100000050002909[7]):0.01690494410448252494[6],(((Bacteria_Actinobacteria_Actinobacteria_Actinobacteridae_Actinomycetales_Actinopolysporineae_Actinopolysporaceae_Actinopolyspora_mortivallis_HS_1_DSM_44261:0.04363650998745746690,Bacteria_Actinobacteria_Actinobacteria_Actinobacteridae_Actinomycetales_Pseudonocardineae_Pseudonocardiaceae_Saccharopolyspora_erythraea_NRRL_2338:0.01381582986966080860):0.03691044883065819349[72],Bacteria_Actinobacteria_Actinobacteria_Actinobacteridae_Actinomycetales_Pseudonocardineae_Pseudonocardiaceae_Actinomycetospora_chiangmaiensis_DSM_45062:0.04118193397196599770):0.01702262506478382370[18],Bacteria_Actinobacteria_Actinobacteria_Actinobacteridae_Actinomycetales_Pseudonocardineae_Pseudonocardiaceae_Sciscionella_marina_DSM_45152:0.11189350513206644533):0.00000100000050002909[4]):0.01395346549495943972[14],Bacteria_Actinobacteria_Actinobacteria_Actinobacteridae_Actinomycetales_Frankineae_Nakamurellaceae_Nakamurella_multipartita_DSM_44233:0.06229882247963655639):0.04004793881021748853[29],((Bacteria_Actinobacteria_Actinobacteria_Actinobacteridae_Actinomycetales_Glycomycineae_Glycomycetaceae_Stackebrandtia_nassauensis_DSM_44728:0.12329849808190780636,(Bacteria_Actinobacteria_Actinobacteria_Actinobacteridae_Actinomycetales_Glycomycineae_Glycomycetaceae_Haloglycomyces_albus_DSM_45210:0.06906346227156302808,Bacteria_Actinobacteria_Actinobacteria_Actinobacteridae_Actinomycetales_Glycomycineae_Glycomycetaceae_Glycomyces_arizonensis_DSM_44726:0.01523402126432534670):0.04594844682726891699[100]):0.11329643068855686783[97],((((Bacteria_Actinobacteria_Actinobacteria_Actinobacteridae_Actinomycetales_Micromonosporineae_Micromonosporaceae_Micromonosporaceae_bacterium_URHE0070:0.03750451814403257811,(Bacteria_Actinobacteria_Actinobacteria_Actinobacteridae_Actinomycetales_Micromonosporineae_Micromonosporaceae_Hamadaea_tsunoensis_DSM_44101:0.03216003920322009491,Bacteria_Actinobacteria_Actinobacteria_Actinobacteridae_Actinomycetales_Micromonosporineae_Micromonosporaceae_Catelliglobosispora_koreensis_DSM_44566:0.06019849060518178696):0.02440451360731131156[53]):0.00000100000050002909[29],(Bacteria_Actinobacteria_Actinobacteria_Actinobacteridae_Actinomycetales_Micromonosporineae_Micromonosporaceae_Actinoplanes_missouriensis_NBRC_102363:0.00000100000050002909,(Bacteria_Actinobacteria_Actinobacteria_Actinobacteridae_Actinomycetales_Micromonosporineae_Micromonosporaceae_Micromonospora_sp._L5:0.01960174981324883797,Bacteria_Actinobacteria_Actinobacteria_Actinobacteridae_Actinomycetales_Micromonosporineae_Micromonosporaceae_Verrucosispora_maris_AB_18_032:0.00628566612579359134):0.02569742354462598716[73]):0.00655996583739747261[37]):0.00635322405503478075[17],Bacteria_Actinobacteria_Actinobacteria_Actinobacteridae_Actinomycetales_Micromonosporineae_Micromonosporaceae_Salinispora_arenicola_CNS_205:0.01258134033291898046):0.02523570285578123629[73],Bacteria_Actinobacteria_Actinobacteria_Actinobacteridae_Actinomycetales_Micromonosporineae_Micromonosporaceae_Longispora_albida_DSM_44784:0.03731282202219648320):0.02421728291591489918[94]):0.02655096895771439508[39]):0.02025864713806499809[26]):0.01816114611267606940[20],(((((Bacteria_Actinobacteria_Actinobacteria_Actinobacteridae_Actinomycetales_Micrococcineae_Intrasporangiaceae_Janibacter_sp._HTCC2649:0.03947515136457895035,(Bacteria_Actinobacteria_Actinobacteria_Actinobacteridae_Actinomycetales_Micrococcineae_Dermacoccaceae_Demetria_terragena_DSM_11295:0.06110862596653222206,Bacteria_Actinobacteria_Actinobacteria_Actinobacteridae_Actinomycetales_Micrococcineae_Intrasporangiaceae_Tetrasphaera_elongata_DSM_14184:0.03495970077315076890):0.01778245331215977734[36]):0.02118069871969472176[28],(Bacteria_Actinobacteria_Actinobacteria_Actinobacteridae_Actinomycetales_Micrococcineae_Intrasporangiaceae_Terracoccus_sp._273MFTsu3.1:0.02665077393929706287,Bacteria_Actinobacteria_Actinobacteria_Actinobacteridae_Actinomycetales_Micrococcineae_Intrasporangiaceae_Intrasporangium_calvum_DSM_43043:0.01192261030521151420):0.04805151456866593035[97]):0.00934908703669798911[4],(Bacteria_Actinobacteria_Actinobacteria_Actinobacteridae_Actinomycetales_Micrococcineae_Dermabacteraceae_Dermabacter_sp._HFH0086:0.04202425501079817827,Bacteria_Actinobacteria_Actinobacteria_Actinobacteridae_Actinomycetales_Micrococcineae_Dermabacteraceae_Brachybacterium_faecium_DSM_4810:0.02227837566760804133):0.05268677251570281356[83]):0.00677822071049503667[1],(((Bacteria_Actinobacteria_Actinobacteria_Actinobacteridae_Actinomycetales_Micrococcineae_Intrasporangiaceae_Arsenicicoccus_bolidensis_DSM_15745:0.04487652054802723778,((((Bacteria_Actinobacteria_Actinobacteria_Actinobacteridae_Actinomycetales_Micrococcineae_Micrococcaceae_Acaricomes_phytoseiuli_DSM_14247:0.02153066179676935143,(Bacteria_Actinobacteria_Actinobacteria_Actinobacteridae_Actinomycetales_Micrococcineae_Micrococcaceae_Renibacterium_salmoninarum_ATCC_33209:0.01352834124226039506,Bacteria_Actinobacteria_Actinobacteria_Actinobacteridae_Actinomycetales_Micrococcineae_Micrococcaceae_Arthrobacter_phenanthrenivorans_Sphe3:0.03620675523825157838):0.01936076702341627334[60]):0.02772841408231451962[75],(Bacteria_Actinobacteria_Actinobacteria_Actinobacteridae_Actinomycetales_Micrococcineae_Micrococcaceae_Kocuria_rhizophila_DC2201:0.02599835331948790323,((Bacteria_Actinobacteria_Actinobacteria_Actinobacteridae_Actinomycetales_Micrococcineae_Micrococcaceae_Nesterenkonia_alba_DSM_19423:0.09897168514522892979,(Bacteria_Actinobacteria_Actinobacteria_Actinobacteridae_Actinomycetales_Micrococcineae_Yaniellaceae_Yaniella_halotolerans_DSM_15476:0.17600831343554118602,(Bacteria_Actinobacteria_Actinobacteria_Actinobacteridae_Actinomycetales_Micrococcineae_Micrococcaceae_Micrococcus_luteus_NCTC_2665:0.03938083161276184629,Bacteria_Actinobacteria_Actinobacteria_Actinobacteridae_Actinomycetales_Micrococcineae_Micrococcaceae_Citricoccus_sp._CH26A:0.02694533783169071259):0.00918380637549552625[51]):0.01474834659781075127[30]):0.03423747223478131735[63],(Bacteria_Actinobacteria_Actinobacteria_Micrococcales_Micrococcaceae_Rothia_dentocariosa_ATCC_17931:0.10399273314222229336,Bacteria_Actinobacteria_Actinobacteria_Actinobacteridae_Actinomycetales_Micrococcineae_Brevibacteriaceae_Brevibacterium_linens_BL2:0.09569039194394778070):0.01665452143633656609[8]):0.00000100000050002909[1]):0.04249765030388633069[14]):0.05836103253591542334[27],((Bacteria_Actinobacteria_Actinobacteria_Actinobacteridae_Actinomycetales_Micrococcineae_Beutenbergiaceae_Beutenbergia_cavernae_DSM_12333:0.03399580653209446912,((Bacteria_Actinobacteria_Actinobacteria_Actinobacteridae_Actinomycetales_Micrococcineae_Bogoriellaceae_Georgenia_sp._SUBG003:0.02960797892760154079,(((Bacteria_Actinobacteria_Actinobacteria_Actinobacteridae_Actinomycetales_Actinomycineae_Actinomycetaceae_Arcanobacterium_haemolyticum_DSM_20595:0.04763256624980879289,(Bacteria_Actinobacteria_Actinobacteria_Actinobacteridae_Actinomycetales_Actinomycineae_Actinomycetaceae_Trueperella_pyogenes_TP6375:0.02499628170688368914,Bacteria_Actinobacteria_Actinobacteria_Actinobacteridae_Actinomycetales_Actinomycineae_Actinomycetaceae_Actinobaculum_schaalii_CCUG_27420:0.08437994429727539714):0.03480517164461467694[69]):0.10789487593887664429[98],Bacteria_Actinobacteria_Actinobacteria_Actinobacteridae_Actinomycetales_Actinomycineae_Actinomycetaceae_Varibaculum_cambriense_DSM_15806:0.08218053959438083311):0.01550851120709403029[32],((Bacteria_Actinobacteria_Actinobacteria_Actinobacteridae_Actinomycetales_Actinomycineae_Actinomycetaceae_Actinomyces_naeslundii_Howell_279_ATCC_12104:0.00000100000050002909,Bacteria_Actinobacteria_Actinobacteria_Actinobacteridae_Actinomycetales_Actinomycineae_Actinomycetaceae_Actinomyces_sp._oral_taxon_170_str._F0386:0.00000100000050002909):0.04140268105699526635[100],Bacteria_Actinobacteria_Actinobacteria_Actinobacteridae_Actinomycetales_Actinomycineae_Actinomycetaceae_MobiluncusFalcivibrio_group_Mobiluncus_curtisii_ATCC_43063:0.10891775543795127745):0.02712051502169941439[48]):0.03336421002638687017[37]):0.01464384713983806451[15],Bacteria_Actinobacteria_Actinobacteria_Actinobacteridae_Actinomycetales_Micrococcineae_unclassified_Micrococcineae_Ruania_albidiflava_DSM_18029:0.05992054315974386369):0.00511489975788644285[16]):0.01785360549347030784[19],((((Bacteria_Actinobacteria_Actinobacteria_Actinobacteridae_Actinomycetales_Micrococcineae_Cellulomonadaceae_Actinotalea_ferrariae_CF5_4:0.03226060363033300682,Bacteria_Actinobacteria_Actinobacteria_Actinobacteridae_Actinomycetales_Micrococcineae_Jonesiaceae_Jonesia_denitrificans_DSM_20603:0.02542960195851117974):0.00638045058234225620[45],(Bacteria_Actinobacteria_Actinobacteria_Actinobacteridae_Actinomycetales_Micrococcineae_Promicromonosporaceae_Xylanimonas_cellulosilytica_DSM_15894:0.01906613169593443860,(((Bacteria_Actinobacteria_Actinobacteria_Actinobacteridae_Actinomycetales_Micrococcineae_Promicromonosporaceae_Cellulosimicrobium_cellulans_J36_ICCI:0.00623450776183853261,Bacteria_Actinobacteria_Actinobacteria_Actinobacteridae_Actinomycetales_Micrococcineae_Promicromonosporaceae_Promicromonospora_kroppenstedtii_RS16_DSM_19349:0.02518198267335242449):0.01253124899467745849[45],Bacteria_Actinobacteria_Actinobacteria_Actinobacteridae_Actinomycetales_Micrococcineae_Promicromonosporaceae_Isoptericola_variabilis_225:0.00613303494441688659):0.01224133485977346551[14],Bacteria_Actinobacteria_Actinobacteria_Actinobacteridae_Actinomycetales_Micrococcineae_Cellulomonadaceae_Cellulomonas_flavigena_DSM_20109:0.02518410584242091257):0.00598630595348164773[3]):0.01255068123288682717[7]):0.01235088223966653020[6],Bacteria_Actinobacteria_Actinobacteria_Actinobacteridae_Actinomycetales_Micrococcineae_Sanguibacteraceae_Sanguibacter_keddieii_DSM_10542:0.00000100000050002909):0.00670010766563910315[10],Bacteria_Actinobacteria_Actinobacteria_Actinobacteridae_Actinomycetales_Micrococcineae_Cellulomonadaceae_Paraoerskovia_marina_DSM_21750:0.04510298743582089737):0.02166535571346242875[42]):0.00722040948745431618[11]):0.03007501966429109233[0],(Bacteria_Actinobacteria_Actinobacteria_Actinobacteridae_Actinomycetales_Micrococcineae_Intrasporangiaceae_Serinicoccus_marinus_MCCC_1A05965:0.03128534356404812783,Bacteria_Actinobacteria_Actinobacteria_Actinobacteridae_Actinomycetales_Micrococcineae_Intrasporangiaceae_Ornithinimicrobium_pekingense_DSM_21552:0.00884396600350232688):0.06287448179071604415[99]):0.00644957375379917597[0]):0.00875053895090572784[0],((Bacteria_Actinobacteria_Actinobacteria_Actinobacteridae_Actinomycetales_Micrococcineae_Dermatophilaceae_Kineosphaera_limosa_NBRC_100340:0.02047181624501021036,(((Bacteria_Actinobacteria_Actinobacteria_Micrococcales_Microbacteriaceae_Candidatus_Rhodoluna_lacicola_MWH_Ta8_Sequence_finished_Aug._2010:0.09302377549734881790,(Bacteria_Actinobacteria_Actinobacteria_Actinobacteridae_Actinomycetales_Micrococcineae_Microbacteriaceae_Herbiconiux_sp._YR403:0.01262570192845243085,(((Bacteria_Actinobacteria_Actinobacteria_Actinobacteridae_Actinomycetales_Micrococcineae_Microbacteriaceae_Humibacter_albus_DSM_18994:0.01884599891359654833,(((Bacteria_Actinobacteria_Actinobacteria_Actinobacteridae_Actinomycetales_Micrococcineae_Microbacteriaceae_Curtobacterium_ginsengisoli_DSM_22003:0.03782772610501757005,Bacteria_Actinobacteria_Actinobacteria_Actinobacteridae_Actinomycetales_Micrococcineae_Microbacteriaceae_Agrococcus_lahaulensis_DSM_17612:0.06411867741682444888):0.00000100000050002909[8],((Bacteria_Actinobacteria_Actinobacteria_Actinobacteridae_Actinomycetales_Micrococcineae_Microbacteriaceae_Clavibacter_michiganensis_subsp._michiganensis_NCPPB_382:0.04340482144566357170,Bacteria_Actinobacteria_Actinobacteria_Actinobacteridae_Actinomycetales_Micrococcineae_Microbacteriaceae_Salinibacterium_amurskyense_PAMC_21357:0.04726109063982877195):0.01627519705989396645[25],(((Bacteria_Actinobacteria_marine_actinobacterium_IMCC13023:0.14759786380233147485,(Bacteria_Actinobacteria_Actinobacteria_Actinobacteridae_Actinomycetales_Micrococcineae_Microbacteriaceae_Gulosibacter_molinativorax_DSM_13485:0.00106258142073690793,Bacteria_Actinobacteria_Actinobacteria_Micrococcales_Microbacteriaceae_Zimmermannella_faecalis_ATCC_13722:0.09269782697924161541):0.06116800317118442631[97]):0.02999375791156760895[11],(Bacteria_Actinobacteria_Actinobacteria_Actinobacteridae_Actinomycetales_Micrococcineae_Microbacteriaceae_Curtobacterium_sp._9128:0.02403993873544690851,Bacteria_Actinobacteria_Actinobacteria_Actinobacteridae_Actinomycetales_Micrococcineae_Microbacteriaceae_Curtobacterium_flaccumfaciens_UCD_AKU:0.00901759081789566160):0.05842571738749434418[98]):0.01994653906050465261[11],Y3_MaxBin.028_rpsC_scaffold_247_292:0.01692660798807366085):0.00723749151808260500[2]):0.01591073150294453759[2]):0.01841825715984244521[2],Y5_MaxBin.063_rpsC_scaffold_2022_155:0.04416921266924420802):0.00000100000050002909[0]):0.00596047097437426253[0],((Bacteria_Actinobacteria_Actinobacteria_Actinobacteridae_Actinomycetales_Micrococcineae_Microbacteriaceae_Agromyces_subbeticus_DSM_16689:0.00616827665496965521,(Bacteria_Actinobacteria_Actinobacteria_Actinobacteridae_Actinomycetales_Micrococcineae_Microbacteriaceae_Rathayibacter_toxicus_DSM_7488:0.03823737223104405059,(Bacteria_Actinobacteria_Actinobacteria_Actinobacteridae_Actinomycetales_Micrococcineae_Microbacteriaceae_Leucobacter_chromiiresistens_JG_31:0.07186884505856951100,Bacteria_Actinobacteria_Actinobacteria_Actinobacteridae_Actinomycetales_Micrococcineae_Microbacteriaceae_Microbacterium_paraoxydans_DH1b:0.01938374831748325769):0.00578080706864999693[2]):0.00638575214698481903[4]):0.00608347704593294094[3],((Bacteria_Actinobacteria_Actinobacteria_Actinobacteridae_Actinomycetales_Micrococcineae_Microbacteriaceae_Glaciibacter_superstes_DSM_21135:0.03193866838269100727,Bacteria_Actinobacteria_Actinobacteria_Actinobacteridae_Actinomycetales_Micrococcineae_Microbacteriaceae_Cryocola_sp._340MFSha3.1:0.00000100000050002909):0.02687171399866375085[78],Bacteria_Actinobacteria_Actinobacteria_Actinobacteridae_Actinomycetales_Micrococcineae_Microbacteriaceae_Leifsonia_xyli_xyli_CTCB07:0.03757028407170872469):0.00716145751865105134[10]):0.00648710204760090999[2]):0.01147852978329539156[2],Bacteria_Actinobacteria_Actinobacteria_Actinobacteridae_Actinomycetales_Micrococcineae_Microbacteriaceae_Cryobacterium_sp._MLB_32:0.01979466514325620152):0.01382231166808450470[11]):0.05681062189611457702[29]):0.06357884273000846687[87],Bacteria_Actinobacteria_Actinobacteria_Actinobacteridae_Actinomycetales_Micrococcineae_Dermatophilaceae_Dermatophilus_congolensis_DSM_44180:0.04995382271684876974):0.05454947632465143026[18],Bacteria_Actinobacteria_Actinobacteria_Actinobacteridae_Actinomycetales_Micrococcineae_Dermatophilaceae_Mobilicoccus_pelagius_NBRC_104925:0.00000100000050002909):0.01270432790459773489[4]):0.01832222077441417185[3],Bacteria_Actinobacteria_Actinobacteria_Actinobacteridae_Actinomycetales_Micrococcineae_Dermatophilaceae_Austwickia_chelonae_NBRC_105200:0.02513266862708705626):0.02567708400674669628[2]):0.00819105497152708070[0],(Bacteria_Actinobacteria_Actinobacteria_Actinobacteridae_Actinomycetales_Micrococcineae_Dermacoccaceae_Dermacoccus_nishinomiyaensis_M25:0.05161742931980026206,Bacteria_Actinobacteria_Actinobacteria_Actinobacteridae_Actinomycetales_Micrococcineae_Dermacoccaceae_Kytococcus_sedentarius_DSM_20547:0.05920066696838083981):0.04720304193150683808[65]):0.00231894000069278027[0]):0.04426332383583461705[11],Bacteria_Actinobacteria_Actinobacteria_Actinobacteridae_Actinomycetales_Frankineae_Geodermatophilaceae_Geodermatophilus_obscurus_DSM_43160:0.01394954324863183215):0.02183278672182741714[5]):0.03505502764243100672[0],((Bacteria_Actinobacteria_Actinobacteria_Actinobacteridae_Actinomycetales_Streptomycineae_Streptomycetaceae_Streptacidiphilus_oryzae_TH49:0.00000100000050002909,((Bacteria_Actinobacteria_Actinobacteria_Actinobacteridae_Actinomycetales_Streptomycineae_Streptomycetaceae_Streptomycetaceae_bacterium_MP113_05:0.04552386894127968126,Bacteria_Actinobacteria_Actinobacteria_Actinobacteridae_Actinomycetales_Streptomycineae_Streptomycetaceae_Streptomyces_coelicolor_A32:0.02970436852145386455):0.02618098045871618956[82],Bacteria_Actinobacteria_Actinobacteria_Actinobacteridae_Actinomycetales_Streptomycineae_Streptomycetaceae_Kitasatospora_setae_KM_6054_NBRC_14216:0.02314327996079512326):0.00758054939829005958[30]):0.03403730173737110759[82],(Bacteria_Actinobacteria_Actinobacteria_Actinobacteridae_Actinomycetales_Catenulisporineae_Catenulisporaceae_Catenulispora_acidiphila_DSM_44928:0.07122673041004326522,Bacteria_Actinobacteria_Actinobacteria_Actinobacteridae_Actinomycetales_Catenulisporineae_Actinospicaceae_Actinospica_robiniae_DSM_44927:0.05702066226215227879):0.04041575231324957135[79]):0.01566245257914495106[39]):0.01032375438901733840[1]):0.00623397622492391848[0],(((Bacteria_Actinobacteria_Actinobacteria_Actinobacteridae_Actinomycetales_Streptosporangineae_Nocardiopsaceae_Nocardiopsis_alba_ATCC_BAA_2165:0.07784407178104978120,Bacteria_Actinobacteria_Actinobacteria_Actinobacteridae_Actinomycetales_Frankineae_Sporichthyaceae_Sporichthya_polymorpha_DSM_43042:0.06275883578665589213):0.01038705821609409163[45],(Bacteria_Actinobacteria_Actinobacteria_Actinobacteridae_Actinomycetales_Streptosporangineae_Nocardiopsaceae_Thermobifida_fusca_YX:0.05068796217181509994,Bacteria_Actinobacteria_Actinobacteria_Actinobacteridae_Actinomycetales_Streptosporangineae_Nocardiopsaceae_Marinactinospora_thermotolerans_DSM_45154:0.01900978494110178510):0.01866721712228178176[44]):0.00619353312504386348[30],(Bacteria_Actinobacteria_Actinobacteria_Actinobacteridae_Actinomycetales_Streptosporangineae_Thermomonosporaceae_Actinomadura_madurae_LIID_AJ290:0.07799298270093217578,Bacteria_Actinobacteria_Actinobacteria_Actinobacteridae_Actinomycetales_Streptosporangineae_Thermomonosporaceae_Thermomonospora_curvata_DSM_43183:0.00000100000050002909):0.03147491224115571418[57]):0.00644743008335577940[3]):0.00751679347503808430[0]):0.01753559215827968365[0]):0.00000100000050002909[0]):0.13533379313972943025[91]):0.07765642350976313668[79],(Y3_MaxBin.033_rpsC_scaffold_7321_115:0.08090800588149579808,((((X1_MaxBin.047_rpsC_scaffold_4144_20:0.00612436439973891838,Y4_MaxBin.079_rpsC_scaffold_5816_25:0.00000100000050002909):0.03852188726228735621[100],Bacteria_Actinobacteria_Actinobacteria_Acidimicrobidae_Acidimicrobiales_Acidimicrobineae_Acidimicrobiaceae_Ilumatobacter_coccineum_YM16_304:0.08350082473490905155):0.08467027258693450575[77],Bacteria_Actinobacteria_Actinobacteria_unclassified_Actinobacteria_Candidatus_Microthrix_parvicella_Bio17_1:0.15148023259548201724):0.08432743781193720312[91],Y4_MaxBin.075_rpsC_scaffold_69872_10:0.20463354865775737479):0.02189951432015898800[24]):0.06370435637017161923[47]):0.08041757355622687620[55]):0.11413200943856362246[90],(((((Bacteria_Actinobacteria_Actinobacteria_Coriobacteridae_Coriobacteriales_Coriobacterineae_Coriobacteriaceae_Slackia_heliotrinireducens_DSM_20476:0.05883154937673498036,(((Bacteria_Actinobacteria_Actinobacteria_Coriobacteridae_Coriobacteriales_Coriobacterineae_Coriobacteriaceae_Adlercreutzia_equolifaciens_DSM_19450:0.02402677449909215723,(Bacteria_Actinobacteria_Actinobacteria_Coriobacteridae_Coriobacteriales_Coriobacterineae_Coriobacteriaceae_Enterorhabdus_mucosicola_DSM_19490:0.00000100000050002909,Bacteria_Actinobacteria_Actinobacteria_Coriobacteridae_Coriobacteriales_Coriobacterineae_Coriobacteriaceae_Enterorhabdus_caecimuris_B7:0.01837986847873672100):0.02855606786401349365[83]):0.03766156655795107472[74],(Bacteria_Actinobacteria_Actinobacteria_Coriobacteridae_Coriobacteriales_Coriobacterineae_Coriobacteriaceae_Gordonibacter_pamelaeae_7_10_1_b_draft_genome:0.00629429296117303520,((Bacteria_Actinobacteria_Coriobacteriia_Coriobacteriales_Coriobacteriaceae_Senegalemassilia_anaerobia_JC110:0.02247232660379936894,(Bacteria_Actinobacteria_Actinobacteria_Coriobacteridae_Coriobacteriales_Coriobacterineae_Coriobacteriaceae_Cryptobacterium_curtum_DSM_15641:0.06779012512682450198,Bacteria_Actinobacteria_Actinobacteria_Coriobacteridae_Coriobacteriales_Coriobacterineae_Coriobacteriaceae_Denitrobacterium_detoxificans_DSM_21843:0.03653220752938664967):0.05012736101018422374[97]):0.03969235312429220813[65],(Bacteria_Actinobacteria_Actinobacteria_Coriobacteridae_Coriobacteriales_Coriobacterineae_Coriobacteriaceae_Eggerthella_lenta_DSM_2243:0.01879737869834931935,Bacteria_Actinobacteria_Actinobacteria_Coriobacteridae_Coriobacteriales_Coriobacterineae_Coriobacteriaceae_Eggerthella_sp._YY7918:0.02483867760148210369):0.00639971412956186290[34]):0.00574860495674317691[18]):0.01783020296352067630[43]):0.04284088911066581684[40],Bacteria_Actinobacteria_Actinobacteria_Coriobacteridae_Coriobacteriales_Coriobacterineae_Coriobacteriaceae_Slackia_piriformis_YIT_12062:0.03622571944255210952):0.04180453676775189309[49]):0.16133262209652374231[89],Bacteria_Actinobacteria_Actinobacteria_Coriobacteridae_Coriobacteriales_Coriobacterineae_Coriobacteriaceae_Collinsella_intestinalis_DSM_13280:0.00530384079714441015):0.04343380646255398658[21],((Bacteria_Actinobacteria_Actinobacteria_Coriobacteridae_Coriobacteriales_Coriobacterineae_Coriobacteriaceae_Coriobacterium_glomerans_PW2_DSM_20642:0.10308794611856710033,((Bacteria_Actinobacteria_Actinobacteria_Coriobacteridae_Coriobacteriales_Coriobacterineae_Coriobacteriaceae_Atopobium_parvulum_DSM_20469:0.04445728152790393017,Bacteria_Actinobacteria_Actinobacteria_Coriobacteridae_Coriobacteriales_Coriobacterineae_Coriobacteriaceae_Atopobium_rimae_ATCC_49626:0.02833627624587638227):0.10733584096003298547[100],(Bacteria_Actinobacteria_Actinobacteria_Coriobacteridae_Coriobacteriales_Coriobacterineae_Coriobacteriaceae_Olsenella_uli_DSM_7084:0.06972221200398269481,Bacteria_Actinobacteria_Actinobacteria_Coriobacteridae_Coriobacteriales_Coriobacterineae_Coriobacteriaceae_Olsenella_sp.OF0356:0.02769309236506450889):0.03579372097592359303[78]):0.06368180989450009100[93]):0.02229874272899749071[22],Bacteria_Actinobacteria_Coriobacteriia_Coriobacteriales_Coriobacteriaceae_Enorma_massiliensis_phI:0.04397525659428504902):0.00664852683748726365[26]):0.17042948673576843732[98],(X1_MetaBAT.63_rpsC_scaffold_3717_12:0.00000100000050002909,X3_MetaBAT.18_rpsC_scaffold_122_45:0.00000100000050002909):0.19912460863304501379[100]):0.10713473674047460649[92],Bacteria_Actinobacteria_Actinobacteria_Rubrobacteridae_Solirubrobacterales_CG_Solirubrobact_01:0.20597162206055777411):0.08235058230225304754[79]):0.04567186196126542252[55],(Bacteria_Actinobacteria_Actinobacteria_Rubrobacteridae_Rubrobacterales_Rubrobacterineae_Rubrobacteraceae_Rubrobacter_xylanophilus_DSM_9941:0.30912205066878917226,((Bacteria_Actinobacteria_Actinobacteria_Rubrobacteridae_Solirubrobacterales_Conexibacteraceae_Conexibacter_woesei_DSM_14684:0.05826429278912483717,(Bacteria_Actinobacteria_Actinobacteria_Rubrobacteridae_Solirubrobacterales_Patulibacteraceae_Patulibacter_sp._I11:0.17258998314169909927,Bacteria_Actinobacteria_Actinobacteria_Rubrobacteridae_Solirubrobacterales_Solirubrobacteraceae_Solirubrobacter_soli_DSM_22325:0.02846899107518478800):0.05354810006397816430[65]):0.04518184974006739241[61],Bacteria_Actinobacteria_Actinobacteria_Rubrobacteridae_Thermoleophilales_Thermoleophilaceae_Thermoleophilum_album_ATCC_35263:0.05819115943126081797):0.19164251280946772993[100]):0.20366673630480980339[99]):0.11660935851632454885[61]):0.05328146761143066901[5]):0.02270414791243683533[0],(((Bacteria_unclassified_Bacteria_Poribacteria_Candidatus_Poribacteria_WGA_3G_final_clean_version:0.08401274941604225388,Bacteria_unclassified_Bacteria_Poribacteria_Candidatus_Poribacteria_sp._WGA_4C_final_clean_version:0.09416401208266880762):0.37197270746414157205[100],(Bacteria_CP_OP9_candidate_division_OP9_bacterium_JGI_0000059_I14_TAbiofilm_001_167:0.22356988831579341359,(Bacteria_OP9_CG_OP9_01:0.07744091048425388868,(Bacteria_CP_JS1_candidate_division_JS1_bacterium_SCGC_5329:0.18469256235880529560,(Bacteria_Atribacteria_RBG_19FT_COMBO_JS1_35_14:0.05387343600991924275,(Bacteria_CP_OP9_candidate_division_OP9_bacterium_SCGC_AAA255_G05_SAK_001_130:0.00993267616376911945,Bacteria_CP_OP9_candidate_division_OP9_bacterium_SCGC_AAA255_N14_SAK_001_136:0.01492822033906598261):0.03395812307800795404[93]):0.03472715098957817464[71]):0.04516401799292351499[82]):0.11311355910418623150[90]):0.14472544401451312157[100]):0.08464016133286324239[48],(((X2_MetaBAT.19_rpsC_scaffold_13066_48:0.03691676332589465676,Y3_MetaBAT.91_rpsC_scaffold_18765_40:0.00071220721197944579):0.35756188414757494876[100],(((Bacteria_Elusimicrobia_Elusimicrobia_Elusimicrobiales_Elusimicrobiaceae_Elusimicrobium_minutum_Pei191:0.32385356131374909427,(((((Bacteria_Elusimicrobia_RifOxyA12_full_Elusimicrobia_57_11:0.05105392061480862331,Bacteria_Elusimicrobia_GWF2_Elusimicrobia_62_30:0.03177410854248079175):0.01747065851392260241[37],(Bacteria_Elusimicrobia_GWD2_Elusimicrobia_63_28:0.00000100000050002909,((Bacteria_Elusimicrobia_GWA2_Elusimicrobia_62_23:0.00000100000050002909,Bacteria_Elusimicrobia_GWB2_Elusimicrobia_63_16:0.02547342907976771556):0.01213694553303576104[54],((Bacteria_Elusimicrobia_GWC2_Elusimicrobia_61_19:0.02473974541368887531,Y5_MaxBin.032_rpsC_scaffold_722_471:0.00609768040923545310):0.01857355315126640177[22],(((Bacteria_Elusimicrobia_GWA2_Elusimicrobia_61_42:0.00611861290799178923,Y3_MaxBin.006_rpsC_scaffold_707_818:0.01246962246612960332):0.01232847557683667238[50],Bacteria_Elusimicrobia_Elusimicrobia_CG_Elusi_01:0.00605357260258753554):0.00619118103572141500[40],Bacteria_Elusimicrobia_RIFCSPHIGHO2_02_FULL_Elusimicrobia_61_10:0.00931639763382481785):0.00000100000050002909[18]):0.00609435651259517420[13]):0.01254214105101232081[33]):0.01280923692265702185[36]):0.06762689030097555898[89],(Bacteria_Elusimicrobia_GWA2_Elusimicrobia_51_34:0.07766245945948883900,((Bacteria_Elusimicrobia_RIFOXYB2_FULL_Elusimicrobia_62_6:0.08053212696201333953,(Bacteria_Elusimicrobia_GWC2_Elusimicrobia_56_31:0.02228334004849092179,Bacteria_Elusimicrobia_RIFOXYA2_FULL_Elusimicrobia_53_38:0.03775881841777524450):0.07589088999321186302[95]):0.03096019998655845026[37],(X2_MetaBAT.4_rpsC_scaffold_212_145:0.00000100000050002909,(X4_MaxBin.009_rpsC_scaffold_97_366:0.00000100000050002909,Y4_MetaBAT.37_rpsC_scaffold_450_204:0.00000100000050002909):0.01265407375160294660[94]):0.11311338911815155273[100]):0.01216044273090832913[16]):0.01688053401900384623[47]):0.20066360273393443747[100],Bacteria_Elusimicrobia_RIFCSPLOWO2_12_FULL_Elusimicrobia_59_9:0.16018933803404208915):0.05352858771169400481[51],((Bacteria_Elusimicrobia_RIFCSPHIGHO2_02_FULL_Elusimicrobia_57_9:0.00000100000050002909,(((Bacteria_Elusimicrobia_RIFOXYD12_FULL_Elusimicrobia_66_9:0.00607740117385854699,Bacteria_Elusimicrobia_RBG_16_Elusimicrobia_66_12:0.00631346504781264695):0.01983722891903600544[82],Bacteria_Elusimicrobia_GWC2_Elusimicrobia_65_9:0.00595289691275223583):0.11930536866563405674[100],Bacteria_Elusimicrobia_RIFOXYA2_FULL_Elusimicrobia_69_6:0.11930655728875456945):0.07525990695627485239[83]):0.09723499771111507317[92],((Y4_MetaBAT.109_rpsC_scaffold_37544_19:0.00000100000050002909,X1_MaxBin.038_rpsC_scaffold_2063_96:0.00000100000050002909):0.10070962705649164071[100],(Bacteria_Elusimicrobia_CG_Elusi_04:0.08770810334911582906,Bacteria_Elusimicrobia_GWA2_Elusimicrobia_69_24:0.13769009612893370886):0.03460100586767773240[42]):0.06614253053270435778[61]):0.09009635317547792788[89]):0.07915025008802267781[72]):0.11537152284705005922[94],((Bacteria_Elusimicrobia_RIFOXYD2_FULL_Elusimicrobia_34_15:0.01485093594505049533,Bacteria_Elusimicrobia_RIFOXYD2_FULL_Elusimicrobia_34_30:0.03595386774510088423):0.24713951293261990361[100],((((Bacteria_Elusimicrobia_Elusimicrobia_uncultured_Termite_group_1_bacterium_phylotype_Rs_D17:0.04955873434158289403,Bacteria_Elusimicrobia_Endomicrobia_Candidatus_Endomicrobium_trichonymphae_submission_450:0.04736723122059226937):0.15595369702264433309[100],(Bacteria_Elusimicrobia_RIFOXYB2_FULL_Elusimicrobia_49_7:0.10176967620265231496,(Bacteria_Elusimicrobia_RIFOXYB2_FULL_Elusimicrobia_50_12:0.09450898992081943617,Bacteria_Elusimicrobia_RIFOXYA2_FULL_Elusimicrobia_47_53:0.04378214337712311305):0.03540432989324945184[67]):0.09149333754386820838[96]):0.08013277668055587832[82],((Bacteria_Elusimicrobia_CG_Elusi_05:0.22044789079516588504,(Bacteria_Elusimicrobia_RIFOXYA2_FULL_Elusimicrobia_39_19:0.05287339986505855405,(Bacteria_Elusimicrobia_RIFOXYB2_FULL_Elusimicrobia_48_7:0.06027896919972114409,Bacteria_Elusimicrobia_RIFOXYA2_FULL_Elusimicrobia_40_6:0.01901165211250556084):0.06552099735538245706[78]):0.03938289573238151764[59]):0.20088037334217515029[100],((Bacteria_Elusimicrobia_RIFCSPLOWO2_01_FULL_Elusimicrobia_54_10:0.03871897319123645403,Bacteria_Elusimicrobia_RIFCSPLOWO2_01_FULL_Elusimicrobia_60_11:0.06414130226502327836):0.03278828822260268505[84],(Bacteria_Elusimicrobia_RIFCSPLOWO2_01_FULL_Elusimicrobia_64_13:0.11510182339476936197,Bacteria_Elusimicrobia_RIFCSPLOWO2_02_FULL_Elusimicrobia_39_32:0.15893371328251951202):0.05189949814196908456[51]):0.11416946374956707388[97]):0.04249896217149293220[37]):0.04329095609541954576[28],Bacteria_Elusimicrobia_RIFCSPLOWO2_01_FULL_Elusimicrobia_59_12:0.23227619619364719972):0.02370341500615160552[17]):0.05734509222424422764[48]):0.26170888953295634582[100],Bacteria_CG_CP02_CG_CP02_01:0.52582309773852875523):0.02270256974407010644[5]):0.02333603421335195965[11],(Y5_MaxBin.066_rpsC_scaffold_2040_19:0.36766580724382802448,((Bacteria_RIF1_RIFOXYC2_FULL_RIF01_39_67:0.01188031002592437879,Bacteria_RIF1_RIFOXYA2_FULL_RIF01_40_8:0.00000100000050002909):0.00000100000050002909[61],Bacteria_RIF1_GWA2_RIF01_43_8:0.00588820572409573355):0.34194918009580360652[100]):0.19419014693015007600[50]):0.01281477868370288313[2]):0.05928778859254477812[0]):0.02364162821774532658[0],Bacteria_CG_CP01_CG_CP01_01:0.47826140913790216036):0.01437619712209427768[0],((((((Bacteria_Firmicutes_Clostridia_Thermoanaerobacterales_Thermoanaerobacteraceae_Tepidanaerobacter_acetatoxydans_Re1:0.14378530030097588788,((((Bacteria_Firmicutes_Clostridia_Thermoanaerobacterales_Thermoanaerobacterales_Family_III._Incertae_Sedis_Thermoanaerobacterium_thermosaccharolyticum_M0795:0.09229071788764145468,(Bacteria_Firmicutes_Clostridia_Thermoanaerobacterales_Thermoanaerobacteraceae_Thermoanaerobacter_italicus_Ab9:0.01563817755861015082,Bacteria_Firmicutes_Clostridia_Thermoanaerobacterales_Thermoanaerobacteraceae_Caldanaerobacter_subterraneus_tengcongensis_MB4T:0.07263823514112706381):0.12858156338073975511[100]):0.14214071707866324235[98],Bacteria_Firmicutes_Clostridia_Thermoanaerobacterales_Thermoanaerobacteraceae_Caldanaerobius_polysaccharolyticum_KMTHCJ_DSM_13641:0.17850335180143270253):0.03825626687228000922[31],((Bacteria_Firmicutes_Clostridia_Clostridiales_Clostridiaceae_Clostridium_clariflavum_EBR_45_DSM_19732:0.01159265448631758254,Bacteria_Firmicutes_Clostridia_Clostridiales_Ruminococcaceae_Acetivibrio_cellulolyticus_CD2_DSM_1870_ORNL_annotation:0.04967738230813104061):0.14957203802739615917[100],(((((Bacteria_Firmicutes_Clostridia_Clostridiales_Clostridiaceae_Clostridium_lentocellum_DSM_5427:0.08492459091437405683,Bacteria_Firmicutes_Clostridia_Clostridiales_unclassified_Clostridiales_Epulopiscium_sp._N.t._morphotype_B:0.15409726252316471862):0.12340083682016100841[100],((Bacteria_Firmicutes_Clostridia_Clostridiales_Lachnospiraceae_Oribacterium_sp._NK2B42:0.16376681958666206018,((Bacteria_Firmicutes_Clostridia_Clostridiales_Lachnospiraceae_Lachnospiraceae_bacterium_sp._ICM7:0.08021759420512485084,Bacteria_Firmicutes_Clostridia_Clostridiales_Lachnospiraceae_Johnsonella_ignava_ATCC_51276:0.16337254653226657153):0.03719030356219490963[70],Bacteria_Firmicutes_Clostridia_Clostridiales_Lachnospiraceae_Lachnospiraceae_bacterium_ACC2:0.07173453345470938436):0.02376626582184927436[60]):0.02952237313760777346[54],((((((Bacteria_Firmicutes_Clostridia_Clostridiales_Lachnospiraceae_Butyrivibrio_fibrisolvens_164_draft_genome:0.00000100000050002909,Bacteria_Firmicutes_Clostridia_Clostridiales_Lachnospiraceae_Pseudobutyrivibrio_ruminis_HUN009:0.00616087248757454450):0.07869316614558261036[98],Bacteria_Firmicutes_Clostridia_Clostridiales_Lachnospiraceae_Shuttleworthia_satelles_DSM_14600_S_satelles_1.0.1_Cont0.3:0.10698031725185772056):0.03269455349922836124[56],Bacteria_Firmicutes_Clostridia_Clostridiales_Lachnospiraceae_Lachnobacterium_bovis_C6A12:0.05954189484378762109):0.02254939429284526925[46],((Bacteria_Firmicutes_Clostridia_Clostridiales_Lachnospiraceae_Robinsoniella_sp._KNHs210:0.03501089040579298539,((Bacteria_Firmicutes_Clostridia_Clostridiales_Ruminococcaceae_Ruminococcus_obeum_A2_162_draft_genome:0.04835057368467898797,Bacteria_Firmicutes_Clostridia_Clostridiales_Clostridiaceae_Clostridium_phytofermentans_ISDg:0.13888287381817923660):0.03392127486551622245[34],Bacteria_Firmicutes_Clostridia_Clostridiales_Lachnospiraceae_Marvinbryantia_Marvinbryantia_formatexigens_I_52_DSM_14469:0.04665093796724206071):0.00886249100421790739[8]):0.02460059721987238948[24],(Bacteria_Firmicutes_Clostridia_Clostridiales_Clostridiaceae_Clostridium_nexile_DSM_1787_unfinished_sequence:0.00016891485282437616,(Bacteria_Firmicutes_Clostridia_Clostridiales_Lachnospiraceae_Dorea_longicatena_AGR2136:0.02949927924127979453,Bacteria_Firmicutes_Clostridia_Clostridiales_Lachnospiraceae_Anaerostipes_hadrus_comb._nov._VPI_82_52_DSM_3319:0.13936142685086264081):0.03371035344377758952[42]):0.04115208253780368308[41]):0.03828163260252023109[10]):0.01146197145070105075[2],Bacteria_Firmicutes_Clostridia_Clostridiales_Lachnospiraceae_Roseburia_hominis_A2_183_DSM_16839:0.01709034936776794231):0.04068360220624249457[18],(Bacteria_BacteroidetesChlorobi_group_Bacteroidetes_Bacteroidia_Bacteroidales_Bacteroidaceae_Bacteroides_pectinophilus_ATCC_43243_unfinished_sequence:0.06632306706892640569,Bacteria_Firmicutes_Clostridia_Clostridiales_Lachnospiraceae_Lachnospira_multipara_LB2003:0.02475301048036297746):0.04181385711223954693[96]):0.01498117344790115234[17]):0.08950440181494992431[88]):0.06947402228517036982[39],((Bacteria_Firmicutes_Clostridia_Clostridiales_Ruminococcaceae_Faecalibacterium_prausnitzii_L26_draft_genome:0.24096323900323377010,Bacteria_Firmicutes_Clostridia_Clostridiales_Ruminococcaceae_Subdoligranulum_sp._4_3_54A2FAA:0.17836954393716972223):0.08932379826650949095[97],(((Bacteria_Firmicutes_Clostridia_Clostridiales_Oscillospiraceae_Oscillibacter_valericigenes_Sjm18_20:0.14263268110349724971,(Bacteria_Firmicutes_Clostridia_Clostridiales_unclassified_Clostridiales_Flavonifractor_Flavonifractor_plautii_ATCC_29863:0.01218697124801004610,Bacteria_Firmicutes_Clostridia_Clostridiales_Clostridiaceae_Clostridium_orbiscindens_1_3_50AFAA:0.00789621214810483363):0.07988408497918304818[100]):0.13627607894534968236[99],(Bacteria_Firmicutes_Clostridia_Clostridiales_Ruminococcaceae_Ruminococcus_sp._18P13_draft_genome:0.18760964973223456798,Bacteria_Firmicutes_Clostridia_Clostridiales_Ruminococcaceae_Anaerotruncus_colihominis_DSM_17241_unfinished_sequence:0.13408026425679633875):0.03733090320069088613[62]):0.04207916568380661027[42],Bacteria_Firmicutes_Clostridia_Clostridiales_Clostridiaceae_Butyricicoccus_pullicaecorum_1.2:0.16958700304994528407):0.01554258928382894027[17]):0.08929673701784908435[81]):0.03264958029082287716[22],(X4_MetaBAT.40_rpsC_scaffold_2571_394:0.32535950093548077211,Bacteria_Firmicutes_Clostridia_Clostridiales_Clostridiaceae_Candidatus_Arthromitus_sp._SFB_mouse_Japan:0.19452392073375532333):0.10079968991321586191[69]):0.00811176013734173952[2],((Bacteria_Firmicutes_Clostridia_Clostridiales_Clostridiaceae_Clostridium_acetobutylicum_EA_2018:0.10448414862437950534,(Bacteria_Firmicutes_Clostridia_Clostridiales_Clostridiaceae_Youngiibacter_fragile_232.1:0.07651131948025113871,Bacteria_Firmicutes_Clostridia_Clostridiales_Clostridiaceae_Proteiniclasticum_ruminis_DSM_24773:0.10077216156541343728):0.07856414870960982955[95]):0.09301247204261019197[95],((Bacteria_Firmicutes_Clostridia_Clostridiales_Clostridiaceae_Fervidicella_Metallireducens_AeB:0.05988443735518036298,(Bacteria_Firmicutes_Clostridia_Clostridiales_Clostridiaceae_Thermobrachium_celere_JWYL_NZ35_DSM_8682:0.06279975382552659136,Bacteria_Firmicutes_Clostridia_Clostridiales_Clostridiaceae_Caloramator_australicus_RC3:0.06065327150664613642):0.05864835379122313591[72]):0.10209705067379289123[88],((((Bacteria_Firmicutes_Clostridia_Halanaerobiales_Halobacteroidaceae_Halonatronum_saccharophilum_Z_7986_DSM_13868:0.08486855418548343299,(Bacteria_Firmicutes_Clostridia_Halanaerobiales_Halobacteroidaceae_Orenia_marismortui_DSM_5156:0.05335926462989823427,(((Bacteria_Firmicutes_Clostridia_Halanaerobiales_Halanaerobiaceae_Halanaerobium_sp._sapolanicus:0.09254601123036237942,Bacteria_Firmicutes_Clostridia_Halanaerobiales_Halanaerobiaceae_Halothermothrix_orenii_H_168:0.07103832830382458829):0.09876866604123246685[87],Bacteria_Firmicutes_Clostridia_Halanaerobiales_Halobacteroidaceae_Acetohalobium_arabaticum_DSM_5501:0.16276494502915186957):0.07528573516228569129[56],Bacteria_Firmicutes_Clostridia_Halanaerobiales_Halobacteroidaceae_Halobacteroides_halobius_MD_1_DSM_5150:0.06953277045724853833):0.06776269379662107351[47]):0.01031028603945833948[25]):0.15878077125427242366[97],((Bacteria_Firmicutes_Bacilli_Lactobacillales_Carnobacteriaceae_Allofustis_seminis_DSM_15817:0.07988286585174181331,((Bacteria_Firmicutes_Bacilli_Lactobacillales_Carnobacteriaceae_Lacticigenium_naphtae_DSM_19658:0.10812563085736960622,Bacteria_Firmicutes_Bacilli_Lactobacillales_Carnobacteriaceae_Atopococcus_tabaci_DSM_17538:0.05115888386633102303):0.07439948596251691471[82],(Bacteria_Firmicutes_Bacilli_Lactobacillales_Carnobacteriaceae_Alloiococcus_otitis_ATCC_51267:0.08667682381273984771,Bacteria_Firmicutes_Bacilli_Lactobacillales_Carnobacteriaceae_Dolosigranulum_pigrum_ATCC_51524:0.08224115114709705521):0.03542887911993291422[69]):0.05574728434372009517[61]):0.09163126204738783476[95],(((((Bacteria_Firmicutes_Bacilli_Lactobacillales_Aerococcaceae_Globicatella_sulfidifaciens_DSM_15739:0.06161791400314069189,(Bacteria_Firmicutes_Bacilli_Lactobacillales_Aerococcaceae_Abiotrophia_defectiva_ATCC_49176:0.00000100000050002909,Bacteria_Firmicutes_Clostridia_Clostridiales_Lachnospiraceae_Catonella_morbi_ATCC_51271_C_morbi_1.0.1_Cont0.13:0.00613896575663105959):0.10258117805707517300[100]):0.05307910814817513867[75],(Bacteria_Firmicutes_Bacilli_Lactobacillales_Aerococcaceae_Facklamia_ignava_CCUG_37419:0.04833309647999915054,Bacteria_Firmicutes_Bacilli_Lactobacillales_Aerococcaceae_Eremococcus_coleocola_ACS_139_V_Col8_contig00001:0.07805117102790104511):0.01556090803923909464[78]):0.09217650045286066018[98],(((Bacteria_Firmicutes_Bacilli_Lactobacillales_Enterococcaceae_Catellicoccus_marimammalium_M35043:0.11862748439029577319,(((Bacteria_Firmicutes_Bacilli_Lactobacillales_Enterococcaceae_Enterococcus_faecalis_D32:0.01978185408892411262,Bacteria_Firmicutes_Bacilli_Lactobacillales_Enterococcaceae_Melissococcus_plutonius_ATCC_35311:0.06404031079595567943):0.01350475705008481742[32],Bacteria_Firmicutes_Bacilli_Lactobacillales_Enterococcaceae_Tetragenococcus_halophilus_NBRC_12172:0.10674166441711924191):0.00745619063850075110[20],((Bacteria_Firmicutes_Bacilli_Lactobacillales_Streptococcaceae_Lactococcus_garvieae_Lg2:0.12587325276075406189,Bacteria_Firmicutes_Bacilli_Lactobacillales_Streptococcaceae_Streptococcus_mutans_GS_5:0.01813509799027536451):0.09592084065733544329[97],Bacteria_Firmicutes_Bacilli_Lactobacillales_Carnobacteriaceae_Carnobacterium_maltaromaticum_LMA28:0.06568580034068872975):0.00788040619228974094[3]):0.01960638720884258154[14]):0.03150430950632353289[10],(Bacteria_Firmicutes_Bacilli_Lactobacillales_Carnobacteriaceae_Granulicatella_elegans_ATCC_700633_genomic_scaffold_supercont1.2:0.09611924721834526342,(Bacteria_Firmicutes_Bacilli_Lactobacillales_Carnobacteriaceae_Atopobacter_phocae_ATCC_BAA_285:0.03379124143134044217,Bacteria_Firmicutes_Bacilli_Lactobacillales_Enterococcaceae_Bavariicoccus_seileri_DSM_19936:0.07128601711042838185):0.04364222371112510407[94]):0.04334970878823873885[59]):0.02789491710490627982[6],((Bacteria_Firmicutes_Bacilli_Lactobacillales_Aerococcaceae_Aerococcus_urinae_ACS_120_V_Col10a:0.21050228160161171820,(Bacteria_Firmicutes_Bacilli_Lactobacillales_Lactobacillaceae_Lactobacillus_acidophilus_NCFM:0.22044758364497021863,(((Y4_MaxBin.039_rpsC_scaffold_25954_33:0.00000100000050002909,Y3_MaxBin.070_rpsC_scaffold_3445_127:0.00000100000050002909):0.00000100000050002909[20],X3_MaxBin.051_rpsC_scaffold_3821_99:0.00000100000050002909):0.00000100000050002909[71],X1_MaxBin.046_rpsC_scaffold_1208_56:0.00590825656827708486):2.30641082016987963854[100]):0.03956436559460072694[2]):0.06457389099792620879[1],(((Bacteria_Firmicutes_Bacilli_Lactobacillales_Leuconostocaceae_Oenococcus_oeni_PSU_1:0.21283947612285133988,(Bacteria_Firmicutes_Bacilli_Lactobacillales_Leuconostocaceae_Fructobacillus_fructosus_KCTC_3544_contig00014:0.14812886342352712954,Bacteria_Firmicutes_Bacilli_Lactobacillales_Leuconostocaceae_Leuconostoc_kimchii_IMSNU11154:0.00000100000050002909):0.04692190098238087359[60]):0.12115440936636140412[98],Bacteria_Firmicutes_Bacilli_Lactobacillales_Leuconostocaceae_Weissella_ceti_WS74:0.08503495613034746381):0.15807219918608558795[100],Bacteria_Firmicutes_Bacilli_Lactobacillales_Lactobacillaceae_Pediococcus_claussenii_P06_ATCC_BAA_344:0.11756490672964023392):0.07709428701579885967[50]):0.03504401722995378887[0]):0.00911383002981443723[0]):0.03259070588833426485[0],(Bacteria_Firmicutes_Bacilli_Bacillales_Listeriaceae_Brochothrix_thermosphacta_FSL_F6_1036:0.07859608379580937387,(Bacteria_Firmicutes_Bacilli_Bacillales_Listeriaceae_Listeria_innocua_sv._6a_Clip11262:0.05500824970977245126,((((Bacteria_Firmicutes_Bacilli_Bacillales_Planococcaceae_Solibacillus_silvestris_StLB046:0.02851975558368177038,((Bacteria_Firmicutes_Bacilli_Bacillales_Planococcaceae_Kurthia_massiliensis_JC30:0.05769849794698550527,Bacteria_Firmicutes_Bacilli_Bacillales_Planococcaceae_Viridibacillus_arenosi_FSL_R5_213:0.00000100000050002909):0.03397357549205472921[83],((Bacteria_Firmicutes_Bacilli_Bacillales_Planococcaceae_Paenisporosarcina_sp._TG_14:0.07268338672044015458,Bacteria_Firmicutes_Bacilli_Bacillales_Planococcaceae_Ureibacillus_thermosphaericus_Thermo_BF:0.03907407155501178841):0.01908618132142795784[23],Bacteria_Firmicutes_Bacilli_Bacillales_Bacillaceae_Lysinibacillus_sphaericus_C3_41:0.02767783113325806080):0.01292507648370471579[17]):0.00885135810438089470[18]):0.03942890234270431116[48],((((Bacteria_Firmicutes_Bacilli_Bacillales_Staphylococcaceae_Nosocomiicoccus_sp._NP2:0.11125535830358916634,(Bacteria_Firmicutes_Bacilli_Bacillales_Staphylococcaceae_Jeotgalicoccus_psychrophilus_DSM_19085:0.02988327529111041783,Bacteria_Firmicutes_Bacilli_Bacillales_Staphylococcaceae_Salinicoccus_carnicancri_Crm:0.04696786094671966116):0.02480682499693006790[71]):0.04046326323243201739[84],(Bacteria_Firmicutes_Bacilli_Bacillales_Staphylococcaceae_Staphylococcus_aureus_502A:0.08199123769705589371,Bacteria_Firmicutes_Bacilli_Bacillales_Staphylococcaceae_Macrococcus_caseolyticus_JCSC5402:0.03851658506176128954):0.02623250075689210689[77]):0.06437792847495599213[89],Bacteria_Firmicutes_Bacilli_Bacillales_Bacillales_incertae_sedis_Bacillales_Family_XI._Incertae_Sedis_Gemella_haemolysans_ATCC_10379:0.14570308327113845603):0.06501980280193642159[69],((((Bacteria_Firmicutes_Bacilli_Bacillales_Bacillaceae_Terribacillus_aidingensis_MP602:0.06631933009937326928,(Bacteria_Firmicutes_Bacilli_Bacillales_Bacillaceae_Amphibacillus_xylanus_NBRC_15112:0.12087846359167819799,Bacteria_Firmicutes_Bacilli_Bacillales_Bacillaceae_Gracilibacillus_lacisalsi_DSM_19029:0.03007931671524845946):0.01662643144434909279[15]):0.00858492469527938860[6],((Bacteria_Firmicutes_Bacilli_Bacillales_Bacillaceae_Salimicrobium_sp._MJ3:0.10589706730745512830,((Bacteria_Firmicutes_Bacilli_Bacillales_Bacillaceae_Halalkalibacillus_halophilus_DSM_18494:0.05311716094315344083,Bacteria_Firmicutes_Bacilli_Bacillales_Bacillaceae_Alkalibacillus_haloalkaliphilus_C5:0.01676457084729673225):0.11752513686962150208[100],Bacteria_Firmicutes_Bacilli_Bacillales_Bacillaceae_Halobacillus_halophilus_DSM_2266:0.02564689231508323827):0.01451145198667888950[17]):0.01333103389748836569[12],((((((Bacteria_Firmicutes_Bacilli_Bacillales_Bacillaceae_Virgibacillus_sp._CM_4:0.02008105558934920876,Bacteria_Firmicutes_Bacilli_Bacillales_Bacillaceae_Oceanobacillus_iheyensis_HTE831:0.02167870326660686908):0.01146814586920349294[37],(Bacteria_Firmicutes_Bacilli_Bacillales_Bacillaceae_Paucisalibacillus_globulus_DSM_18846:0.01891937688682975363,Bacteria_Firmicutes_Bacilli_Bacillales_Bacillaceae_Ornithinibacillus_sp._TW25:0.01777206432470942316):0.04250572537285054325[98]):0.01632910450667915750[34],Bacteria_Firmicutes_Bacilli_Bacillales_Bacillaceae_Lentibacillus_sp._Grbi:0.05133648023201192734):0.06111013581458978744[81],Bacteria_Firmicutes_Bacilli_Bacillales_Bacillaceae_Sediminibacillus_halophilus_NSP9.3:0.01792607517900884212):0.00000100000050002909[13],Bacteria_Firmicutes_Bacilli_Bacillales_Bacillaceae_Thalassobacillus_devorans_MSP14:0.02450975616870832915):0.01732343947794837136[17],Bacteria_Firmicutes_Bacilli_Bacillales_Bacillaceae_Pontibacillus_halophilus_DSM_19796:0.07133620361005377219):0.01094309731338001697[3]):0.02643121768738574545[4]):0.01746898270664896252[0],((Bacteria_Firmicutes_Bacilli_Bacillales_Bacillales_incertae_sedis_Bacillales_Family_XII._Incertae_Sedis_Exiguobacterium_sp._AT1b:0.21595990671158396546,((((Bacteria_Firmicutes_Bacilli_Bacillales_Bacillaceae_Salsuginibacillus_kocurii_DSM_18087:0.04295214927447604802,Bacteria_Firmicutes_Bacilli_Bacillales_Bacillaceae_Marinococcus_halotolerans_DSM_16375:0.10802377136987371953):0.05523815659988821902[92],Bacteria_Firmicutes_Bacilli_Bacillales_Bacillaceae_Bacillus_selenitireducens_MLS10:0.12189502112296361769):0.03036692279981244302[30],(((Bacteria_Firmicutes_Bacilli_Bacillales_Bacillales_incertae_sedis_Bacillales_Family_X._Incertae_Sedis_Thermicanus_aegyptius_DSM_12793:0.25130251151745147675,(Bacteria_Firmicutes_Bacilli_Bacillales_Paenibacillaceae_Aneurinibacillus_group_Aneurinibacillus_terranovensis_DSM_18919:0.11394417613432762659,Bacteria_Firmicutes_Bacilli_Bacillales_Paenibacillaceae_Brevibacillus_brevis_NBRC_100599:0.07607662359365342797):0.03318591867132610063[76]):0.02693951510956665851[26],Bacteria_Firmicutes_Bacilli_Bacillales_Bacillaceae_Caldalkalibacillus_thermarum_TA2.A1_ctg240:0.03116457107865191686):0.03954054556737982007[31],((Bacteria_Firmicutes_Bacilli_Bacillales_Thermoactinomycetaceae_Desmospora_sp._8437:0.07993474669511524411,(Bacteria_Firmicutes_Bacilli_Bacillales_Thermoactinomycetaceae_Thermoactinomyces_sp._Gus2_1:0.06719201905100403993,Bacteria_Firmicutes_Bacilli_Bacillales_Thermoactinomycetaceae_Shimazuella_kribbensis_DSM_45090:0.11738748293342124440):0.06103765380303712712[94]):0.03443599738147624933[54],((Bacteria_Firmicutes_Bacilli_Bacillales_Paenibacillaceae_Thermobacillus_composti_KWC4_DSM_18247:0.07144127320316182028,(Bacteria_Firmicutes_Bacilli_Bacillales_Paenibacillaceae_Cohnella_panacarvi_Gsoil_349_DSM_18696:0.05653179012901574096,(Bacteria_Firmicutes_Bacilli_Bacillales_Paenibacillaceae_Saccharibacillus_sacchari_GR21_DSM_19268:0.10538067232516394600,Bacteria_Firmicutes_Bacilli_Bacillales_Paenibacillaceae_Paenibacillus_lactis_154:0.00000100000050002909):0.01726101204972003977[43]):0.04023344351241626982[74]):0.09174319071482654742[96],(Bacteria_Firmicutes_Bacilli_Bacillales_Alicyclobacillaceae_Tumebacillus_flagellatus_GST4:0.13228046180569313917,(Bacteria_Firmicutes_Bacilli_Bacillales_Bacillaceae_Bacillus_tusciae_DSM_2912:0.12684203582616745964,Bacteria_Firmicutes_Bacilli_Bacillales_Alicyclobacillaceae_Alicyclobacillus_acidocaldarius_LAA1_unfinished_sequence:0.14111914173629008795):0.02411427853804233579[36]):0.03917001259189040879[52]):0.01496140744843505940[8]):0.05636367748975294051[24]):0.02557309283279598014[19]):0.02635371997320394913[6],((Bacteria_Firmicutes_Bacilli_Bacillales_Sporolactobacillaceae_Sporolactobacillus_terrae_HKM_1:0.10761091679463130610,Bacteria_Firmicutes_Bacilli_Bacillales_Sporolactobacillaceae_Tuberibacillus_calidus_DSM_17572:0.03383734728366967481):0.07249542912880824197[96],Bacteria_Firmicutes_Bacilli_Bacillales_Bacillaceae_Bacillus_gelatini_DSM_15865:0.04041608234335496153):0.02811152877914518608[51]):0.01357197585672362955[6]):0.01552172092997265718[1],((Bacteria_Firmicutes_Bacilli_Bacillales_Bacillaceae_Geobacillus_debilis_gb1_GenePRIMP:0.08671660552989826631,Bacteria_Firmicutes_Bacilli_Bacillales_Bacillaceae_Anoxybacillus_flavithermus_WK1:0.02200886679132712728):0.02598215814565652676[34],Bacteria_Firmicutes_Bacilli_Bacillales_Bacillaceae_Geobacillus_kaustophilus_HTA426:0.02276219837910032490):0.06198470281177038271[38]):0.01369449836521976008[0]):0.01680689104494252628[3],Bacteria_Firmicutes_Bacilli_Bacillales_Bacillaceae_Bacillus_anthracis_52_G:0.10091950083313462605):0.02518587229315403381[4]):0.01566414618443624437[2]):0.00629390105059271683[0],Bacteria_Firmicutes_Bacilli_Bacillales_Planococcaceae_Planococcus_donghaensis_MPA1U2_contig00058:0.08095168925866816356):0.00677015455922665935[0],(Bacteria_Firmicutes_Bacilli_Bacillales_Bacillales_incertae_sedis_Bhargavaea_cecembensis_DSE10:0.05845886781338597432,Bacteria_Firmicutes_Bacilli_Bacillales_Planococcaceae_Sporosarcina_newyorkensis_2681:0.04823005723183806936):0.01314025362295862323[55]):0.04139904164291017402[5]):0.04191406095743422516[5]):0.02101504560205344832[4]):0.06851944908155248315[0],(((Bacteria_Firmicutes_Erysipelotrichi_Erysipelotrichales_Erysipelotrichaceae_Coprobacillus_sp._8_2_54BFAA:0.03491106359342042303,(Bacteria_Firmicutes_Erysipelotrichi_Erysipelotrichales_Erysipelotrichaceae_Erysipelotrichaceae_bacterium_AP9:0.03011115401444901946,((((Bacteria_Firmicutes_Erysipelotrichia_Erysipelotrichales_Erysipelotrichaceae_Eggerthia_catenaformis_DSM_20559:0.01297025127566854563,Bacteria_Firmicutes_Bacilli_Lactobacillales_Lactobacillaceae_Lactobacillus_catenaformis_OT_569:0.00000100000050002909):0.07138886334800838285[100],Bacteria_Firmicutes_Bacilli_Lactobacillales_Lactobacillaceae_Sharpea_azabuensis_DSM_18934:0.01125199004375653129):0.07155628459776419703[93],Bacteria_Firmicutes_Erysipelotrichia_Erysipelotrichales_Erysipelotrichaceae_Kandleria_vitulina_MC3001:0.02588523840976715562):0.04256737811508812946[62],Bacteria_Firmicutes_Erysipelotrichi_Erysipelotrichales_Erysipelotrichaceae_Catenibacterium_mitsuokai_DSM_15897_C_mitsuokai_1.0_Cont88.1:0.09503378968092469903):0.07459927185999257193[94]):0.05641247942252440584[80]):0.06300349514459785416[92],((Bacteria_Firmicutes_Erysipelotrichi_Erysipelotrichales_Erysipelotrichaceae_Erysipelothrix_rhusiopathiae_str._Fujisawa:0.20118619778630908446,(Bacteria_Firmicutes_Clostridia_Clostridiales_Clostridiaceae_Clostridium_innocuum_2959:0.04878114523774075562,(((((Bacteria_Firmicutes_Bacilli_Lactobacillales_Streptococcaceae_Streptococcus_pleomorphus_DSM_20574:0.04142704568968094692,(Bacteria_Firmicutes_Clostridia_Clostridiales_Eubacteriaceae_Eubacterium_cylindroides_T2_87_draft_genome:0.03106838072618600677,Bacteria_Firmicutes_Clostridia_Clostridiales_Eubacteriaceae_Eubacterium_biforme_DSM_3989_unfinished_sequence:0.04257656490253064474):0.04478672998159809182[79]):0.01379366308659051542[37],Bacteria_Firmicutes_Erysipelotrichi_Erysipelotrichales_Erysipelotrichaceae_Allobaculum_stercoricanis_DSM_13633:0.14417215030579666468):0.14994975368868393439[100],(Bacteria_Firmicutes_Erysipelotrichi_Erysipelotrichales_Erysipelotrichaceae_Bulleidia_extructa_W1219_contig00009:0.08637234454915182491,Bacteria_Firmicutes_Erysipelotrichi_Erysipelotrichales_Erysipelotrichaceae_Solobacterium_moorei_F0204_S_mooreiF0204_1.0_Cont15.1:0.05129875745197848974):0.26336927946572297188[100]):0.06898754779065700837[40],(Bacteria_Firmicutes_Erysipelotrichi_Erysipelotrichales_Erysipelotrichaceae_Holdemania_sp._AP2:0.08751623909441759441,((X1_MetaBAT.28_rpsC_scaffold_841_292:0.00659887576712430216,(X3_MetaBAT.3_rpsC_scaffold_1451_214:0.00000100000050002909,Y4_MetaBAT.11_rpsC_scaffold_308_219:0.00000100000050002909):0.01353756266686478686[88]):0.26320253794918263557[100],X3_MetaBAT.39_rpsC_scaffold_480_421:0.18946115736135707430):0.07140714972644754410[54]):0.04291067846882688774[35]):0.05621049905416796583[18],Bacteria_Firmicutes_Erysipelotrichia_Erysipelotrichales_Erysipelotrichaceae_Dielma_fastidiosa_JC13:0.05039230041073838873):0.04165456153561571812[12]):0.07780107347278901464[45]):0.09718410953955447518[80],((Bacteria_Tenericutes_Mollicutes_Entomoplasmatales_Spiroplasmataceae_Spiroplasma_culicicola_AES_1:0.07513954299193448261,(Bacteria_Tenericutes_Mollicutes_Entomoplasmatales_Entomoplasmataceae_Entomoplasma_luminosum_ATCC_49195:0.26673401110919808810,Bacteria_Tenericutes_Mollicutes_Entomoplasmatales_Entomoplasmataceae_Mesoplasma_florum_W37:0.11508261681822241906):0.06119700802175835619[84]):0.31789829955588455590[100],(Bacteria_Tenericutes_Mollicutes_Mycoplasmatales_Mycoplasmataceae_Ureaplasma_parvum_serovar_3_str._ATCC_27815:0.63637568015829903967,(Bacteria_Tenericutes_Mollicutes_Mycoplasmatales_Mycoplasmataceae_Candidatus_Hepatoplasma_crinochetorum_Av:0.33178155786600022070,Bacteria_Tenericutes_Mollicutes_Mycoplasmatales_Mycoplasmataceae_Mycoplasma_agalactiae:0.69107822453335832069):0.16368946105988671502[62]):0.20685231074928780992[60]):0.21459906354972982379[56]):0.11572467224686687481[25]):0.09943454641638312108[22],(Bacteria_Firmicutes_Erysipelotrichi_Erysipelotrichales_Erysipelotrichaceae_Turicibacter_sp._HGF1_contig00015:0.09784573527127066184,(Bacteria_unclassified_Bacteria_Haloplasmatales_Haloplasmataceae_Haloplasma_contractile_SSD_17B:0.26138870037585021366,((Bacteria_Tenericutes_Mollicutes_Acholeplasmatales_Acholeplasmataceae_Candidatus_Phytoplasma_aster_yellows_witches_broom_AY_WB:0.29180428163114768836,Bacteria_Tenericutes_Mollicutes_Acholeplasmatales_Acholeplasmataceae_Acholeplasma_laidlawii_PG_8A:0.21895515449627811488):0.25635359544413383048[99],(Bacteria_Tenericutes_Mollicutes_Mollicutes_bacterium_HR1:0.12486573713767711025,Bacteria_Tenericutes_Mollicutes_Mollicutes_bacterium_HR2:0.13265074318061417791):0.04715070565596910651[66]):0.05750115927910145336[74]):0.11352349709326572946[30]):0.04879604978332877097[23]):0.11223274584469823678[65]):0.02151267605624134632[2]):0.08781239408597885099[3]):0.10926653984619896787[2],(((Bacteria_Firmicutes_Clostridia_Clostridiales_Clostridiaceae_Tepidimicrobium_xylanilyticum_DSM_23310:0.06365366551990471466,(Bacteria_Firmicutes_Clostridia_Clostridiales_Clostridiales_incertae_sedis_Clostridiales_Family_XI._Incertae_Sedis_Sedimentibacter_sp._B4:0.28037648577855922571,Bacteria_Firmicutes_Clostridia_Clostridiales_unclassified_Clostridiales_Proteiniborus_ethanoligenes_DSM_21650:0.07871706085186971902):0.04372926782274570018[32]):0.03471991280257343687[30],(Bacteria_Firmicutes_Clostridia_Clostridiales_Clostridiaceae_Clostridium_acidurici_9a_DSM_604:0.08733863022981924740,(Bacteria_Firmicutes_Clostridia_Clostridiales_Clostridiaceae_Clostridiisalibacter_paucivorans_DSM_22131:0.10111203883098267287,(Bacteria_Firmicutes_Clostridia_Clostridiales_Clostridiaceae_Alkaliphilus_oremlandii_OhILAs:0.12240263340215702670,Bacteria_Firmicutes_Clostridia_Clostridiales_Clostridiaceae_Natronincola_peptidivorans_DSM_18979:0.11767152173679941429):0.07924802630201624454[51]):0.01388199718579787023[9]):0.01878442456177547432[9]):0.05560829527624244761[9],(((Bacteria_Firmicutes_Clostridia_Clostridiales_Clostridiales_incertae_sedis_Clostridiales_Family_XI._Incertae_Sedis_Kallipyga_massiliensis_ph2:0.36236436407306821250,Bacteria_Firmicutes_Clostridia_Clostridiales_Clostridiales_incertae_sedis_Clostridiales_Family_XI._Incertae_Sedis_Helcococcus_sueciensis_DSM_17243:0.17150860907826820378):0.08600699700705415063[82],((Bacteria_Firmicutes_Clostridia_Clostridiales_Clostridiales_incertae_sedis_Clostridiales_Family_XI._Incertae_Sedis_Finegoldia_magna_ATCC_29328:0.15703600074890744498,Bacteria_Firmicutes_Clostridia_Clostridiales_Clostridiales_incertae_sedis_Clostridiales_Family_XI._Incertae_Sedis_Anaerococcus_prevotii_DSM_20548:0.16695691764729614359):0.06481434884931476514[61],Bacteria_Firmicutes_Clostridia_Clostridiales_Peptostreptococcaceae_Peptostreptococcus_micros_ATCC_33270_unfinished_sequence:0.16314392744557851267):0.03433791322447986294[27]):0.03197867403818055454[27],Bacteria_Firmicutes_Clostridia_Clostridiales_Clostridiales_incertae_sedis_Clostridiales_Family_XI._Incertae_Sedis_Peptoniphilus_harei_ACS_146_V_Sch2b_contig00003:0.12795873690764930641):0.00998950382322164564[14]):0.02259821892942404445[8]):0.03024877295527792290[0],((Bacteria_Firmicutes_Clostridia_Clostridiales_Clostridiales_incertae_sedis_Clostridiales_Family_XII._Incertae_Sedis_Acidaminobacter_hydrogenoformans_DSM_2784:0.37054941853211526004,(((Bacteria_Firmicutes_Clostridia_Clostridiales_Peptostreptococcaceae_Peptostreptococcus_anaerobius_VPI_4330:0.07498899045445554801,(Bacteria_Firmicutes_Clostridia_Clostridiales_Clostridiaceae_Clostridium_difficile_CF5:0.02294096419514208077,(Bacteria_Firmicutes_Clostridia_Clostridiales_Clostridiaceae_Clostridium_glycolicum_DSM_1288:0.03192038323776694164,Bacteria_Firmicutes_Clostridia_Clostridiales_Clostridiaceae_Clostridium_bartlettii_DSM_16795_unfinished_sequence:0.08699325289252282656):0.02599254007658325510[74]):0.08988207627619280993[82]):0.14108702202335787756[100],(Bacteria_Firmicutes_Clostridia_Clostridiales_Eubacteriaceae_Eubacterium_sp._AS15:0.21062355985773942302,(Bacteria_Firmicutes_Clostridia_Clostridiales_Peptostreptococcaceae_Filifactor_alocis_ATCC_35896:0.11438066913693524518,Bacteria_Firmicutes_Clostridia_Clostridiales_unclassified_Clostridiales_Proteocatella_sphenisci_DSM_23131:0.12861560551629835913):0.07220966348908529342[59]):0.10855461259241570848[86]):0.05082437467260326330[35],(Bacteria_Firmicutes_Clostridia_Clostridiales_Clostridiales_incertae_sedis_Clostridiales_Family_XIII._Incertae_Sedis_Anaerovorax_odorimutans_DSM_5092:0.10431337963234585398,Bacteria_Firmicutes_Clostridia_Clostridiales_Clostridiales_incertae_sedis_Clostridiales_Family_XIII._Incertae_Sedis_Mogibacterium_timidum_ATCC_33093:0.14616878175252737138):0.17838973598903853923[100]):0.03323753107944697055[25]):0.01036320093481391848[4],(Bacteria_Firmicutes_Clostridia_Clostridiales_Eubacteriaceae_Anaerofustis_stercorihominis_DSM_17244_unfinished_sequence:0.21003758711364339806,(Bacteria_Firmicutes_Clostridia_Clostridiales_Eubacteriaceae_Acetobacterium_woodii_WB1_DSM_1030:0.06160772101709642568,(Bacteria_Firmicutes_Clostridia_Clostridiales_Eubacteriaceae_Pseudoramibacter_alactolyticus_ATCC_23263_contig00019:0.10855275637479110118,Bacteria_Firmicutes_Clostridia_Clostridiales_Eubacteriaceae_Eubacterium_limosum_KIST612:0.04472035072229492425):0.03862912204815910355[72]):0.11851776179288459057[99]):0.08490832070344139781[93]):0.04451063473471435217[7]):0.03302966707229704202[0]):0.03704477072376911873[0]):0.02947766362782622274[0]):0.03933947618547153219[0]):0.02392003777379547724[0]):0.05254756604799774855[0],(Bacteria_Firmicutes_Clostridia_Thermoanaerobacterales_Thermoanaerobacterales_Family_IV._Incertae_Sedis_Mahella_australiensis_50_1_BON_DSM_15567:0.19856276550241677703,Bacteria_Firmicutes_Clostridia_Clostridiales_Caldicoprobacteraceae_Caldicoprobacter_oshimai_DSM_21659:0.14177548421567107151):0.02367050315011840628[21]):0.03807939123153511463[0]):0.05308994026357651691[0],(Bacteria_Firmicutes_Clostridia_Clostridiales_unclassified_Clostridiales_Anaerocellum_group_Anaerocellum_thermophilum_DSM_6725:0.21576288599697121540,(Bacteria_Firmicutes_Clostridia_Thermoanaerobacterales_Thermoanaerobacterales_Family_III._Incertae_Sedis_Caldanaerovirga_acetigignens_DSM_18802:0.06573557848985668584,Bacteria_Firmicutes_Clostridia_Thermoanaerobacterales_Thermoanaerobacterales_Family_III._Incertae_Sedis_Thermosediminibacter_oceani_DSM_16646:0.02479058522541197074):0.10364208850644007764[100]):0.03133232196882822923[24]):0.05088224912247318876[0],(Bacteria_Firmicutes_Clostridia_Clostridiales_Clostridiales_incertae_sedis_Clostridiales_Family_XVIII._Incertae_Sedis_Symbiobacterium_thermophilum_IAM_14863:0.32294062419069474723,(Bacteria_Firmicutes_Clostridia_Clostridiales_Clostridiales_incertae_sedis_Clostridiales_Family_XVII._Incertae_Sedis_Sulfobacillus_acidophilus_TPY:0.19029392387093962968,Bacteria_Firmicutes_Clostridia_Clostridiales_Clostridiales_incertae_sedis_Clostridiales_Family_XVII._Incertae_Sedis_Thermaerobacter_marianensis_DSM_12885:0.22108659268845642920):0.05956025755414971062[55]):0.03649067891896664445[12]):0.02172562510518269430[0],((((Bacteria_Firmicutes_Clostridia_Natranaerobiales_Natranaerobiaceae_Natranaerobius_thermophilus_JWNM_WN_LF:0.37292143371320612966,Bacteria_Firmicutes_Clostridia_Clostridiales_Clostridiales_incertae_sedis_Clostridiales_Family_XIV._Incertae_Sedis_Anaerobranca_gottschalkii_DSM_13577:0.11371740696955388861):0.02983441348641079419[15],Bacteria_Firmicutes_Clostridia_Clostridiales_Syntrophomonadaceae_Dethiobacter_alkaliphilus_AHT_1_unfinished_sequence:0.22542383196053480954):0.04599602646590349175[15],(Bacteria_Firmicutes_Negativicutes_Selenomonadales_Veillonellaceae_Sporolituus_thermophilus_DSM_23256:0.02205295652250847255,(Bacteria_Firmicutes_Negativicutes_Selenomonadales_Veillonellaceae_Sporomusa_ovata_DSM_2662:0.13070905063524451695,((((Bacteria_Firmicutes_Negativicutes_Selenomonadales_Veillonellaceae_Veillonella_parvula_DSM_2008:0.03617257604689364664,((Bacteria_Firmicutes_Negativicutes_Selenomonadales_Veillonellaceae_Megasphaera_sp._BV3C16_1:0.02436820918622164406,Bacteria_Firmicutes_Negativicutes_Selenomonadales_Veillonellaceae_Anaeroglobus_geminatus_F0357:0.10845022065323851879):0.10224820296966133371[100],(Bacteria_Firmicutes_Negativicutes_Selenomonadales_Veillonellaceae_Dialister_microaerophilus_UPII_345_E_contig00002:0.10694653560615391408,Bacteria_Firmicutes_Negativicutes_Selenomonadales_Veillonellaceae_Allisonella_histaminiformans_DSM_15230:0.08216573599015243590):0.23381711253358411495[100]):0.03565340079833886899[47]):0.08710020319876199402[94],((Bacteria_Firmicutes_Negativicutes_Selenomonadales_Veillonellaceae_Zymophilus_raffinosivorans_DSM_20765:0.00000100000050002909,Bacteria_Firmicutes_Negativicutes_Selenomonadales_Veillonellaceae_Propionispira_arboris_DSM_2179:0.00000100000050002909):0.06969234897588823252[100],(Bacteria_Firmicutes_Negativicutes_Selenomonadales_Veillonellaceae_Anaerovibrio_sp._RM50:0.08374235405029090140,(Bacteria_Firmicutes_Negativicutes_Selenomonadales_Veillonellaceae_Centipeda_periodontii_DSM_2778_contig00059:0.05404764853979866779,(Bacteria_Firmicutes_Negativicutes_Selenomonadales_Veillonellaceae_Selenomonas_ruminantium_lactilytica_TAM6421:0.03641181116908992488,Bacteria_Firmicutes_Negativicutes_Selenomonadales_Veillonellaceae_Mitsuokella_multacida_DSM_20544:0.00000100000050002909):0.01831020284242044355[83]):0.02905084541688189581[79]):0.02691549256050403474[74]):0.05774695992066466305[90]):0.07469372643887030316[88],((Bacteria_Firmicutes_Negativicutes_Selenomonadales_Veillonellaceae_Anaeromusa_acidaminophila_DSM_3853:0.00614596103440379852,Bacteria_Firmicutes_Negativicutes_Selenomonadales_Veillonellaceae_Anaeroarcus_burkinensis_DSM_6283:0.00000100000050002909):0.11355763542728614102[100],(Bacteria_Firmicutes_Negativicutes_Selenomonadales_Acidaminococcaceae_Succinispira_mobilis_DSM_6222:0.11572161788375877334,(Bacteria_Firmicutes_Negativicutes_Selenomonadales_Acidaminococcaceae_Acidaminococcus_fermentans_DSM_20731:0.12970975999667644363,Bacteria_Firmicutes_Negativicutes_Selenomonadales_Acidaminococcaceae_Phascolarctobacterium_sp._YIT_12067_P_spYIT12067_1.0_Cont77.1:0.07641985260280143022):0.04987852628749148143[78]):0.09245870203981562674[96]):0.02460536983127083535[23]):0.01922992408852003052[20],Bacteria_Firmicutes_Negativicutes_Selenomonadales_Veillonellaceae_Pelosinus_sp._UFO1:0.13765293216411036981):0.03353751906134371658[26]):0.04105877101925450856[52]):0.16192537345542537541[80]):0.02597078913392227364[1],(Y4_MetaBAT.53_rpsC_scaffold_2195_189:0.00000100000050002909,X3_MetaBAT.12_rpsC_scaffold_100_893:0.00000100000050002909):0.30018486154258655629[100]):0.01413145753128594584[0]):0.05746093901476530263[0],((((Bacteria_Firmicutes_Clostridia_Thermoanaerobacterales_Thermoanaerobacteraceae_Thermacetogenium_phaeum_DSM_12270:0.14120314073158535262,((Bacteria_Firmicutes_Clostridia_Clostridiales_Syntrophomonadaceae_Syntrophothermus_lipocalidus_DSM_12680:0.09515378734580826059,Bacteria_Firmicutes_Clostridia_Clostridiales_Syntrophomonadaceae_Syntrophomonas_wolfei_Goettingen_DSM_2245B:0.19557842395611502173):0.12589152498308561756[94],Bacteria_Firmicutes_Clostridia_Thermoanaerobacterales_Thermoanaerobacteraceae_Thermanaeromonas_toyohensis_ToBE_DSM_14490:0.08782912525749246579):0.02421905498409647819[23]):0.01414740537637494688[14],Bacteria_Firmicutes_Clostridia_Thermoanaerobacterales_Thermoanaerobacteraceae_Moorella_group_Moorella_thermoacetica_ATCC_39073:0.11008232514086478682):0.03261400520415394522[12],((((Bacteria_Firmicutes_Clostridia_Thermoanaerobacterales_Thermoanaerobacteraceae_Desulfovirgula_thermocuniculi_DSM_16036:0.05515602967446758820,(Bacteria_Firmicutes_Clostridia_Thermoanaerobacterales_Thermoanaerobacteraceae_Moorella_group_Ammonifex_degensii_KC4:0.16383804690987041619,Bacteria_Firmicutes_Clostridia_Clostridiales_Peptococcaceae_Candidatus_Desulforudis_audaxviator_MP104C:0.16870706939241120192):0.02994661597763123226[34]):0.07225651198818722198[24],((Y1_MetaBAT.79_rpsC_scaffold_9040_85:0.10771699256876272888,(Bacteria_Firmicutes_Clostridia_Thermoanaerobacterales_Thermoanaerobacteraceae_Carboxydothermus_hydrogenoformans_Z_2901_DSM_6008:0.16120327181600010991,Bacteria_Firmicutes_Clostridia_Clostridiales_Peptococcaceae_Desulfurispora_thermophila_DSM_16022:0.10282051748758097576):0.03345443162871753612[24]):0.03317725658684336082[18],(Bacteria_Firmicutes_Clostridia_Clostridiales_Peptococcaceae_Desulfotomaculum_gibsoniae_Groll_DSM_7213:0.13670455346223647775,Bacteria_Firmicutes_Clostridia_Clostridiales_Peptococcaceae_Pelotomaculum_thermopropionicum_SI:0.06028311841636136564):0.04553315513159850170[50]):0.00690130300097053194[3]):0.02981005169419985099[10],(Bacteria_Firmicutes_Clostridia_Clostridiales_Peptococcaceae_Desulfitibacter_alkalitolerans_DSM_16504:0.13184365680463475123,(((X1_MetaBAT.9_rpsC_scaffold_179_16:0.00000100000050002909,X3_MetaBAT.4_rpsC_scaffold_439_17:0.00000100000050002909):0.00000100000050002909[92],Y1_MetaBAT.69_rpsC_scaffold_894_7:0.01794655897546523771):0.42232700998923033975[100],Bacteria_Firmicutes_Clostridia_Clostridiales_Peptococcaceae_Thermincola_sp._JR:0.05773383304935982008):0.06973416495475416588[20]):0.02009288409575241477[2]):0.01841962137758547738[6],(Bacteria_Firmicutes_Clostridia_Clostridiales_Peptococcaceae_Desulfonispora_thiosulfatigenes_GKNTAUT__DSM_11270:0.18605745238655463369,X3_MaxBin.050_rpsC_scaffold_14431_26:0.16208649019180812467):0.01958564601861728649[14]):0.01269518248934937282[1]):0.01493177227681742082[5],(((Y5_MetaBAT.86_rpsC_scaffold_6289_35:0.03125686721654220845,Bacteria_Firmicutes_Clostridia_Clostridiales_Peptococcaceae_Desulfosporosinus_orientis_Singapore_I_DSM_765:0.03325299900420402438):0.06240744797142258604[100],(Bacteria_Firmicutes_Clostridia_Clostridiales_Peptococcaceae_Desulfitobacterium_hafniense_Y51:0.06631489377522134521,(Bacteria_Firmicutes_Clostridia_Clostridiales_Peptococcaceae_Dehalobacter_restrictus_DSM_9455:0.04295274567387649678,Bacteria_Firmicutes_Clostridia_Clostridiales_Peptococcaceae_Syntrophobotulus_glycolicus_DSM_8271:0.08895244126111495619):0.02522409507892266894[52]):0.02327888755319170583[67]):0.07012526486317760543[92],Bacteria_Firmicutes_Clostridia_Clostridiales_Heliobacteriaceae_Heliobacterium_modesticaldum_Ice1:0.08398408131172761804):0.06145156785688948853[77]):0.05175490494261828639[20]):0.03418034875652316285[0],((Bacteria_RBX1_GWF2_RBX1_35_9:0.52183977072550025156,Bacteria_RBX1_GWF2_RBX1_38_17:0.41043760570732656934):0.17980707067191256665[42],(((X2_MaxBin.009_rpsC_scaffold_124_1058:0.00000100000050002909,X4_MaxBin.012_rpsC_scaffold_117_1099:0.00000100000050002909):0.34901557000945210296[100],(Bacteria_WOR-1_RIFOXYB2_FULL_WOR_1_37_13:0.08323709049150705697,Bacteria_WOR-1_RIFOXYA2_FULL_WOR_1_36_21:0.09992303410074976355):0.11405557104863840723[93]):0.09867916878219211430[61],(((X4_MaxBin.016_rpsC_scaffold_285_510:0.00000100000050002909,Y3_MetaBAT.69_rpsC_scaffold_1813_49:0.00000100000050002909):0.00000100000050002909[34],X2_MaxBin.013_rpsC_scaffold_248_502:0.00000100000050002909):0.22975978686376222204[100],((Bacteria_WOR-1_RIFCSPHIGHO2_01_FULL_WOR_1_53_15:0.10831771685500918290,((Bacteria_WOR_1_uncultured_DG_54_3:0.18202289405420832291,(Bacteria_WOR-1_RIFOXYC2_FULL_WOR_1_41_25:0.08636641493207643239,Bacteria_WOR-1_RIFCSPLOWO2_02_FULL_WOR_1_46_20:0.17353703891861768649):0.04136050027283154351[46]):0.13140255431445646561[94],(Bacteria_WOR-1_RIFOXYB2_FULL_WOR_1_48_7:0.16291252733782302098,Bacteria_WOR-1_RIFOXYA2_FULL_WOR_1_51_19:0.14764455819434421646):0.01612354441259433030[57]):0.04993952221653839146[53]):0.09576410737182085298[77],Bacteria_WOR-1_RIFOXYA12_FULL_WOR_1_43_27:0.27832878021651846767):0.05171742695474205315[29]):0.04897715278613445911[38]):0.13126100057379141983[90]):0.17483607428660521976[31]):0.05541901105904199765[0]):0.01752006641961268568[0]):0.01368233454740450453[0]):0.02460543427443702760[1],(((Bacteria_Melainabacteria_RIFCSPHIGHO2_02_FULL_Melainabacteria_34_12:0.06877690253508379759,Bacteria_Melainabacteria_RIFCSPLOWO2_12_FULL_Melainabacteria_35_11:0.05459670096987424837):0.35726384561851803889[100],(((Bacteria_Melainabacteria_Obscuribacteriales_Obscuribacter_phosphatis_Mle1_12:0.23013829950933126223,Y1_MaxBin.108_rpsC_scaffold_81593_10:0.17292719978200529751):0.21257571923976484318[100],((Bacteria_Melainabacteria_ACD20:0.05794768076470722257,(Bacteria_Melainabacteria_GWF2_Melainabacteria_32_7:0.00596743849138345502,Bacteria_Melainabacteria_RIFOXYA2_FULL_Melainabacteria_32_9:0.00613799169599575731):0.04341213298761514849[99]):0.08195627855723790212[86],((Bacteria_Melainabacteria_MEL_B2:0.12996542940667651922,(Bacteria_Melainabacteria_Gastranaerophilaceae_Zag_111:0.01373657254423880057,(Bacteria_Melainabacteria_Gastranaerophilales_YS2_Zagget_bin_221:0.01329652165757716845,(Bacteria_Melainabacteria_MEL_A1:0.00942025347718271518,((Bacteria_Melainabacteria_MEL_C1:0.00000100000050002909,Bacteria_Melainabacteria_Gastranaerophilales_YS2_Zagget_bin_1:0.00000100000050002909):0.00000100000050002909[68],Bacteria_Melainabacteria_Gastranaerophilaceae_MH_37:0.00585714040980674002):0.02035315724345606800[72]):0.05219945951313027105[93]):0.04369015073575310826[77]):0.05473931841529110220[50]):0.12377264303554592895[97],Bacteria_Melainabacteria_GWF2_Melainabacteria_37_15:0.16712914083378285768):0.02522071002177656354[34]):0.13827131759598573768[89]):0.06339418980130805126[57],(Bacteria_Cyanobacteria_Gloeobacteria_Gloeobacterales_Gloeobacter_violaceus_PCC_7421:0.17218169900374741266,(Bacteria_Cyanobacteria_Chroococcales_Thermosynechococcus_elongatus_BP_1:0.09550924940769862925,(((((Bacteria_Cyanobacteria_Nostocales_Nostocaceae_Nodularia_spumigena_CCY9414:0.02959626788144346932,(Bacteria_Cyanobacteria_Nostocales_Rivulariaceae_Rivularia_sp._PCC_7116:0.03544529748936978142,Bacteria_Cyanobacteria_Nostocales_Nostocaceae_Richelia_intracellularis_HH01:0.07236854112772386771):0.02625130725250992766[79]):0.01181625476281318934[54],(((Bacteria_Cyanobacteria_Nostocales_Nostocaceae_Nostoc_azollae:0.01775177128310422361,Bacteria_Cyanobacteria_Stigonematales_Fischerella_muscicola_SAG_1427_1:0.03759964594782515962):0.00000100000050002909[14],(((((Bacteria_Cyanobacteria_Nostocales_Nostocaceae_Cylindrospermopsis_raciborskii_509_upload_fresh_set:0.00912597814969410594,Bacteria_Cyanobacteria_Nostocales_Nostocaceae_Raphidiopsis_brookii_D9_D9_7:0.01562142653277510777):0.03749616929685881117[84],Bacteria_Cyanobacteria_Nostocales_Nostocaceae_Nostoc_sp._PCC_7524:0.03556739516159784786):0.01622797177016567505[20],Bacteria_Cyanobacteria_Nostocales_Microchaetaceae_Fremyella_diplosiphon_UTEX_481:0.01240333631979194558):0.00675223521706082904[6],Bacteria_Cyanobacteria_Nostocales_Nostocaceae_Cylindrospermum_stagnale_PCC_7417:0.00000100000050002909):0.01328106505742433427[11],Bacteria_Cyanobacteria_Nostocales_Microchaetaceae_Microchaete_sp._PCC_7126:0.02515352068108256747):0.00741665096652159659[5]):0.01318356304464497752[35],Bacteria_Cyanobacteria_Stigonematales_Mastigocladopsis_repens_MORA_PCC_10914:0.02407601030639523049):0.00721436696044357260[45]):0.04970597163323327294[67],(Bacteria_Cyanobacteria_Oscillatoriales_Geitlerinema_sp._PCC_7407:0.07209750257465112611,((Bacteria_Cyanobacteria_Oscillatoriophycideae_Oscillatoriales_Spirulina_major_PCC_6313:0.08480127440432851105,((Bacteria_Cyanobacteria_Oscillatoriales_Oscillatoriales_sp._JSC_1:0.19933478737970602990,((((((Bacteria_Cyanobacteria_Pleurocapsales_Stanieria_cyanosphaera_PCC_7437:0.04348304424606876800,(Bacteria_Cyanobacteria_Pleurocapsales_Myxosarcina_sp._GI1:0.06645856694944343723,Bacteria_Cyanobacteria_Pleurocapsales_Xenococcus_sp._PCC_7305:0.07351180120935055240):0.02340410648891948220[70]):0.05290973698964095834[77],(Bacteria_Cyanobacteria_Pleurocapsales_Pleurocapsa_sp._PCC_7327:0.09709074421845910463,(((Bacteria_Cyanobacteria_Chroococcales_Cyanobacterium_stanieri_PCC_7202:0.05378022862962668349,Bacteria_Cyanobacteria_Chroococcales_Synechocystis_sp._PCC_6308:0.06103257551696878586):0.11606031373768328774[100],Bacteria_Cyanobacteria_Chroococcales_Synechocystis_sp._PCC_6803:0.10572137268123867060):0.01647381442169492186[32],Bacteria_Cyanobacteria_Chroococcales_Crocosphaera_watsonii_WH_8501:0.04952982555638533319):0.00000100000050002909[21]):0.03640062820897240620[16]):0.01461893489953931292[22],(Bacteria_Cyanobacteria_Chroococcales_Gloeocapsa_sp._PCC_73106:0.19580002388039910444,Bacteria_Cyanobacteria_Prochlorales_Prochloraceae_Prochloron_didemni_P3_Solomon:0.11049979542087377815):0.03995603904015707086[45]):0.01100545159916138660[11],(Bacteria_Cyanobacteria_Chroococcales_Rubidibacter_lacunae_KORDI_51_2_k51_img_annotated_130412:0.08095348105420661911,(Bacteria_Cyanobacteria_Chroococcales_Halothece_cluster_Halothece_sp._PCC_7418:0.05971987899440094755,Bacteria_Cyanobacteria_Chroococcales_Dactylococcopsis_salina_PCC_8305:0.02464206219053218655):0.08877670541158579065[99]):0.05698557717664554101[74]):0.01954287614089805780[6],Bacteria_Cyanobacteria_Oscillatoriales_Microcoleus_chthonoplastes_PCC_7420_scf_1103659003820_genomic_scaffold:0.06615201371960900689):0.01007675611575729706[3],((Bacteria_Cyanobacteria_Oscillatoriales_Pseudanabaena_sp._PCC_7367:0.24983819834560747064,Bacteria_Cyanobacteria_Prochlorales_Prochlorotrichaceae_Prochlorothrix_hollandica_PCC_9006:0.09010282427787054405):0.03590035360230635353[9],Bacteria_Cyanobacteria_Oscillatoriales_Crinalium_epipsammum_PCC_9333:0.04886094452624105411):0.01342761343572346049[4]):0.01507429381190401353[0]):0.00189871188583350201[0],(Bacteria_Cyanobacteria_Oscillatoriales_Microcoleus_sp._PCC_7113:0.08888587717492002493,Bacteria_Cyanobacteria_Oscillatoriales_Lyngbya_majuscula_3L:0.06527535958406709138):0.02007581817700407334[20]):0.01968739574765897629[0]):0.01931908563809347362[0],(Bacteria_Cyanobacteria_Oscillatoriales_Leptolyng
[truncated: 3,885 more chars]
