# Supplementary material for: Capability for arsenic mobilization in groundwater is distributed across broad phylogenetic lineages
Source: PLoS One. 2019 Sep 6;14(9):e0221694. doi: 10.1371/journal.pone.0221694 (PMC6730927; doi:10.1371/journal.pone.0221694)
Supplement: S3 File — (TRE) [file pone.0221694.s004.tre]

(Y4_scaffold_32091_3:0.00000100000050002909,(Y3_scaffold_2408_16:1.04847817975855117645,((((X1_scaffold_12042_6:0.00860069018375843146,(Y4_scaffold_161_9:0.00120271749307884822,X1_scaffold_12042_7:0.01391279073713351869):0.00647851352713488607[83]):0.11858784011819976933[100],(Y3_scaffold_988_31:0.11898164429092097927,((X3_scaffold_5551_1:0.07142394452557793150,X1_scaffold_262_112:0.00563581205352224265):0.03342808598256180597[99],Y4_scaffold_504_95:0.07461325313739462783):0.04922360800709822681[97]):0.08327208864271826161[99]):0.07717361628511995586[92],(Y1_scaffold_5091_1:0.42231151768828656401,(Y1_scaffold_15901_5:0.56637838258979578132,Y5_scaffold_286_76:0.12750110262881697576):0.03771163979120756293[48]):0.17305131959731645530[96]):0.16901872262348383025[97],(((Y3_scaffold_2408_14:0.01166368930288013729,X4_scaffold_6582_8:0.03588894178271747476):0.45930985359156067949[100],(SBS67060.1_Arsenite_oxidase_subunit_AioA_[Vibrio_splendidus]:0.31640843528300205412,((CTQ81026.1_Arsenite_oxidase_subunit_AioA_[Labrenzia_alba]:0.06067153450398528325,KZL26363.1_Arsenite_oxidase_subunit_AioA_[Pseudovibrio_sp._WM33]:0.09962898653611636235):0.05469755551245478881[98],SMX36526.1_Arsenite_oxidase_subunit_AioA_[Pelagimonas_varians]:0.11846265964587364417):0.11486403205292240737[98]):0.20292726031956218047[98]):0.05129264692832440770[30],(Y3_scaffold_2408_15:0.81333700242206574682,(((((AHA11061.1_arsenite_oxidase_AioA_[Agrobacterium_tumefaciens]:0.04047145523337860457,CCF22055.1_Arsenite_oxidase_large_subunit_AioA_Rhizobium_sp._NT-26:0.04105350431821153806):0.09424874145810413495[100],(APG95477.1_arsenite_oxidase_subunit_AioA__plasmid__[Sinorhizobium_americanum]:0.10666184375234750992,(X3_scaffold_69888_3:0.13585079545229503117,(((((X3_scaffold_1616_45:0.00000100000050002909,(X2_scaffold_1456_9:0.00000100000050002909,Y4_scaffold_1916_29:0.00000100000050002909):0.00000100000050002909[14]):0.00000100000050002909[7],Y3_scaffold_4205_2:0.00000100000050002909):0.00000100000050002909[17],X1_scaffold_34_29:0.00000100000050002909):0.00000100000050002909[88],X4_scaffold_18812_1:0.00000100000050002909):0.02310851973725936911[97],X4_scaffold_18812_2:0.15850033337474264683):0.15026948679025492472[96]):0.08543973181214227497[90]):0.03324953748433517181[32]):0.08321207041117222036[70],(((ASP20462.1_arsenite_oxidase_subunit_AioA_[Antarctobacter_heliothermus]:0.05775848451400500405,ASM70993.1_arsenite_oxidase_subunit_AioA_[Sulfitobacter_pseudonitzschiae]:0.14353243323127393150):0.05793705395791243218[98],(SLN11473.1_Arsenite_oxidase_subunit_AioA_[Pelagicola_litorisediminis]:0.02859682975257782367,SLN74543.1_Arsenite_oxidase_subunit_AioA_[Roseovarius_gaetbuli]:0.02537664586809058528):0.15089997538311222813[100]):0.11301043865149951184[99],(AKE49356.1_AioA_[Paracoccus_sp._SY]:0.06119822927916956923,(Y3_scaffold_2791_9:0.02916021028548032232,(X2_scaffold_295_13:0.00524642418575188389,Y3_scaffold_147_66:0.00000100000050002909):0.02559779752800453792[100]):0.04380221175132293504[100]):0.13851028656855451926[100]):0.16786706993546898770[99]):0.26904569613948098317[91],((AHJ14346.1_arsenite_oxidase_subunit_AioA_[Sulfurospirillum_multivorans_DSM_12446]:0.00702587210606954796,AOO66629.1_arsenite_oxidase_subunit_AioA_[Sulfurospirillum_halorespirans_DSM_13726]:0.01562094148939702221):0.61137450612640309444[100],(SCC93385.1_Arsenite_oxidase_subunit_AioA_[Thiomonas_sp._X19]:0.30840014388958197911,((EJC61961.1_arsenite_oxidase_subunit_AioA_[Alcaligenes_faecalis_subsp._faecalis_NCIB_8687]:0.10240136391185554465,CUJ33345.1_Arsenite_oxidase_subunit_AioA_[Achromobacter_sp._2789STDY5608621]:0.12708423612137476066):0.13001834501315431836[100],OIQ99667.1_arsenite_oxidase_subunit_AioA_[mine_drainage_metagenome]:0.23048197387409005699):0.05538482220418421142[52]):0.18594893394952013987[100]):0.13385666072990451414[80]):0.42640588144610364063[91],(ARD23997.1_polysulfide_reductase_[Shewanella_japonica]:3.03368151460210322412,((((KIG54607.1_DMSO_reductase_[Escherichia_coli]:0.15534848713705753931,KTN36677.1_DMSO_reductase_[Salmonella_enterica]:0.22536279996682620497):0.95999644098516478952[100],((AAC44131.1_biotin_sulfoxide_reductase_[Escherichia_coli_K-12]:0.27550718243912747374,OSJ68647.1_biotin_sulfoxide_reductase_[Salmonella_enterica_subsp._enterica_serovar_Newport_str._SHSN008]:0.39865698713823788379):0.41260018289334771113[100],((OAF97565.1_Trimethylamine-N-oxide_reductase_[Escherichia_coli_PCN009]:0.28239011037392974801,CGO50769.1_trimethylamine-N-oxide_reductase_[Salmonella_enterica_subsp._enterica_serovar_Typhi]:0.16914289447948396838):0.32237520736848046532[100],CAA06794.1_trimethylamine-N-oxide_reductase_[Shewanella_putrefaciens]:0.55573970454102827876):0.23880969965929771393[100]):0.71810215048428360785[100]):0.33616621455863110457[98],(((((WP_012158954.1_dehydrogenase_-_ArrA-like/BisC_[Alkaliphilus_oremlandii]:0.37507257987610742589,(ACF74513.1_arsenate_respiratory_reductase_catalytic_subunit_-_ArrA_[Halarsenatibacter_silvermanii]:0.32501200543473462989,WP_012447122.1_dehydrogenase_-_ArrA-like/BisC_[Natranaerobius_thermophilus]:0.27019271962741542303):0.11234358708022026963[93]):0.11429686332335621535[86],((WP_052080012.1_dehydrogenase_-_ArrA-like_[Alkalispirochaeta_odontotermitis]:0.21205411934624029957,WP_051564251.1_dehydrogenase_-_ArrA-like_[Desulfovermiculus_halophilus]:0.26257168988366846873):0.06400157339694023673[80],(((WP_028116765.1_dehydrogenase_-_ArrA-like/BisC[Ferrimonas_senticii]:0.17951103113072147677,(WP_028113667.1_dehydrogenase_-_ArrA-like/BisC[Ferrimonas_kyonanensis]:0.04966924276951062422,(WP_090363568.1_dehydrogenase_-_ArrA-like_[Ferrimonas_sediminum]:0.02637947134902806495,WP_028109898.1_dehydrogenase_-_ArrA-like/BisC[Ferrimonas_futtsuensis]:0.05395017640757535787):0.04107719125082835016[100]):0.13397464690042132363[98]):0.08140919486715506026[98],((AAQ01672.1_ArrA_[Shewanella_sp._ANA-3]:0.03567655614642905454,ADV53694.1_respiratory_arsenate_reductase__Mo_binding_subunit__ArrA_[Shewanella_putrefaciens_200]:0.03887811918610823564):0.11384826714545930038[100],(WP_028773911.1_dehydrogenase_-_ArrA-like/BisC_[Shewanella_waksmanii]:0.13535930890157726880,(ARD24325.1_dehydrogenase_-_ArrA-like_[Shewanella_japonica]:0.00444858546025513838,WP_055024219.1_dehydrogenase_-_ArrA-like_[Shewanella_sp._P1-14-1]:0.00286326634996743670):0.11076563656940424663[100]):0.13826517124487192056[100]):0.07232529247172984899[99]):0.27665748844421500507[98],(WP_092122921.1_dehydrogenase_-_ArrA-like_[Desulfonatronum_thiosulfatophilum]:0.03962241818750675965,(WP_028572649.1_dehydrogenase_-_ArrA-like/BisC_[Desulfonatronum_lacustre]:0.02815689016528675689,WP_084185174.1_dehydrogenase_-_ArrA-like_[Desulfonatronum_thiodismutans]:0.02540985230070309450):0.02666566635875271263[94]):0.29685786210394304874[99]):0.07488187660635751974[58]):0.06095871516777089799[66]):0.03583167735789779401[52],((((OXR99275.1_formate_dehydrogenase_[Shewanella_algae]:2.94063824168524323710,((WP_027389593.1_dehydrogenase_-_ArrA-like/BisC_[Chrysiogenes_arsenatis]:0.00000100000050002909,AAU11839.1_arsenate_respiratory_reductase_-_ArrA_[Chrysiogenes_arsenatis_DSM_11915]:0.02647553647707463764):0.09678016575066911154[100],WP_013505023.1_dehydrogenase_-_ArrA-like/BisC_[Desulfurispirillum_indicum]:0.11860541159590361204):0.21070779667948211222[68]):0.05481035644936876894[35],(BAO28251.1_molybdopterin_oxidoreductase__ArrA_like_protein_[Sulfuritalea_hydrogenivorans_sk43H]:0.34223326440861878694,((WP_011937411.1_dehydrogenase_-_ArrA-like/BisC_[Geobacter_uraniireducens]:0.04580298039981229447,WP_041970871.1_dehydrogenase_-_ArrA-like/BisC_[Geobacter_sp._OR-1]:0.06745875427308747896):0.03949941945911260299[98],(WP_012469220.1_dehydrogenase_-_ArrA-like/BisC_[Geobacter_lovleyi]:0.09539936140509504281,WP_078790323.1_dehydrogenase_-_ArrA-like_[Geobacter_thiogenes]:0.09835245073291051798):0.04619372828092903338[99]):0.10105175556327390674[97]):0.12228738817285718377[95]):0.11626611778138870590[41],((WP_013011386.1_dehydrogenase_-_ArrA-like/BisC_[Denitrovibrio_acetiphilus]:0.00886534037858755126,ADD68883.1_molybdopterin_oxidoreductase_-_ArrA-like/BisC_[Denitrovibrio_acetiphilus_DSM_12809]:0.00260812286471571401):0.29655337979105672597[99],KJS00427.1_dehydrogenase_-_ArrA-like/BisC_[Desulfobulbaceae_bacterium_BRH_c16a]:0.30200976084323716275):0.05345468372652655703[86]):0.08506430153848440479[37],(((WP_078810580.1_dehydrogenase_-_ArrA-like_[Selenihalanaerobacter_shriftii]:0.03894798711017689180,WP_089747248.1_dehydrogenase_-_ArrA-like_[Candidatus_Frackibacter_sp._WG11]:0.01087529831680004999):0.21756004729501174366[100],KJS19576.1_dehydrogenase_-_ArrA-like/BisC_[Clostridiaceae_bacterium_BRH_c20a]:0.23308097643015401879):0.04823079284503550140[53],((KJS90082.1_dehydrogenase_-_ArrA-like_[Desulfosporosinus_sp._BICA1-9]:0.10488641702357430485,((WP_041272623.1_dehydrogenase_-_ArrA-like/BisC_[Desulfitobacterium_hafniense]:0.00000100000050002909,CDX04355.1_Molybdopterin_oxidoreductase__ArrA-family_[Desulfitobacterium_hafniense]:0.00000100000050002909):0.04421404326162658993[100],(WP_015943299.1_dehydrogenase_-_ArrA-like/BisC_[Desulfitobacterium_hafniense]:0.01875527935022875889,WP_015261495.1_dehydrogenase_-_ArrA-like/BisC_[Desulfitobacterium_dichloroeliminans]:0.03623654590007133885):0.02596103412763781440[100]):0.11311062738812355244[100]):0.11317977524982186788[100],(((WP_087190223.1_dehydrogenase_-_ArrA-like_[Gordonibacter_urolithinfaciens]:0.36166695256982833717,(WP_041967128.1_dehydrogenase_-_ArrA-like/BisC_[Bacillus_selenatarsenatis]:0.08081118862853453599,WP_019156627.1_hypothetical_protein_-_ArrA-like/BisC_[Bacillus_massiliosenegalensis]:0.07463784747585991419):0.12803259148729531636[100]):0.07310392187715901435[89],WP_017755305.1_hypothetical_protein_-_ArrA-like/BisC_[Bacillus_oryziterrae]:0.21319694440717965045):0.06230144633385649444[76],(CAE09880.1_MOLYBDOPTERIN_OXIDOREDUCTASE__MOLYBDOPTERIN_BINDING_SUBUNIT_-_ArrA-like/BisC_[Wolinella_succinogenes]:0.14928436483947757352,(ASC93016.1_Respiratory_arsenate_reductase_ArrA_[Sulfurospirillum_sp._SL2-2]:0.18965508522523738533,(AHJ14372.1_arsenate_reductase__chain_A_-_ArrA_[Sulfurospirillum_multivorans_DSM_12446]:0.09420289233000819773,(WP_014770549.1_dehydrogenase_-_ArrA-like/BisC_[Sulfurospirillum_barnesii]:0.11887670638341281404,WP_041956283.1_dehydrogenase_-_ArrA-like/BisC_[Sulfurospirillum_arsenophilum]:0.04291816637851066790):0.05083089344140398480[80]):0.04498356778261358019[76]):0.11110484816621810089[100]):0.27526548666654343522[99]):0.03623802761486523416[58]):0.05934307267994230056[63]):0.08437881172071902414[77]):0.04831063174308323355[23]):0.71861919666136853113[74],((KHG34824.1_polysulfide_reductase_[Sulfurospirillum_sp._MES]:0.71153021266142579826,(ANZ86605.1_thiosulfate_reductase_[Citrobacter_freundii]:0.53023457656917805103,WP_006087007.1_thiosulfate_reductase_PhsA_[Shewanella_baltica]:0.34567667413180380720):0.34707689712586864417[100]):0.56980523553118311852[100],KPK25730.1_dimethylsulfide_dehydrogenase_[Nitrospira_bacterium_SG8_3]:1.42046349153568085555):0.13185088254682905684[37]):0.24940840122395518952[63],(((AKL86737.1_NarG_[Bacillus_atrophaeus_UCMB-5137]:0.52545643023670196570,(AEV63780.1_NarG_[Pseudomonas_fluorescens_F113]:0.27436987641736393373,EGT67762.1_narG_[Escherichia_coli_O104_H4_str._C227-11]:0.16734255893211724686):0.39940695724820846069[100]):0.94898645809184067890[100],CAB53372.1_selenate_reductase_A_[Thauera_selenatis]:1.56117483485954622324):0.50008954054223087038[99],PEQ96365.1_DMSO_reductase_[Bacillus_sp._AFS006103]:1.18611114364624792294):0.10745939473680937715[35]):0.12474701431879034463[21]):0.34195088774851184477[68],((KSV36920.1_formate_dehydrogenase_[Klebsiella_pneumoniae]:0.37834451589035739127,AAA23754.2_formate_dehydrogenase_[Escherichia_coli]:0.20259350320720900807):0.98646200196111077929[100],(CSB10098.1_NapA_[Vibrio_cholerae]:0.24226010289437410750,(CAA50507.1_NapA_[Ralstonia_eutropha_H16]:0.21393953069104548748,(AEV63044.1_NapA_[Pseudomonas_fluorescens_F113]:0.25543549179051994180,ANK02510.1_napA_[Escherichia_coli_O25b_H4]:0.21543355911074177356):0.06638951240740181836[36]):0.07546079521565197956[42]):1.34022221513147399286[100]):0.14371224383580852302[45]):0.42689638631981741135[72]):0.27884343189061311374[85]):0.50172197053161915470[100]):0.14397565951228996628[50]):0.11006460288116996782[35]):0.10687094184008356923[55]):0.40799678782812864863[100],X3_scaffold_20102_2:0.00890451997128428353);
