# Supplementary material for: Capability for arsenic mobilization in groundwater is distributed across broad phylogenetic lineages
Source: PLoS One. 2019 Sep 6;14(9):e0221694. doi: 10.1371/journal.pone.0221694 (PMC6730927; doi:10.1371/journal.pone.0221694)
Supplement: S4 File — (TRE) [file pone.0221694.s005.tre]

(Desulfitobacterium_hafniense_DCB-2_Red:0.15248369402302663911,((((Y5_MetaBAT.62:0.08038429170495337006,Y5_MetaBAT.25:0.07310419833508241538):0.18564639765579446506[100],((Y5_MetaBAT.99:0.17403214862497895510,((X4_MetaBAT.17:0.00000100000050002909,X2_MetaBAT.7:0.00000100000050002909):0.06199370177388072167[100],Y5_MaxBin.026:0.09979241931541750488):0.10735421097740296958[100]):0.08504797480757277095[99],(((Y4_MaxBin.044:0.00000100000050002909,X3_MaxBin.024:0.00000100000050002909):0.04515208177921712501[100],(X4_MetaBAT.45:0.00000100000050002909,Y3_MetaBAT.28:0.00000100000050002909):0.02354063389940900738[100]):0.10227901758277282984[100],(Thermodesulfovibrio_yellowstonii_Red:0.00541641837396131254,Thermodesulfovibrio_islandicus_Red:0.00556190832942155683):0.27146081358337120770[100]):0.09826547098367136024[100]):0.17568744796583954382[98]):0.12689098345002944312[97],(Desulfocapsa_sulfexigens_Red:0.25619626270187223493,(Desulfofundulus_thermoacetoxidans_Red:0.26641994356934606270,(Desulfovibrio_gigas_Red:0.14381562552758497819,Desulfovibrio_vulgaris_str._Hildenborough_Red:0.11475774012924656875):0.18902839865051038193[100]):0.07560288401980254369[52]):0.21583866381185770611[98]):0.07802007434855783019[83],(Y3_MetaBAT.24:3.43661487023982026301,((Thiobacillus_denitrificans_Ox:0.26245012954436069963,((Allochromatium_vinosum_Ox:0.03086824126790324585,Thiocapsa_rosea_Ox:0.04558704256434454455):0.24748442413439650234[100],(Azospirillum_halopraeferens_Ox:0.20145304149995468812,Thioalkalivibrio_nitratireducens_Ox:0.21561191282938993452):0.04408031391348368050[37]):0.05678405706150116417[60]):0.18207301935845227048[100],(Magnetococcus_marinus_Ox:0.24010092907812624619,(uncultured_SAR324_cluster_bacterium_Ox:0.28355749990229472957,Chlorobium_chlorochromatii_Ox:0.17159583984523402167):0.14998058460378171919[100]):0.18697005611510825185[100]):0.40319624863120162583[99]):0.19861502831892843823[81]):0.19792368401545831769[99],Desulfosporosinus_acidiphilus_Red:0.19838600840706804851);
