# Supplementary material for: Capability for arsenic mobilization in groundwater is distributed across broad phylogenetic lineages
Source: PLoS One. 2019 Sep 6;14(9):e0221694. doi: 10.1371/journal.pone.0221694 (PMC6730927; doi:10.1371/journal.pone.0221694)
Supplement: S5 File — (TRE) [file pone.0221694.s006.tre]

((DIEP01000026.1_TPA_asm_Ignavibacteria_bacterium_UBA5771_UBA5771_contig_100198:0.00000100000050002909,DIWO01000191.1_TPA_asm_Ignavibacteria_bacterium_UBA6104_UBA6104_contig_10013:0.16889480115943425464):0.00270271752172104645[100],(MHAC01000001.1_Ignavibacteria_bacterium_GWF2_33_9_gwf2_scaffold_1001:0.24417140699189693320,(((((((DDUU01000050.1_TPA_asm_Ignavibacteria_bacterium_UBA2330_UBA2330_contig_10043:0.00000100000050002909,DDVF01000028.1_TPA_asm_Ignavibacteria_bacterium_UBA2319_UBA2319_contig_1027:0.00000100000050002909):0.25677677611194166252[100],(MWSW01000014.1_Ignavibacteriales_bacterium_UTCHB1_contig_103:0.28685580487078132794,DKKL01000058.1_TPA_asm_Ignavibacteria_bacterium_UBA6667_UBA6667_contig_10167:0.26078145141470543411):0.07270284450724449898[100]):0.20706926621682311684[100],(((DDTQ01000011.1_TPA_asm_Ignavibacteria_bacterium_UBA2360_UBA2360_contig_101:0.00000100000050002909,DDRU01000003.1_TPA_asm_Ignavibacteria_bacterium_UBA2408_UBA2408_contig_1029:0.00007036245421373444):0.00000100000050002909[99],(DDVA01000005.1_TPA_asm_Ignavibacteria_bacterium_UBA2324_UBA2324_contig_10082:0.00007536486716433016,DDUA01000007.1_TPA_asm_Ignavibacteria_bacterium_UBA2350_UBA2350_contig_11860:0.00000100000050002909):0.00000100000050002909[70]):0.00197179409214827493[100],(DEHN01000010.1_TPA_asm_Ignavibacteria_bacterium_UBA2799_UBA2799_contig_10004:0.01153217076511414522,(DILO01000123.1_TPA_asm_Ignavibacteria_bacterium_UBA5590_UBA5590_contig_1013:0.00000100000050002909,DKKG01000013.1_TPA_asm_Ignavibacteria_bacterium_UBA6672_UBA6672_contig_103:0.00000100000050002909):0.00000100000050002909[98]):0.00192519387161165325[100]):0.39936919455276609359[100]):0.20593921156433311892[100],((((MGZW01000001.1_Ignavibacteria_bacterium_GWB2_35_6b_gwb2_scaffold_10017:0.19111935210316124967,(PFVB01000076.1_Ignavibacteriales_bacterium_CG_4_9_14_3_um_filter_34_10_CG_4_9_14_3_um_filter_150_scaffold_10026:0.34879626623398507501,PCUD01000135.1_Ignavibacteriales_bacterium_CG18_big_fil_WC_8_21_14_2_50_31_20_CG18_scaffold_10062:0.26675380514626900741):0.03059326416973935300[76]):0.02397799257175301305[87],(MHAE01000001.1_Ignavibacteria_bacterium_RBG_13_36_8_RBG_13_scaffold_10070:0.20161460548781928726,(CP003557.1_Melioribacter_roseus_P3M:0.15926326025522483110,(((Y4_MetaBAT.27.contigs:0.06894971457293407047,Y3_MetaBAT.4.contigs:0.00221981642439591934):0.03602380801407260857[100],(X2_MaxBin.003.contigs:0.00061674570983566684,X4_MaxBin.008.contigs:0.00057930967879020337):0.03385831776719169794[100]):0.02659742308145203113[100],((Y4_MetaBAT.12.contigs:0.00462700954400827643,((X1_MaxBin.020.contigs:0.00014773489768346069,X3_MetaBAT.38.contigs:0.00015084217513267544):0.00738606811542534113[100],(((MHAM01000001.1_Ignavibacteria_bacterium_RIFOXYA12_FULL_38_9_rifixya3_full_scaffold_1086:0.00109057677629349477,(MHAW01000001.1_Ignavibacteria_bacterium_RIFOXYC12_FULL_38_8_rifoxyc3_full_scaffold_10103:0.00056276662670411127,(MHAZ01000001.1_Ignavibacteria_bacterium_RIFOXYC2_FULL_38_25_rifoxyc2_full_scaffold_11:0.00000100000050002909,MHBR01000001.1_Melioribacter_sp._GWF2_38_21_gwf2_scaffold_11:0.00000100000050002909):0.00000100000050002909[100]):0.00058315113566432685[98]):0.00000100000050002909[86],(MHAQ01000001.1_Ignavibacteria_bacterium_RIFOXYA2_FULL_38_8_rifoxya2_full_scaffold_1056:0.00000100000050002909,MHAU01000001.1_Ignavibacteria_bacterium_RIFOXYB2_FULL_37_11_rifoxyb2_full_scaffold_100:0.00000100000050002909):0.00000100000050002909[60]):0.00022415453016997900[100],(MHBS01000001.1_Melioribacter_sp._RIFOXYB12_FULL_38_5_rifoxyb3_full_scaffold_10055:0.00119877004108851111,MHAA01000001.1_Ignavibacteria_bacterium_GWC2_38_9_gwc2_scaffold_10208:0.00079854227723443014):0.05957412027081451789[100]):0.00683536006492217393[100]):0.00252104687296282083[83]):0.01128698815854190310[99],Y1_MetaBAT.3.contigs:0.02952492513473944577):0.03303075308956181233[100]):0.15995078970275214414[100]):0.05624313816805962679[100]):0.02187858008537179461[87]):0.10282425896803155940[100],((MWSU01000153.1_Ignavibacteriales_bacterium_UTCHB3_contig_10070:0.54019002534043902841,(PEXS01000213.1_Ignavibacteria_bacterium_CG08_land_8_20_14_0_20_37_9_CG08_land_8_20_14_0.20_scaffold_10103:0.00000100000050002909,((DCOT01000218.1_TPA_asm_Ignavibacteriales_bacterium_UBA1563_UBA1563_contig_10110:0.00009215303794615457,(PFRC01000375.1_Ignavibacteria_bacterium_CG_4_9_14_0_2_um_filter_37_13_CG_4_9_14_0.2_um_filter_scaffold_10015:0.00000100000050002909,(PFHT01000096.1_Ignavibacteria_bacterium_CG_4_8_14_3_um_filter_37_9_CG_4_8_14_3_um_filter_scaffold_10027:0.00009592096482684872,PCTO01000049.1_Ignavibacteria_bacterium_CG22_combo_CG10-13_8_21_14_all_37_15_CG22_scaffold_1000:0.00139499521202591224):0.00100609620867956684[88]):0.00000100000050002909[82]):0.00841515438120585962[97],(MNVA01000107.1_Ignavibacteria_bacterium_CG1_02_37_35_cg1_0.2_scaffold_1006:0.00025125511735097061,PFJW01000001.1_Ignavibacteria_bacterium_CG_4_10_14_3_um_filter_37_18_CG_4_10_14_3_um_filter_scaffold_1003:0.00008258870672630324):0.00008063782935065515[50]):0.00008926249468429749[58]):0.23534816358707413841[100]):0.06405963481496612655[100],((((DJMM01000116.1_TPA_asm_Ignavibacteriales_bacterium_UBA6490_UBA6490_contig_10066:0.20058642028826662029,(PFUZ01000290.1_Ignavibacteria_bacterium_CG_4_9_14_3_um_filter_36_18_CG_4_9_14_3_um_filter_150_scaffold_10005:0.00083831194842260142,MNYQ01000088.1_Ignavibacteria_bacterium_CG2_30_36_16_cg2_3.0_scaffold_1015:0.00123072663160140043):0.18040513208702713133[100]):0.02869000466625517762[28],((PFGS01000160.1_Ignavibacteriales_bacterium_CG12_big_fil_rev_8_21_14_0_65_30_8_CG12_8_21_14_0.65_scaffold_10020:0.04520369852706825758,PFVA01000104.1_Ignavibacteriales_bacterium_CG_4_9_14_3_um_filter_30_11_CG_4_9_14_3_um_filter_150_scaffold_101393:0.04775935447091884251):0.21923880298617229312[100],((MGZY01000001.1_Ignavibacteria_bacterium_GWC2_35_8_gwc2_scaffold_10005:0.00261653764615330398,((MHAV01000001.1_Ignavibacteria_bacterium_RIFOXYC12_FULL_35_11_rifoxyc3_full_scaffold_100:0.00000100000050002909,MHAG01000001.1_Ignavibacteria_bacterium_RBG_16_35_7_RBG_16_scaffold_101956:0.01056812091157265966):0.06371011569890579207[100],((MHAO01000001.1_Ignavibacteria_bacterium_RIFOXYA2_FULL_35_9_rifoxya2_full_scaffold_1017:0.00000100000050002909,MGZR01000001.1_Ignavibacteria_bacterium_GWA2_36_19_gwa2_scaffold_10268:0.00000100000050002909):0.00022459508142625239[89],((MHAS01000001.1_Ignavibacteria_bacterium_RIFOXYB2_FULL_35_12_rifoxyb2_full_scaffold_1008:0.00000100000050002909,((MHAR01000001.1_Ignavibacteria_bacterium_RIFOXYB12_FULL_35_14_rifoxyb3_full_scaffold_1054:0.00000100000050002909,MHAL01000001.1_Ignavibacteria_bacterium_RIFOXYA12_FULL_35_25_rifixya3_full_scaffold_1025_curated:0.00000100000050002909):0.00000100000050002909[16],MHAD01000001.1_Ignavibacteria_bacterium_GWF2_35_20_gwf2_scaffold_1025:0.00000100000050002909):0.00000100000050002909[15]):0.00000100000050002909[54],(MHAX01000001.1_Ignavibacteria_bacterium_RIFOXYC2_FULL_35_16_rifoxyc2_full_scaffold_1072:0.00000100000050002909,MHBA01000001.1_Ignavibacteria_bacterium_RIFOXYD12_FULL_36_8_rifoxyd3_full_scaffold_103:0.00000100000050002909):0.00000100000050002909[85]):0.00000100000050002909[86]):0.00009613363564070038[49]):0.00064334403330562520[98]):0.19810021401300914601[100],(MHAF01000001.1_Ignavibacteria_bacterium_RBG_16_34_14_RBG_16_scaffold_10095:0.09858301278795621181,(MHAP01000001.1_Ignavibacteria_bacterium_RIFOXYA2_FULL_37_17_rifoxya2_full_scaffold_10045:0.06082617626705787151,((MGZQ01000001.1_Ignavibacteria_bacterium_GWA2_35_9_gwa2_scaffold_10274:0.03264303836706044376,MGZX01000001.1_Ignavibacteria_bacterium_GWB2_36_8_gwb2_scaffold_1010:0.00036418019776528432):0.06344722560106116904[100],(MHAT01000001.1_Ignavibacteria_bacterium_RIFOXYB2_FULL_36_7_rifoxyb2_full_scaffold_10018:0.00142280514491783302,MGZZ01000001.1_Ignavibacteria_bacterium_GWC2_36_12_gwc2_scaffold_10000:0.00000100000050002909):0.00001332313925390499[73]):0.01421666171554398193[100]):0.07793624775533232463[100]):0.07720849971481415219[100]):0.02189796092223560142[40]):0.01566731533440772484[34]):0.01701375922608750965[87],(MHAH01000001.1_Ignavibacteria_bacterium_RBG_16_36_9_RBG_16_scaffold_10123:0.35419796694753341582,(CP003418.1_Ignavibacterium_album_JCM_16511:0.14884225250162147480,MWSV01000199.1_Ignavibacteriales_bacterium_UTCHB2_contig_10327:0.14443485763826044432):0.03854599260318079812[100]):0.03417766998769382336[100]):0.02597880379484646118[88],DBTY01000027.1_TPA_asm_Ignavibacteriales_bacterium_UBA1304_UBA1304_contig_10512:0.21934736744040858603):0.02722913147750631244[100]):0.06278759286189664057[100]):0.25494780191639709876[100],((PEWR01000046.1_Ignavibacteriales_bacterium_CG07_land_8_20_14_0_80_59_12_CG07_land_8_20_14_0.80_scaffold_1000:0.41696902539996538728,(((MNHF01000870.1_Ignavibacteria_bacterium_13_1_40CM_2_61_4_13_1_40cm_2_scaffold_100334:0.32321327232483271219,(Y3_MaxBin.027.contigs:0.00008283699592634411,X4_MaxBin.026.contigs:0.00000100000050002909):0.29376793750778945613[100]):0.04508354062120921435[100],DKBG01000351.1_TPA_asm_Ignavibacteria_bacterium_UBA6906_UBA6906_contig_101828:0.45231372719874529675):0.05249299041361186330[100],((MGZS01000001.1_Ignavibacteria_bacterium_GWA2_54_16_gwa2_scaffold_10149:0.19612253229873766180,(MGZU01000001.1_Ignavibacteria_bacterium_GWA2_55_25_gwa2_scaffold_10983:0.03098084899885356069,DKJQ01000375.1_TPA_asm_Ignavibacteria_bacterium_UBA6688_UBA6688_contig_1000:0.05213707567361163669):0.08800522512771480343[100]):0.06840260864731294299[100],((MHAK01000001.1_Ignavibacteria_bacterium_RIFCSPLOWO2_12_FULL_56_21_rifcsplowo2_12_scaffold_10149:0.00012413087488016855,MHAI01000001.1_Ignavibacteria_bacterium_RIFCSPHIGHO2_02_FULL_56_12_rifcsphigho2_02_scaffold_10060:0.00031416565234661405):0.05329340851252991479[100],((MGZT01000001.1_Ignavibacteria_bacterium_GWA2_55_11_gwa2_scaffold_10651:0.00146608209941050832,MHAB01000001.1_Ignavibacteria_bacterium_GWC2_56_12_gwc2_scaffold_1010:0.00121322072749738426):0.00177655599748399403[98],MHAJ01000001.1_Ignavibacteria_bacterium_RIFCSPLOWO2_02_FULL_55_14_rifcsplowo2_02_scaffold_1048:0.01202977947391658045):0.00391041460774560826[97]):0.22486562129683446143[100]):0.12897464015552376204[100]):0.03794986259749087015[73]):0.08528661702913828413[100],PKTF01000392.1_Ignavibacteria_bacterium_isolate_BM516_sc_10024:0.49719616609460676182):0.03790520768878413022[51]):0.05584602355554928177[74]):0.30232548273445591924[100],(DLHF01000054.1_TPA_asm_Ignavibacteria_bacterium_UBA7675_UBA7675_contig_1009:0.24752682585482085886,DHLT01000007.1_TPA_asm_Ignavibacteria_bacterium_UBA4661_UBA4661_contig_100245:0.55416321756473563287):0.09153193461773233286[99]):0.07624407626109801217[99],((DDUR01000052.1_TPA_asm_Ignavibacteria_bacterium_UBA2333_UBA2333_contig_10030:0.17335346854738872824,(DIDO01000073.1_TPA_asm_Ignavibacteria_bacterium_UBA5798_UBA5798_contig_1004:0.26038317103646113626,DIOF01000087.1_TPA_asm_Ignavibacteria_bacterium_UBA5521_UBA5521_contig_102735:0.12962385184035715713):0.04472463518471060662[79]):0.16723067342736019913[100],(DBCJ01000130.1_TPA_asm_Ignavibacteria_bacterium_UBA961_UBA961_contig_103422:0.25156338117170268243,(((DKKI01000232.1_TPA_asm_Ignavibacteria_bacterium_UBA6670_UBA6670_contig_1027:0.01935914851903730929,DDRK01000033.1_TPA_asm_Ignavibacteria_bacterium_UBA2418_UBA2418_contig_10323:0.00000100000050002909):0.05847578917935011833[99],DDRZ01000289.1_TPA_asm_Ignavibacteria_bacterium_UBA2403_UBA2403_contig_100676:0.00000100000050002909):0.01446123327701843292[99],(DDTD01000082.1_TPA_asm_Ignavibacteria_bacterium_UBA2373_UBA2373_contig_10294:0.00203816597628269508,DDTX01000128.1_TPA_asm_Ignavibacteria_bacterium_UBA2353_UBA2353_contig_1026:0.00349751703312633881):0.00238144966590057806[83]):0.30182988279543698784[99]):0.08886589656997069542[99]):0.04985837307168942273[99]):0.09423116518058542723[100],(((MGZV01000001.1_Ignavibacteria_bacterium_GWB2_35_12_gwb2_scaffold_1044:0.00000100000050002909,MHAY01000001.1_Ignavibacteria_bacterium_RIFOXYC2_FULL_35_21_rifoxyc2_full_scaffold_100:0.00000100000050002909):0.00000100000050002909[99],MHAN01000001.1_Ignavibacteria_bacterium_RIFOXYA2_FULL_35_10_rifoxya2_full_scaffold_1019:0.00000100000050002909):0.00040273308918981315[100],MGZP01000001.1_Ignavibacteria_bacterium_GWA2_35_8_gwa2_scaffold_10022:0.00095291269820185363):0.31794507341548772228[100]):0.27970063017081686629[100]):0.28854630928040569948[100],DDXE01000287.1_TPA_asm_Ignavibacteria_bacterium_UBA2268_UBA2268_contig_10047:0.00167323039725377582);
