# Supplementary material for: Capability for arsenic mobilization in groundwater is distributed across broad phylogenetic lineages
Source: PLoS One. 2019 Sep 6;14(9):e0221694. doi: 10.1371/journal.pone.0221694 (PMC6730927; doi:10.1371/journal.pone.0221694)
Supplement: S6 File — (TRE) [file pone.0221694.s007.tre]

(LXTH01000231.1_Nitrospirae_bacterium_SPGG5_10010:0.19108068547267245685,(((((JZQY01000001.1_Nitrospira_sp._OLB3_UZ03_NOB00100CONTIG000001:0.06839534687373402533,(FP929003.1_Candidatus_Nitrospira_defluvii_chromosome:0.00969383668863510808,(NIUU01000001.1_Nitrospira_sp._UW-LDO-02_UW-LDO-02_0:0.00000100000050002909,(((MEEP01000001.1_Nitrospira_sp._SCN_59-13_ABS70_C0001:0.12336260133673922212,DFWR01000056.1_TPA_asm_Nitrospira_sp._UBA4129_UBA4129_contig_10092:0.00395741919289297091):0.09557636777770917025[80],(DKTC01000373.1_TPA_asm_Nitrospira_sp._UBA7240_UBA7240_contig_10048:0.00372198635899704524,FWEX01000006.1_Nitrospira_sp._ND1_isolate_Nitrospira_sp._strain_ND1_genome_assembly:0.00000100000050002909):0.00000103023955445479[5]):0.00076794470447900866[77],DBNR01000320.1_TPA_asm_Nitrospira_sp._UBA667_UBA667_contig_10011:0.00476282076584627189):0.00667761759617212930[80]):0.00724589423784138993[80]):0.05548907061308711031[80]):0.13869679686814856412[80],(((DIHJ01000119.1_TPA_asm_Nitrospira_sp._UBA5699_UBA5699_contig_10132:0.07039372381233763298,LT828648.1_Nitrospira_japonica_isolate_Genome_sequencing_of_Nitrospira_japonica_strain_NJ11_genome_assembly:0.10010101935200513279):0.03914139908269042428[100],(NSIK01000026.1_Nitrospirae_bacterium_isolate_Baikal-G1_Nitrospirae-Baikal-G1-C10_Chunk_1:0.07980961924999342705,(NEWP01000001.1_Nitrospira_sp._CG24E_1-CG24_E_gap:0.05717619142467815496,(((LSTC01000001.1_Nitrospira_sp._SCGC_AG-212-E16_AG-212-E16.1:0.04964922778464875980,MHEN01000001.1_Nitrospirae_bacterium_RBG_19FT_COMBO_58_9_rbg_19ft_combo_scaffold_10118:0.13404545243496135409):0.05278232885585093515[100],NEWR01000001.1_Nitrospira_sp._CG24C_1-CG24_C_gap:0.05511399806846939420):0.01012801698232175009[78],NEWT01000001.1_Nitrospira_sp._CG24A_1-CG24_A_gap:0.04930992045981567179):0.00820576957731383207[67]):0.01553656770951461139[100]):0.10174127210993748338[100]):0.03561823629846708889[100],((CP011801.1_Nitrospira_moscoviensis_strain_NSP_M-1:0.06567425481031573253,((((LN885086.1_Nitrospira_sp._ENR4_genome_assembly_NiCh1:0.12593792051910568386,DKBD01000052.1_TPA_asm_Nitrospira_sp._UBA6909_UBA6909_contig_100315:0.07213051094770175919):0.02866414001397157504[100],((FJVM02000062.1_Nitrospira_cf._moscoviensis_SBR1015_isolate_3_genome_assembly:0.00026756163816040325,LVWT01000001.1_Nitrospira_sp._SG-bin2_contig10101:0.00442775724743036357):0.00475324258064012059[100],MSXM01000024.1_Nitrospira_sp._ST-bin4_1009:0.00584405904378093762):0.06944796894528178222[100]):0.01141123155216074679[77],DCZO01000032.1_TPA_asm_Nitrospira_sp._UBA2082_UBA2082_contig_1006:0.06427703997973800709):0.01906598866304077405[100],((LVWS01000001.1_Nitrospira_sp._SG-bin1_contig1034:0.04476049706655748500,(((Y3_MetaBAT.90.contigs:0.03240608073630803915,LNDU01000001.1_Nitrospira_sp._Ga0074138_Ga0074138_101.1:0.00937410841818581836):0.01067187058138914860[100],NEWS01000001.1_Nitrospira_sp._CG24B_1-CG24_B_gap:0.02218200751880409702):0.02069556627112011798[100],CZPZ01000001.1_Candidatus_Nitrospira_nitrificans:0.02596910037035816965):0.02845042317172000526[100]):0.02117074736636988253[100],(DCZN01000096.1_TPA_asm_Nitrospira_sp._UBA2083_UBA2083_contig_10109:0.16030907570566371723,(((NIUT01000001.1_Nitrospira_sp._UW-LDO-01_Bin_Nitrospira_4_final_0:0.00395693835922862874,CZQA01000001.1_Candidatus_Nitrospira_nitrosa:0.00564730929846880923):0.02467931587698000973[100],(DIHG01000070.1_TPA_asm_Nitrospira_sp._UBA5702_UBA5702_contiPEYF01000119.1_Nitrospirae_bacterium_CG08_land_8_20_14_0_20_52_24_CG08_land_8_20_14_0.20_scaffold_1009:0.00183344086317955212,DIHK01000048.1_TPA_asm_Nitrospira_sp._UBA5698_UBA5698_contig_1:0.00251030693234293237):0.01870120205689735152[100]):0.01513954768545520795[100],(DLHZ01000021.1_TPA_asm_Nitrospira_sp._UBA7655_UBA7655_contig_1:0.00422320435038746334,(FJVN01000357.1_Nitrospira_cf._moscoviensis_SBR1015_genome_assembly:0.00077337210255700047,LVWU01000001.1_Nitrospira_sp._HN-bin3_contig10031:0.00192476907126035222):0.02285726316465377939[100]):0.01977315215174501456[100]):0.04350516749712705217[100]):0.02135342834366388623[90]):0.04167441147154408304[90]):0.03255735423050029609[90]):0.03040418359031544018[90],((DJMJ01000049.1_TPA_asm_Nitrospira_sp._UBA6493_UBA6493_contiPFJP01000244.1_Nitrospirae_bacterium_CG_4_10_14_3_um_filter_53_41_CG_4_10_14_3_um_filter_scaffold_10047:0.00031886318852969583,DJMO01000056.1_TPA_asm_Nitrospira_sp._UBA6488_UBA6488_contig_10196:0.00000100000050002909):0.07153494710799414291[100],(MSXN01000024.1_Nitrospira_sp._ST-bin5_1047:0.01027058668907459768,NEWQ01000001.1_Nitrospira_sp._CG24D_1-CG24_D_gap:0.02302475683036301138):0.07093378001833954005[100]):0.05267300755688739816[100]):0.04093444520489444849[90]):0.06023227724027437752[90]):0.12079543155780149422[90],((MHEV01000001.1_Nitrospirae_bacterium_RIFCSPLOWO2_12_FULL_63_8_rifcsplowo2_12_scaffold_100059:0.02743489182036019935,(MHES01000001.1_Nitrospirae_bacterium_RIFCSPLOWO2_01_FULL_62_17_rifcsplowo2_01_scaffold_10587:0.00771236208260775262,MHEU01000001.1_Nitrospirae_bacterium_RIFCSPLOWO2_02_FULL_62_14_rifcsplowo2_02_scaffold_10100:0.06382330038425630681):0.02045489948011203207[94]):0.20650980013706454752[100],(Y1_MetaBAT.16.contigs:0.17564734659243763648,((MNDM01000085.1_Nitrospirae_bacterium_13_2_20CM_2_62_8_13_2_20cm_2_scaffold_1038:0.00000100000050002909,MNCT01000004.1_Nitrospirae_bacterium_13_2_20CM_62_7_13_2_20cm_scaffold_1028:0.00453396720140789369):0.00424704243808341451[80],(((MNGB01000043.1_Nitrospirae_bacterium_13_1_40CM_3_62_11_13_1_40cm_3_scaffold_10078:0.00272170874939086380,(MNJY01000003.1_Nitrospirae_bacterium_13_1_20CM_2_62_14_13_1_20cm_2_scaffold_10009:0.00537086629354273110,MNEH01000020.1_Nitrospirae_bacterium_13_1_40CM_62_7_13_1_40cm_scaffold_10861:0.00636154209131543219):0.00777083274454584780[97]):0.05987808685858916208[100],(MNHD01000250.1_Nitrospirae_bacterium_13_1_40CM_2_62_10_13_1_40cm_2_scaffold_10:0.04494868567325525921,MNFF01000073.1_Nitrospirae_bacterium_13_1_40CM_4_62_6_13_1_40cm_4_scaffold_1002:0.01426224346971009978):0.00813356984885821831[63]):0.03454798795544387902[100],MNIP01000008.1_Nitrospirae_bacterium_13_1_20CM_4_62_6_13_1_20cm_4_scaffold_1050:0.00553075800767735288):0.00490029700435943086[76]):0.17362609884739627075[100]):0.04117290386332275037[100]):0.03396001044608872727[72]):0.08689500726629779959[90],(((((MHEI01000001.1_Nitrospirae_bacterium_RBG_16_43_11_RBG_16_scaffold_10146:0.25931361736999641865,(MHER01000001.1_Nitrospirae_bacterium_RIFCSPLOW2_12_42_9_rifcsplowo2_12_sub10_scaffold_1008:0.00159332011821905050,((MHDS01000001.1_Nitrospirae_bacterium_GWA2_42_11_gwa2_scaffold_10129:0.06812845559811157858,MHET01000001.1_Nitrospirae_bacterium_RIFCSPLOWO2_02_42_7_rifcsplowo2_02_sub10_scaffold_1001:0.04654491682472765290):0.03414417892999666027[98],MHEQ01000001.1_Nitrospirae_bacterium_RIFCSPHIGHO2_02_FULL_42_12_rifcsphigho2_02_scaffold_101486:0.00080439422530669262):0.00199319578950750680[97]):0.22893357596090194161[98]):0.41273634337726011756[98],(((((LIEB01000001.1_Leptospirillum_sp._YQP-1_contig_1:1.16684759225192702381,DDYN01000021.1_TPA_asm_Nitrospirae_bacterium_UBA2233_UBA2233_contig_107217:1.38002088564242519908):0.28112007051018661485[100],((MNYV01000078.1_Nitrospirae_bacterium_CG2_30_53_67_cg2_3.0_scaffold_10051:0.00136141933436708241,((((PFHE01000193.1_Nitrospirae_bacterium_CG_4_8_14_3_um_filter_50_41_CG_4_8_14_3_um_filter_scaffold_10029:0.00010090919923239380,PFJP01000244.1_Nitrospirae_bacterium_CG_4_10_14_3_um_filter_53_41_CG_4_10_14_3_um_filter_scaffold_10047:0.00049585583201593511):0.00090145424844901526[62],PEYF01000119.1_Nitrospirae_bacterium_CG08_land_8_20_14_0_20_52_24_CG08_land_8_20_14_0.20_scaffold_1009:0.00019582171050960668):0.00000100000050002909[49],PFFA01000320.1_Nitrospirae_bacterium_CG17_big_fil_post_rev_8_21_14_2_50_50_9_CG17_8_21_14_2.50_scaffold_10157:0.00135975236254767622):0.00019414417282632074[44],PFVW01000178.1_Nitrospirae_bacterium_CG_4_9_14_3_um_filter_53_35_CG_4_9_14_3_um_filter_150_scaffold_101063:0.00082308587330885393):0.00000100000050002909[30]):0.60364537670061635399[100],(PFHD01000128.1_Nitrospirae_bacterium_CG_4_8_14_3_um_filter_70_85_CG_4_8_14_3_um_filter_scaffold_1004:0.00000100000050002909,(((PCUB01000050.1_Nitrospirae_bacterium_CG18_big_fil_WC_8_21_14_2_50_70_55_CG18_scaffold_1004:0.00020031498446611710,MNYW01000119.1_Nitrospirae_bacterium_CG2_30_70_394_cg2_3.0_scaffold_10306:0.00010014949641284003):0.00080531515491291282[99],PEVV01000143.1_Nitrospirae_bacterium_CG06_land_8_20_14_3_00_70_43_CG06_land_8_20_14_3.00_150_scaffold_10058:0.00010076440050284818):0.00000100000050002909[53],(PFTE01000054.1_Nitrospirae_bacterium_CG_4_9_14_0_8_um_filter_70_14_CG_4_9_14_0.8_um_filter_scaffold_1001:0.00140547575720177155,PFJO01000270.1_Nitrospirae_bacterium_CG_4_10_14_3_um_filter_70_108_CG_4_10_14_3_um_filter_scaffold_10041:0.00000100000050002909):0.00000100000050002909[0]):0.00009998459394981314[32]):0.94874608602830734494[100]):0.14976415428244915784[100]):0.13552481927870371758[95],((MHEK01000001.1_Nitrospirae_bacterium_RBG_16_64_22_RBG_16_scaffold_1064:0.62716446169422668255,((Y5_MetaBAT.62.contigs:0.16650708486551824006,((MHEA01000001.1_Nitrospirae_bacterium_GWC2_57_9_gwc2_scaffold_10009:0.00188376603732501357,MHED01000001.1_Nitrospirae_bacterium_GWD2_57_9_gwd2_scaffold_1019:0.01015507280642296076):0.15884450873419145300[100],(MHDY01000001.1_Nitrospirae_bacterium_GWC2_56_14_gwc2_scaffold_1005:0.05456906868760162677,Y5_MetaBAT.25.contigs:0.04400945267867736876):0.08109295186354825713[100]):0.05414655169561326253[100]):0.06388308769881527460[100],(MHDZ01000001.1_Nitrospirae_bacterium_GWC2_57_13_gwc2_scaffold_10776:0.00755169703767095014,((MHEM01000001.1_Nitrospirae_bacterium_RBG_19FT_COMBO_55_12_rbg_19ft_combo_scaffold_10190:0.40556577822090056351,MHDV01000001.1_Nitrospirae_bacterium_GWC1_57_7_gwc1_scaffold_10006:0.00686855109264698522):0.04193301939159144176[57],MHEC01000001.1_Nitrospirae_bacterium_GWD2_57_8_gwd2_scaffold_10303:0.00782719205919319913):0.03530830077368768416[57]):0.18790366846953771018[76]):0.37767221428041064524[100]):0.08095754978975992777[100],((MTOT01000055.1_Nitrospirae_bacterium_JdFR-84_JGI24020J35080_1000941:0.23078821732493820518,((MTOR01000126.1_Nitrospirae_bacterium_JdFR-82_JGI24020J35080_1001048:0.25037245470033969719,MTOQ01000012.1_Nitrospirae_bacterium_JdFR-81_JGI24020J35080_1000132:0.13725860187667773826):0.14435161240310528941[100],(MTOS01000136.1_Nitrospirae_bacterium_JdFR-83_JGI24020J35080_1000717:0.26228018591642521251,(LJTK01000122.1_Nitrospira_bacterium_SG8_35_1_WOR_8-12_10004:0.36870380199626945350,((DKBK01000026.1_TPA_asm_Nitrospiraceae_bacterium_UBA6902_UBA6902_contig_10019:0.01236164684867079901,DKBF01000101.1_TPA_asm_Nitrospiraceae_bacterium_UBA6907_UBA6907_contig_100234:0.04703205658623551416):0.16194055136823476415[100],(MHEP01000001.1_Nitrospirae_bacterium_RIFCSPHIGHO2_02_FULL_40_19_rifcsphigho2_02_scaffold_100172:0.40809449315629697796,LJTM01000100.1_Nitrospira_bacterium_SG8_35_4_WOR_8-12_10050:0.11998951937822957547):0.24964352287766639060[60]):0.03477876847191224002[34]):0.10432175353396340445[60]):0.07397180100092622113[60]):0.09227314529985135294[60]):0.12727745259326078697[60],((((MAVV01000001.1_Thermodesulfovibrio_sp._N1_contig00001:0.09969163262001053127,(((AUIU01000011.1_Thermodesulfovibrio_thiophilus_DSM_17215_G581DRAFT_scaffold00001.1_C:0.14194050033686733681,(CP001147.1_Thermodesulfovibrio_yellowstonii_DSM_11347:0.00132125634038835382,AXWU01000012.1_Thermodesulfovibrio_islandicus_DSM_12570_H530DRAFT_scaffold00001.1_C:0.00108571144819051839):0.06004139974701436927[100]):0.02745386053018276928[100],((BCNO01000001.1_Thermodesulfovibrio_aggregans_DNA:0.00126275984200886478,BBCX01000001.1_Thermodesulfovibrio_aggregans_JCM_13213_DNA:0.00957468361826606731):0.05732728265416684593[100],PNIO01000038.1_Thermodesulfovibrio_aggregans_isolate_ZAV-04_NODE_1040_length_13487_cov_9.7494:0.13950477692189255929):0.03023172790598087009[100]):0.03192200794802356467[100],DDKK01000025.1_TPA_asm_Nitrospiraceae_bacterium_UBA2600_UBA2600_contig_10355:0.13588835110812674811):0.02352579169151213651[69]):0.41302444437340574135[100],(((X3_MaxBin.024.contigs:0.00266272564797294040,Y4_MaxBin.044.contigs:0.00638491001866170211):0.07143552881028363000[100],(Y3_MetaBAT.28.contigs:0.00000100000050002909,X4_MetaBAT.45.contigs:0.11031756675463169626):0.08291479594788390972[100]):0.29462540543150417260[100],((PEAD01000001.1_Nitrospirae_bacterium_MYbin3_scaffold1:0.27111093435150951381,NSJL01000047.1_Nitrospira_sp._isolate_Ru_enrich_NS_NODE_1039_length_17924_cov_123.58:0.19211265453355680366):0.03832859814154369882[92],(DBNT01000002.1_TPA_asm_Nitrospiraceae_bacterium_UBA665_UBA665_contig_10073:0.23763570346498935626,((MHDU01000001.1_Nitrospirae_bacterium_GWB2_47_37_gwb2_scaffold_102:0.00028124656237559355,MHDT01000001.1_Nitrospirae_bacterium_GWA2_46_11_gwa2_scaffold_1063:0.00083575654780810313):0.00305288855130607601[64],MHDX01000001.1_Nitrospirae_bacterium_GWC2_46_6_gwc2_scaffold_10165:0.24972345260282363677):0.18983494346560308985[100]):0.04215528630470494198[100]):0.02831591737660168681[47]):0.10163221367949330787[100]):0.13173454019001179516[100],(MTOU01000013.1_Nitrospirae_bacterium_JdFR-85_JGI24019J35510_1000010:0.38789909771191771748,(((PEAC01000139.1_Nitrospirae_bacterium_MYbin6_scaffold1002:0.09198691818257283270,(PEAH01000045.1_Nitrospirae_bacterium_isolate_HCHbin1_scaffold102:0.00283870914724232513,LNQR01000001.1_Nitrospirae_bacterium_HCH-1_contig001:0.00217570230353738257):0.07869768942101015852[100]):0.20615877509641528098[100],(PEAB01000129.1_Nitrospirae_bacterium_MYbinv3_scaffold1001:0.12324895632538269974,(((PEAE01000040.1_Nitrospirae_bacterium_isolate_MYbin2_scaffold103:0.00000100000050002909,JMFO01000001.1_Candidatus_Magnetobacterium_casensis_strain_MYR-1_contig_1:0.09323708646408038203):0.00953938737151774525[94],PEAQ01000001.1_Nitrospirae_bacterium_isolate_DC0425bin1_scaffold1:0.02220018710328301725):0.04908141192252665069[94],LACI01000001.1_Candidatus_Magnetobacterium_bavaricum_isolate_TM-1_SAG400:0.05575654449268194895):0.08670401084940977665[94]):0.22054585496049894378[94]):0.10480921978732372912[94],JZJI01000001.1_Candidatus_Magnetoovum_chiemensis_strain_CS-04_SAG200:0.35716248894569407879):0.23042749175442675535[94]):0.07145069856852362400[93]):0.03465693323692312783[65],(((DFNL01000050.1_TPA_asm_Nitrospiraceae_bacterium_UBA3568_UBA3568_contig_1082:0.07473214895643914835,(MTOX01000012.1_Nitrospirae_bacterium_JdFR-88_JGI24020J35080_1000010:0.00010466328411033299,(MTOW01000004.1_Nitrospirae_bacterium_JdFR-87_JGI24019J35510_1000030:0.00177776871764564375,DFNR01000082.1_TPA_asm_Nitrospiraceae_bacterium_UBA3562_UBA3562_contig_1019:0.00000100000050002909):0.00000100000050002909[11]):0.00000100000050002909[59]):0.45955603622136431685[100],MTOV01000002.1_Nitrospirae_bacterium_JdFR-86_JGI24020J35080_1000004:0.23432288817308569162):0.08429581764566876356[100],((((MHEJ01000001.1_Nitrospirae_bacterium_RBG_16_43_8_RBG_16_scaffold_10060:0.06109888949833585520,(MHEY01000001.1_Nitrospirae_bacterium_RIFOXYC2_FULL_44_7_rifoxyc2_full_scaffold_10234:0.01578302373238689785,(MHEB01000001.1_Nitrospirae_bacterium_GWD2_44_7_gwd2_scaffold_1010:0.00052463398458807962,(MHEE01000001.1_Nitrospirae_bacterium_GWF2_44_13_gwf2_scaffold_1085:0.00000100000050002909,(MHEX01000001.1_Nitrospirae_bacterium_RIFOXYB2_FULL_43_5_rifoxyb2_full_scaffold_10002:0.08605923164494176658,MHEW01000001.1_Nitrospirae_bacterium_RIFOXYA2_FULL_44_9_rifoxya2_full_scaffold_102:0.00019789037263847711):0.00000100000050002909[72]):0.00000100000050002909[69]):0.00022872062354496939[55]):0.03441225077886461703[100]):0.04495235143700618968[100],((PEUC01000098.1_Nitrospirae_bacterium_CG02_land_8_20_14_3_00_44_33_CG02_land_8_20_14_3.00_150_scaffold_100491:0.00058800245045872405,((PFJQ01000301.1_Nitrospirae_bacterium_CG_4_10_14_3_um_filter_44_29_CG_4_10_14_3_um_filter_scaffold_10088:0.00020457419991074999,MNVK01000021.1_Nitrospirae_bacterium_CG1_02_44_142_cg1_0.2_scaffold_10466:0.00000100000050002909):0.00000100000050002909[16],((PETK01000132.1_Nitrospirae_bacterium_CG01_land_8_20_14_3_00_44_22_CG01_land_8_20_14_3.00_scaffold_1014:0.00039194194796979189,(PFVT01000113.1_Nitrospirae_bacterium_CG_4_9_14_3_um_filter_44_28_CG_4_9_14_3_um_filter_150_scaffold_100347:0.00328015434810734413,PCTJ01000034.1_Nitrospirae_bacterium_CG22_combo_CG10-13_8_21_14_all_44_11_CG22_scaffold_10346:0.00060247290820893899):0.00009815672379328864[32]):0.00009799504650695874[17],DCPK01000145.1_TPA_asm_Nitrospiraceae_bacterium_UBA1546_UBA1546_contig_10012:0.00059327180484966947):0.00000100000050002909[11]):0.00019600520638220225[40]):0.00000100000050002909[46],PFHG01000023.1_Nitrospirae_bacterium_CG_4_8_14_3_um_filter_44_28_CG_4_8_14_3_um_filter_scaffold_10041:0.00000100000050002909):0.09117112365222068693[100]):0.09539088741426159090[100],(X2_MetaBAT.7.contigs:0.00040316781939729981,X4_MetaBAT.17.contigs:0.00130601024498228102):0.13942310785507067150[100]):0.15619800656065041533[100],((PGYF01000097.1_Nitrospira_bacterium_HGW-Nitrospira-1_bjp_ig2158_scaffold_10086:0.23818173209596052442,((DKBO01000045.1_TPA_asm_Nitrospiraceae_bacterium_UBA6898_UBA6898_contig_10019:0.04577877467716458260,DKBH01000031.1_TPA_asm_Nitrospiraceae_bacterium_UBA6905_UBA6905_contig_101:0.07611649467906601851):0.07302440426973824672[100],(Y5_MaxBin.026.contigs:0.06420908368184090331,Y5_MetaBAT.7.contigs:0.04922831579567563121):0.12073216464553557237[100]):0.10002974024652007412[100]):0.15915234477133077817[100],((((Y5_MetaBAT.99.contigs:0.49459075494210441581,MHDW01000001.1_Nitrospirae_bacterium_GWC2_42_7_gwc2_scaffold_10227:0.27237367972706699737):0.07058019441291916996[67],MHEH01000001.1_Nitrospirae_bacterium_RBG_13_43_8_RBG_13_scaffold_10039:0.28189641474214566230):0.02073815192336709440[62],MHEG01000001.1_Nitrospirae_bacterium_RBG_13_41_22_RBG_13_scaffold_10016:0.18095074026533478073):0.11240044884265204539[67],((MIDI01000001.1_Thermodesulfovibrio_sp._RBG_19FT_COMBO_42_12_rbg_19ft_combo_scaffold_10015:0.13662219513465748144,(MHEF01000001.1_Nitrospirae_bacterium_RBG_13_39_12_RBG_13_scaffold_10313:0.17563032431809291745,(MIDH01000001.1_Thermodesulfovibrio_sp._RBG_19FT_COMBO_41_18_rbg_19ft_combo_scaffold_10226:0.06732528280113581065,((PEUB01000088.1_Nitrospirae_bacterium_CG02_land_8_20_14_3_00_41_53_CG02_land_8_20_14_3.00_150_scaffold_10027:0.00000100000050002909,((PFVU01000036.1_Nitrospirae_bacterium_CG_4_9_14_3_um_filter_41_27_CG_4_9_14_3_um_filter_150_scaffold_100331:0.00071709982964149560,PFLU01000152.1_Nitrospirae_bacterium_CG_4_10_14_0_8_um_filter_41_23_CG_4_10_14_0.8_um_filter_scaffold_100725:0.00051167510178084543):0.00113112027615971033[92],(PCWE01000024.1_Nitrospirae_bacterium_CG11_big_fil_rev_8_21_14_0_20_41_14_CG11_8_21_14_0.20_scaffold_100647:0.00102688894598596350,MNYU01000053.1_Nitrospirae_bacterium_CG2_30_41_42_cg2_3.0_scaffold_10267:0.00023328526182190185):0.00206410300761603396[100]):0.00000100000050002909[61]):0.00020506895009842234[61],PFHF01000086.1_Nitrospirae_bacterium_CG_4_8_14_3_um_filter_41_47_CG_4_8_14_3_um_filter_scaffold_100419:0.00000100000050002909):0.07713985648753514390[100]):0.04906820593865106328[100]):0.02479177181792914866[100]):0.04469501635323093469[100],(DCVG01000056.1_TPA_asm_Nitrospiraceae_bacterium_UBA2194_UBA2194_contig_100304:0.14422316184295477792,LJUG01000022.1_Nitrospira_bacterium_SM23_35_WORSMTZ_10337:0.20988373087826392438):0.07210035658235677825[100]):0.05687406561070861705[100]):0.07943029166382691020[67]):0.03202716371117671212[59]):0.07384475147579415422[67]):0.03710122111138694501[53]):0.11886623297927970122[60]):0.28224254256973346777[100]):0.04873077773453034223[94]):0.06858956203840807508[86],MHEL01000001.1_Nitrospirae_bacterium_RBG_19FT_COMBO_42_15_rbg_19ft_combo_scaffold_10039:0.60837543542362448878):0.03947453280385126995[75],(((((JPGK01000001.1_Leptospirillum_ferriphilum_strain_DSM_14647_contig00001:0.00000100000050002909,OBMB01000002.1_Leptospirillum_ferriphilum_isolate_pb_238_genome_assembly:0.00092046624707891136):0.01794499754080345483[100],((JH660547.1_Leptospirillum_sp._Group_II_'C75'_genomic_scaffold_Scf_C75L2_contig_00085:0.00000100000050002909,(DKKV01000031.1_TPA_asm_Leptospirillum_ferriphilum_isolate_UBA6657_UBA6657_contig_10:0.00000100000050002909,(DKKE01000017.1_TPA_asm_Leptospirillum_ferriphilum_isolate_UBA6674_UBA6674_contig_1034:0.00000100000050002909,(DLSC01000011.1_TPA_asm_Leptospirillum_ferriphilum_isolate_UBA7872_UBA7872_contiPEYF01000119.1_Nitrospirae_bacterium_CG08_land_8_20_14_0_20_52_24_CG08_land_8_20_14_0.20_scaffold_1009:0.00000100000050002909,((DKNQ01000045.1_TPA_asm_Leptospirillum_ferriphilum_isolate_UBA7384_UBA7384_contig_1:0.00000100000050002909,((DKKC01000028.1_TPA_asm_Leptospirillum_ferriphilum_isolate_UBA6676_UBA6676_contig_1:0.00000100000050002909,(DIHN01000066.1_TPA_asm_Leptospirillum_ferriphilum_isolate_UBA5695_UBA5695_contiPEYF01000119.1_Nitrospirae_bacterium_CG08_land_8_20_14_0_20_52_24_CG08_land_8_20_14_0.20_scaffold_1009:0.00000100000050002909,(DGKL01000047.1_TPA_asm_Leptospirillum_ferriphilum_isolate_UBA4571_UBA4571_contiPFHE01000193.1_Nitrospirae_bacterium_CG_4_8_14_3_um_filter_50_41_CG_4_8_14_3_um_filter_scaffold_10029:0.00000100000050002909,((DKKB01000036.1_TPA_asm_Leptospirillum_ferriphilum_isolate_UBA6677_UBA6677_contig_10:0.00000100000050002909,CP012147.1_Leptospirillum_sp._Group_II_'CF-1':0.00033083140677757800):0.00000102240284623414[40],DKNI01000035.1_TPA_asm_Leptospirillum_ferriphilum_isolate_UBA7392_UBA7392_contig_10:0.00025104707490182824):0.00000104811394523401[24]):0.00000100000050002909[12]):0.00000100000050002909[7]):0.00000114038704699957[36],DKKF01000050.1_TPA_asm_Leptospirillum_ferriphilum_isolate_UBA6673_UBA6673_contig_1:0.00000100000050002909):0.00000617413677902542[56]):0.00000100000050002909[23],DLSE01000019.1_TPA_asm_Leptospirillum_ferriphilum_isolate_UBA7870_UBA7870_contig_1013:0.00000100000050002909):0.00000100000050002909[18]):0.00003419847575522037[49]):0.00000100000050002909[26]):0.00000100000050002909[60]):0.00022438003869979431[62],(CP002919.1_Leptospirillum_ferriphilum_ML-04:0.00007530589836743945,(CP007243.1_Leptospirillum_ferriphilum_YSK:0.00144517955992355023,((LGSH01000001.1_Leptospirillum_ferriphilum_strain_Sp-Cl_contig_1:0.00000100000050002909,MPOK01000001.1_Leptospirillum_ferriphilum_strain_ZJ_UN001:0.00014973928768020274):0.00000100000050002909[76],MPOJ01000001.1_Leptospirillum_ferriphilum_strain_DX_UN01:0.00000100000050002909):0.00000100000050002909[83]):0.00037402821070604809[81]):0.00045044337561010348[82]):0.01233092395444386653[76]):0.04515465246909052682[72],DKNJ01000019.1_TPA_asm_Leptospirillum_ferriphilum_isolate_UBA7391_UBA7391_contig_10:0.75246967158012278976):0.24056651544235049811[98],AP012342.1_Leptospirillum_ferrooxidans_C2-3_DNA:0.36461160403756009973):0.19084249260740382415[98],(KI542858.1_Leptospirillum_sp._Group_IV_'UBA_BS'_genomic_scaffold_D084_Lepto4S00001:0.20103257215274281111,(((DGKK01000066.1_TPA_asm_Nitrospirae_bacterium_UBA4572_UBA4572_contig_1001:0.00107568979935842635,DLSD01000101.1_TPA_asm_Nitrospirae_bacterium_UBA7871_UBA7871_contig_1006:0.00025215117510797434):0.00086481464135573013[81],(DKKA01000118.1_TPA_asm_Nitrospirae_bacterium_UBA6678_UBA6678_contig_1014:0.00000100000050002909,DIHM01000085.1_TPA_asm_Nitrospirae_bacterium_UBA5696_UBA5696_contig_1013:0.00030111891670415037):0.00159821195801197117[97]):0.00335368177475560154[98],(DKKD01000132.1_TPA_asm_Nitrospirae_bacterium_UBA6675_UBA6675_contig_1004:0.00070602030260540083,DGKI01000057.1_TPA_asm_Nitrospirae_bacterium_UBA4574_UBA4574_contig_1066:0.00042095967421496038):0.00148457538052857775[91]):0.16590640169539080939[100]):0.21405790290270232390[100]):0.82407180672753932438[98]):0.03547839492348391077[29]):0.09341735482914127753[87],(MHEO01000001.1_Nitrospirae_bacterium_RIFCSPHIGHO2_01_FULL_66_17_rifcsphigho2_01_scaffold_10191:0.52182696107703396837,Y4_MetaBAT.21.contigs:0.36191472470093533076):0.09313924934432743497[100]):0.14641972985455006806[83],(PBSN01000001.1_Nitrospiraceae_bacterium_isolate_NP85_75304:0.11641849526571450280,DCWI01000071.1_TPA_asm_Nitrospiraceae_bacterium_UBA2166_UBA2166_contig_103183:0.15591646297269196042):0.64457408906647606361[100]):0.07310830486905767200[82],(MNDN01001238.1_Nitrospirae_bacterium_13_2_20CM_2_61_4_13_2_20cm_2_scaffold_100003:0.25036848028375641162,MNDL01000157.1_Nitrospirae_bacterium_13_2_20CM_2_63_8_13_2_20cm_2_scaffold_10029:0.25947412223686550092):0.37246366783961853963[90]):0.08435637309616528245[73]):0.17070875251361014580[82],(LJNR01000157.1_Nitrospira_bacterium_SG8_3_WOR_8-12_10028:0.74786705201329739534,PFVV01000171.1_Nitrospirae_bacterium_CG_4_9_14_3_um_filter_51_5_CG_4_9_14_3_um_filter_150_scaffold_100208:0.19809654164495971163):0.18228216796149834811[82]):0.12932683178364159926[100],MPMZ01000093.1_Nitrospira_sp._bin75_NODE_10057_length_4771_cov_17.5493_ID_20113:0.27075763075799136326);
