# Supplementary material for: Capability for arsenic mobilization in groundwater is distributed across broad phylogenetic lineages
Source: PLoS One. 2019 Sep 6;14(9):e0221694. doi: 10.1371/journal.pone.0221694 (PMC6730927; doi:10.1371/journal.pone.0221694)
Supplement: S7 File — (TRE) [file pone.0221694.s008.tre]

(EIC22529.1_ribulose_15-bisphosphate_carboxylase_large_subunit_Thiorhodovibrio_sp_970_type1a-1b:0.21031981538144470245,((KKS79553.1_ribulose_bisphosphate_carboxylase_type_III_Candidatus_Beckwithbacteria_bacterium_GW2011_GWA2_43_10:1.55904384913877169794,((((OLZ21602.1_ribulose-bisphosphate_carboxylase_large_subunit_Sulfobacillus_thermosulfidooxidans_type1c-1d:0.07504474149275233708,((WP_009858946.1_ribulose-bisphosphate_carboxylase_large_subunit_Rubrivivax_benzoatilyticus_type1c-1d:0.06746139101526034410,AAA26115.1_ribulose-15-bisphosphate_carboxylase-oxygenase_large_subunit_Rhodobacter_sphaeroides_type1c-1d:0.07819144897527903482):0.07672413616299263162[100],(ABA56859.1_ribulose-15-bisphosphate_carboxylase-oxygenase_large_subunit_Nitrosococcus_oceani_ATCC_19707_type1c-1d:0.02623986087856911703,sp|Q2YB78|RBL_NITMU_Ribulose_bisphosphate_carboxylase_large_chain_Nitrosospira_multiformis_ATCC_25196_type1c-1d:0.01907642042163708654):0.04467499789384039161[88]):0.10679684537686061352[99]):0.15260040561605017762[100],((AAC37141.1_ribulose-1-5-bisphosphate_carboxylase-oxygenase_Rhodobacter_capsulatus_typeII:0.14697366587416099692,(WP_012784207.1_ribulose-bisphosphate_carboxylase_large_subunit_Acidimicrobium_ferrooxidans_type1a-1b:0.08611142926909433337,(CAL76109.1_Ribulose_bisphosphate_carboxylase_large_chain_Bradyrhizobium_sp_ORS_278_type1a-1b:0.08684844735051244768,((AAB70697.1_ribulose-1-5-bisphosphate_carboxylase-oxygenase_Thiobacillus_denitrificans_typeII:0.01654806013195567888,KON47353.1_ribulose_1-5-bisphosphate_carboxylase_Mariprofundus_ferrooxydans_typeII:0.06446926711437306334):0.02061807051828471946[50],(AAA25509.1_ribulose-15-bisphosphate_carboxylase-oxygenase_large_subunit_Nitrobacter_vulgaris_type1a-1b:0.04021919635852264779,SFU81649.1_ribulose-15-bisphosphate_carboxylase-oxygenase_large_subunit_Nitrosomonas_eutropha_type1a-1b:0.03660081270115293078):0.04221677339529249229[99]):0.02323807293824728740[46]):0.02728685915546160551[50]):0.03330838441669809608[55]):0.04684921109053283989[59],(CAB88737.1_ribulose-15-bisphosphate_carboxylase-oxygenase_large_subunit_chloroplast_Spinacia_oleracea_type1a-1b:0.00000100000050002909,NP_054944.1_ribulose-15-bisphosphate_carboxylase-oxygenase_large_subunit_plastid_Spinacia_oleracea_type1a-1b:0.00000100000050002909):0.17269523897547778279[100]):0.15199569234730622713[99]):0.64490209509946749833[100],((WP_013755793.1_type_III_ribulose-bisphosphate_carboxylase_Thermodesulfobium_narugense:0.45027741358698575302,((KKI06421.1_ribulose_bisphosphate_carboxylase_type_IIIArch_Methanosarcina_mazei:0.07245273543284282136,WP_011024428.1_type_IIIArch_ribulose-bisphosphate_carboxylase_Methanosarcina_acetivorans:0.08127578959301189065):0.41236505786852456490[100],((OQX71191.1_type_III_ribulose-bisphosphate_carboxylase_Candidatus_Parcubacteria_bacterium_4484_255:0.06545102499693494780,OQX71398.1_type_III_ribulose-bisphosphate_carboxylase_Candidatus_Parcubacteria_bacterium_4484_255:0.05119600763969370250):0.24435568820969882919[100],KKR08049.1_Ribulose_bisphosphate_carboxylase_type_III_Parcubacteria_group_bacterium_GW2011_GWC2_39_14:0.27982860645655494025):0.27666518414372126555[100]):0.04159700144691086399[25]):0.08132022117896697821[27],(((WP_014868062.1_type_IIIArch_ribulose-bisphosphate_carboxylase_Methanoculleus_bourgensis:0.32927554032676631390,WP_013904780.1_type_IIIArch_ribulose-bisphosphate_carboxylase_Pyrococcus_yayanosii:0.30440820359367992687):0.11689710943516425090[60],(WP_006666558.1_type_IIIHalo_ribulose-bisphosphate_carboxylase_Natrialba_aegyptia:0.15393738467994844132,(WP_015763713.1_type_IIIHalo_ribulose-bisphosphate_carboxylase_Halomicrobium_mukohataei:0.18494377147596752220,ADE04153.1_ribulose-bisphosphate_carboxylase_type_IIIHalo_Haloferax_volcanii_DS2:0.18190728959466700987):0.05969055449720252898[79]):0.39265319254004471539[100]):0.07638978024114759235[46],((AFL67116.1_ribulose_bisphosphate_carboxylase_type_IIIArch_Desulfurococcus_amylolyticus_DSM_16532:0.51654706354560186998,((KKQ17864.1_Ribulose_bisphosphate_carboxylase_type_III_partial_candidate_division_WS6_bacterium_GW2011_GWF1_36_8:0.00000100000050002909,KKQ04620.1_Ribulose_bisphosphate_carboxylase_type_III_candidate_division_WS6_bacterium_GW2011_WS6_36_26:0.00000100000050002909):0.37148492789536879943[100],KKS97921.1_ribulose_bisphosphate_carboxylase_type_III_Candidatus_Gottesmanbacteria_bacterium_GW2011_GWA2_43_14:0.32287241581477044150):0.59180816728074014943[100]):0.04429189058645115196[22],AEF96817.1_ribulose_bisphosphate_carboxylase_type_IIIArch_Methanotorris_igneus_Kol_5:0.48755726600187127007):0.05039979728755501071[20]):0.08100594937420096953[12]):0.11412198652296609569[35]):0.08533521332333844633[68],((ABD69124.1_ribulose-1-5-bisphosphate_carboxylase-oxygenase_Rhodoferax_ferrireducens_T118_typeII:0.25029832421615250126,ABC23200.1_ribulose-1-5-bisphosphate_carboxylase-oxygenase_Rhodospirillum_rubrum_ATCC_11170_typeII:0.18724229569767253389):0.64876097377138375322[100],(ABE53176.1_Ribulose-1-5-bisphosphate_carboxylase-oxygenase_type_II-III_Methanococcoides_burtonii_DSM_6242:0.05446260797415113791,(WP_015325294.1_ribulose_1_5-bisphosphate_carboxylase_type_II-III_Methanomethylovorans_hollandica:0.07698060022553612769,(AHB41464.1_hypothetical_protein_P148_SR1C00001G0674_RubisCO_type_II-III_candidate_division_SR1_bacterium_RAAC1_SR1_1:0.09405955535691050418,AEB69400.1_ribulose_bisphosphate_carboxylase_type_II-III_Methanothrix_soehngenii_GP6:0.06026395142066746924):0.06465787277062599869[100]):0.03508721574462848880[50]):0.31289673754002117478[100]):0.48655472330588700469[100]):0.16859605527418719539[69]):0.24190955287395007889[76],(ACH82850.1_ribulose-1-5-bisphosphate_carboxylase-oxygenase_Acidithiobacillus_ferrooxidans_ATCC_53993_typeII:1.47287145000337371670,(Y5_MetaBAT.25_scaffold_51_60:0.14476569594310759181,Y5_MetaBAT.62_scaffold_12064_3:0.09952266426663469723):1.03592874840544890702[100]):0.41882814231621529055[84]):0.98611639941133055753[100],ABJ04381.1_ribulose-1-5-bisphosphate_carboxylase-oxygenase_Rhodopseudomonas_palustris_BisA53_typeII:0.20619177914077602143);
