# Supplementary material for: Capability for arsenic mobilization in groundwater is distributed across broad phylogenetic lineages
Source: PLoS One. 2019 Sep 6;14(9):e0221694. doi: 10.1371/journal.pone.0221694 (PMC6730927; doi:10.1371/journal.pone.0221694)
Supplement: S8 File — (TRE) [file pone.0221694.s009.tre]

(KSV36920.1_formate_dehydrogenase_[Klebsiella_pneumoniae]:0.33946301872696638124,((((SBS67060.1_Arsenite_oxidase_subunit_AioA_[Vibrio_splendidus]:0.30661297537452353312,(SMX36526.1_Arsenite_oxidase_subunit_AioA_[Pelagimonas_varians]:0.11166853469315671243,(CTQ81026.1_Arsenite_oxidase_subunit_AioA_[Labrenzia_alba]:0.06981207106547811236,KZL26363.1_Arsenite_oxidase_subunit_AioA_[Pseudovibrio_sp._WM33]:0.11502942058342685572):0.05413444573608163640[98]):0.12971925371930673188[100]):0.73087044462814387824[100],(((AHA11061.1_arsenite_oxidase_AioA_[Agrobacterium_tumefaciens]:0.11375962266713304794,APG95477.1_arsenite_oxidase_subunit_AioA__plasmid__[Sinorhizobium_americanum]:0.15888014675568143397):0.12356504664724370091[100],(((SLN11473.1_Arsenite_oxidase_subunit_AioA_[Pelagicola_litorisediminis]:0.04381286584202116058,SLN74543.1_Arsenite_oxidase_subunit_AioA_[Roseovarius_gaetbuli]:0.02502472807716723049):0.13771368786093424186[100],(ASM70993.1_arsenite_oxidase_subunit_AioA_[Sulfitobacter_pseudonitzschiae]:0.15895015073074578171,ASP20462.1_arsenite_oxidase_subunit_AioA_[Antarctobacter_heliothermus]:0.06170773804984842903):0.05554927342256319595[94]):0.10267312476125230181[99],AKE49356.1_AioA_[Paracoccus_sp._SY]:0.19865557086784976781):0.16405626521223337644[100]):0.29061457328796819199[100],((OIQ99667.1_arsenite_oxidase_subunit_AioA_[mine_drainage_metagenome]:0.21906371243640135327,(SCC93385.1_Arsenite_oxidase_subunit_AioA_[Thiomonas_sp._X19]:0.35929627662552626743,(EJC61961.1_arsenite_oxidase_subunit_AioA_[Alcaligenes_faecalis_subsp._faecalis_NCIB_8687]:0.10740180573725775781,CUJ33345.1_Arsenite_oxidase_subunit_AioA_[Achromobacter_sp._2789STDY5608621]:0.13327684338121650875):0.11179623529811132110[100]):0.08587539540407035377[74]):0.18282838611965140929[99],(AHJ14346.1_arsenite_oxidase_subunit_AioA_[Sulfurospirillum_multivorans_DSM_12446]:0.04666530003426234974,AOO66629.1_arsenite_oxidase_subunit_AioA_[Sulfurospirillum_halorespirans_DSM_13726]:0.04928064333912679507):0.57095159493175684506[99]):0.15136017773175181045[45]):0.54347583884646988306[99]):0.96993249698227990141[99],(((PEQ96365.1_DMSO_reductase_[Bacillus_sp._AFS006103]:1.22529631103232206080,KPK25730.1_dimethylsulfide_dehydrogenase_[Nitrospira_bacterium_SG8_3]:1.09790655294361183536):0.12406914123534808214[40],((MHEK01000010.1_19:0.93666057084324105819,((((ADD68883.1_molybdopterin_oxidoreductase_-_ArrA-like/BisC_[Denitrovibrio_acetiphilus_DSM_12809]:0.00000100000050002909,WP_013011386.1_dehydrogenase_-_ArrA-like/BisC_[Denitrovibrio_acetiphilus]:0.00000100000050002909):0.32385774405546330357[100],((OXR99275.1_formate_dehydrogenase_[Shewanella_algae]:2.21001376422480966255,((((MHDW01000106.1_2:0.26582000953486106809,((WP_011937411.1_dehydrogenase_-_ArrA-like/BisC_[Geobacter_uraniireducens]:0.04507302305236261797,WP_041970871.1_dehydrogenase_-_ArrA-like/BisC_[Geobacter_sp._OR-1]:0.05625802555654609710):0.05327790235610308650[90],((MHDW01000106.1_1:0.13551717943234792285,(MHDV01000147.1_4:0.00000100000050002909,(MHEC01000027.1_12:0.00000100000050002909,MHDZ01000074.1_19:0.00000100000050002909):0.00000100000050002909[100]):0.07732630065490160576[100]):0.02530675087084371597[81],(WP_078790323.1_dehydrogenase_-_ArrA-like_[Geobacter_thiogenes]:0.14818396047823384487,(WP_012469220.1_dehydrogenase_-_ArrA-like/BisC_[Geobacter_lovleyi]:0.07328287962751349471,((X4_MetaBAT.17_scaffold_168_46:0.00000100000050002909,X2_MetaBAT.7_scaffold_161_46:0.00000100000050002909):0.06548375748016667386[100],Y5_MetaBAT.7_scaffold_23_271:0.05811511718097047557):0.05574274625507496389[99]):0.03994337983232579270[88]):0.01258420794553185250[37]):0.02650793485525520035[67]):0.04019174274508587053[57]):0.05144381155528599675[59],BAO28251.1_molybdopterin_oxidoreductase__ArrA_like_protein_[Sulfuritalea_hydrogenivorans_sk43H]:0.38354212700393386370):0.07244644483175829985[83],(MHED01000051.1_1:0.15871448251391692685,NSJL01000028.1_41:0.15472742869639929952):0.02124427205068945071[73]):0.08394643375562549359[85],(WP_013505023.1_dehydrogenase_-_ArrA-like/BisC_[Desulfurispirillum_indicum]:0.12774222143127891838,(WP_027389593.1_dehydrogenase_-_ArrA-like/BisC_[Chrysiogenes_arsenatis]:0.00000100000050002909,AAU11839.1_arsenate_respiratory_reductase_-_ArrA_[Chrysiogenes_arsenatis_DSM_11915]:0.02616509297338594914):0.08916822706375918117[100]):0.27776038006475883835[100]):0.06687688267907716810[76]):0.04260208802992957594[26],(KJS00427.1_dehydrogenase_-_ArrA-like/BisC_[Desulfobulbaceae_bacterium_BRH_c16a]:0.25062966846017015188,((MHDT01000017.1_78:0.18872841497016676349,MHEL01000070.1_2:0.08419770292325941263):0.03403864267213082412[84],(MHDT01000044.1_1:0.00000100000050002909,MHDU01000075.1_1:0.00000100000050002909):0.11624199469564325260[100]):0.07994321095241334330[90]):0.07811496776332776948[86]):0.05100158334703215612[29]):0.07485835038739677150[47],(((WP_089747248.1_dehydrogenase_-_ArrA-like_[Candidatus_Frackibacter_sp._WG11]:0.01074621111222064107,WP_078810580.1_dehydrogenase_-_ArrA-like_[Selenihalanaerobacter_shriftii]:0.03919354135392417310):0.21761200094121888049[99],(((KJS90082.1_dehydrogenase_-_ArrA-like_[Desulfosporosinus_sp._BICA1-9]:0.09938454356028786352,((WP_015261495.1_dehydrogenase_-_ArrA-like/BisC_[Desulfitobacterium_dichloroeliminans]:0.03625105839056641521,WP_015943299.1_dehydrogenase_-_ArrA-like/BisC_[Desulfitobacterium_hafniense]:0.01879406618303821469):0.02195310083358312583[98],(CDX04355.1_Molybdopterin_oxidoreductase__ArrA-family_[Desulfitobacterium_hafniense]:0.00124537076022494895,WP_041272623.1_dehydrogenase_-_ArrA-like/BisC_[Desulfitobacterium_hafniense]:0.00000100000050002909):0.04772522354568464742[100]):0.11995101391266799196[100]):0.11787901357993053886[96],(((ASC93016.1_Respiratory_arsenate_reductase_ArrA_[Sulfurospirillum_sp._SL2-2]:0.18358376318136454541,(AHJ14372.1_arsenate_reductase__chain_A_-_ArrA_[Sulfurospirillum_multivorans_DSM_12446]:0.09719369585379408760,(WP_041956283.1_dehydrogenase_-_ArrA-like/BisC_[Sulfurospirillum_arsenophilum]:0.05513226360389353320,WP_014770549.1_dehydrogenase_-_ArrA-like/BisC_[Sulfurospirillum_barnesii]:0.11876510917177592053):0.07050499760602395305[76]):0.04408191453228428591[64]):0.11163261034613969347[100],CAE09880.1_MOLYBDOPTERIN_OXIDOREDUCTASE__MOLYBDOPTERIN_BINDING_SUBUNIT_-_ArrA-like/BisC_[Wolinella_succinogenes]:0.15124457039325586716):0.25896840880237737004[100],(WP_017755305.1_hypothetical_protein_-_ArrA-like/BisC_[Bacillus_oryziterrae]:0.20137583606725792396,(WP_087190223.1_dehydrogenase_-_ArrA-like_[Gordonibacter_urolithinfaciens]:0.37967349243708259365,(WP_019156627.1_hypothetical_protein_-_ArrA-like/BisC_[Bacillus_massiliosenegalensis]:0.07261049414885968611,WP_041967128.1_dehydrogenase_-_ArrA-like/BisC_[Bacillus_selenatarsenatis]:0.08118926024927344831):0.10960538122366537961[97]):0.07096532765045018842[78]):0.06825113228216414529[82]):0.04748999131806935087[61]):0.06317873090834262573[56],KJS19576.1_dehydrogenase_-_ArrA-like/BisC_[Clostridiaceae_bacterium_BRH_c20a]:0.22273110204933851963):0.05871225210114031090[44]):0.06674431698550663261[69],(((WP_012447122.1_dehydrogenase_-_ArrA-like/BisC_[Natranaerobius_thermophilus]:0.24895779198386791542,ACF74513.1_arsenate_respiratory_reductase_catalytic_subunit_-_ArrA_[Halarsenatibacter_silvermanii]:0.33867920794700406839):0.12373751394707323270[96],WP_012158954.1_dehydrogenase_-_ArrA-like/BisC_[Alkaliphilus_oremlandii]:0.39413822202725029564):0.12085017561550401299[96],(((WP_092122921.1_dehydrogenase_-_ArrA-like_[Desulfonatronum_thiosulfatophilum]:0.03942104367788007435,(WP_028572649.1_dehydrogenase_-_ArrA-like/BisC_[Desulfonatronum_lacustre]:0.04502754622389244787,WP_084185174.1_dehydrogenase_-_ArrA-like_[Desulfonatronum_thiodismutans]:0.02287202187680185267):0.02543531136129258824[71]):0.30398733708310737844[100],((WP_028116765.1_dehydrogenase_-_ArrA-like/BisC[Ferrimonas_senticii]:0.19453028493105445351,(WP_028113667.1_dehydrogenase_-_ArrA-like/BisC[Ferrimonas_kyonanensis]:0.05106064036582114857,(WP_090363568.1_dehydrogenase_-_ArrA-like_[Ferrimonas_sediminum]:0.02638567850675188967,WP_028109898.1_dehydrogenase_-_ArrA-like/BisC[Ferrimonas_futtsuensis]:0.05085696579205910284):0.03939896471531835476[100]):0.15416169464416643042[99]):0.07290105105576222266[94],((ADV53694.1_respiratory_arsenate_reductase__Mo_binding_subunit__ArrA_[Shewanella_putrefaciens_200]:0.03896426010509840970,AAQ01672.1_ArrA_[Shewanella_sp._ANA-3]:0.03496734539274746340):0.12433064423461462344[99],((WP_055024219.1_dehydrogenase_-_ArrA-like_[Shewanella_sp._P1-14-1]:0.00290444417629199267,ARD24325.1_dehydrogenase_-_ArrA-like_[Shewanella_japonica]:0.00435873826693461332):0.11082549715538325685[99],WP_028773911.1_dehydrogenase_-_ArrA-like/BisC_[Shewanella_waksmanii]:0.11594641140009948055):0.13903588857056969896[99]):0.07775128746266522783[97]):0.26480122319049409496[97]):0.07763316062400980877[60],(WP_051564251.1_dehydrogenase_-_ArrA-like_[Desulfovermiculus_halophilus]:0.25268322868107739865,WP_052080012.1_dehydrogenase_-_ArrA-like_[Alkalispirochaeta_odontotermitis]:0.20376357929405472524):0.05387700659095529671[50]):0.05630932041568812579[54]):0.09318862126777766042[65]):0.04149790971216630459[33]):0.68150274086611350999[62],PFVW01000142.1_14:1.25237208330710791948):0.17551873258534789191[52]):0.16241782749034486266[60],(DDKK01000036.1_94:0.85310131455906246245,((ANZ86605.1_thiosulfate_reductase_[Citrobacter_freundii]:0.53147673421010155348,WP_006087007.1_thiosulfate_reductase_PhsA_[Shewanella_baltica]:0.41415834023314840318):0.27473314496891387826[100],KHG34824.1_polysulfide_reductase_[Sulfurospirillum_sp._MES]:0.72031260716666434263):0.36349809102469121669[100]):0.26187395301113425283[100]):0.26409096192945513693[62]):0.20640527243138612201[44],((CAB53372.1_selenate_reductase_A_[Thauera_selenatis]:1.21677870761673845301,(AKL86737.1_NarG_[Bacillus_atrophaeus_UCMB-5137]:0.37209533858827326114,(EGT67762.1_narG_[Escherichia_coli_O104_H4_str._C227-11]:0.16535156728829764061,AEV63780.1_NarG_[Pseudomonas_fluorescens_F113]:0.17199925272414781641):0.24721367404858415884[100]):0.92346992908270586486[100]):0.60956743310306082950[100],(((OSJ68647.1_biotin_sulfoxide_reductase_[Salmonella_enterica_subsp._enterica_serovar_Newport_str._SHSN008]:0.34222842718579488119,AAC44131.1_biotin_sulfoxide_reductase_[Escherichia_coli_K-12]:0.30750581948916416719):0.34930416451294138414[100],(CAA06794.1_trimethylamine-N-oxide_reductase_[Shewanella_putrefaciens]:0.51599581155185680892,(OAF97565.1_Trimethylamine-N-oxide_reductase_[Escherichia_coli_PCN009]:0.05036001116632642799,CGO50769.1_trimethylamine-N-oxide_reductase_[Salmonella_enterica_subsp._enterica_serovar_Typhi]:0.08288819262920867070):0.31458825053476735523[100]):0.28639528454273466274[100]):0.68709562626614872904[100],(KIG54607.1_DMSO_reductase_[Escherichia_coli]:0.07731058938541313097,KTN36677.1_DMSO_reductase_[Salmonella_enterica]:0.13906161123129481827):0.85739031164348988856[100]):0.30911428765523019102[78]):0.17589946721157176390[57]):0.30863210724904482918[39]):0.17844024911040393122[20],(ARD23997.1_polysulfide_reductase_[Shewanella_japonica]:3.91365533818357169693,((CAA50507.1_NapA_[Ralstonia_eutropha_H16]:0.20511717339521617909,AEV63044.1_NapA_[Pseudomonas_fluorescens_F113]:0.23141576383244794046):0.04058471825960857648[52],(CSB10098.1_NapA_[Vibrio_cholerae]:0.19482089818393408254,ANK02510.1_napA_[Escherichia_coli_O25b_H4]:0.20624120951033575455):0.04407147295328900372[74]):0.88192052333258286190[99]):0.44352701290395302181[29]):0.85572283362513223981[100],AAA23754.2_formate_dehydrogenase_[Escherichia_coli]:0.21429974172887752970);
