# Supplementary material for: Capability for arsenic mobilization in groundwater is distributed across broad phylogenetic lineages
Source: PLoS One. 2019 Sep 6;14(9):e0221694. doi: 10.1371/journal.pone.0221694 (PMC6730927; doi:10.1371/journal.pone.0221694)
Supplement: S1 Table — (XLSX) [file pone.0221694.s010.xlsx]

## Sheet: Sheet1
	Reads	Total Sequencing (bp)	Reads After QC	Aligned Reads (%)	Total Assembled (bp)	Longest Contig	Number of Contigs	N50 All Contigs (bp)	Number of Contigs >5000	N50 Contigs >5000
Greene 07/2014 (X1)	114856750	10777637240	111772412	31.02	439390147	861275	545985	1492	7938	27580
Athens 07/2014 (X2)	99498866	9404676032	96967806	36.93	300931501	942298	335672	1042	3759	42968
Greene 10/2014 (X3)	120354052	11339110131	117407450	44.44	359957753	861263	283958	2462	5744	61413
Athens 10/2014 (X4)	115063866	10908548012	112324266	37.28	428527462	887739	466966	1080	5366	34421
Licking 10/2014 (Y1)	143384388	15900748641	138649438	41.25	775654093	914279	807575	1378	12740	24217
Athens 04/2016 (Y3)	140547368	15672891380	134527250	51.42	907259530	1172328	972964	1352	11252	32165
Greene 04/2016 (Y4)	129048586	14490434902	123962848	44.69	745609020	776070	743051	1413	11417	38923
Licking - Private Well (Y5)	125363608	13915568264	119186750	76.04	492289779	1085246	416108	2326	10743	26981
