# Supplementary material for: Capability for arsenic mobilization in groundwater is distributed across broad phylogenetic lineages
Source: PLoS One. 2019 Sep 6;14(9):e0221694. doi: 10.1371/journal.pone.0221694 (PMC6730927; doi:10.1371/journal.pone.0221694)
Supplement: S2 Table — (XLSX) [file pone.0221694.s011.xlsx]

## Sheet: CxxCH_Motifs_by_Bin
Bin	Phyla	Family	rpsC BLAST Results	16S SILVA Results	Completioni (%)	Contamination (%)	ArsB	ArsC	ArrA	AioA	ArxA	DsrD	Filter Possible MHC	3-5 Motifs	6-10 Motifs	11-15 Motifs	16-20 Motifs	21-25 Motifs	25+ Motifs
X1_MaxBin.001	Betaproteobacteria	Rhodocyclaceae	Rhodocyclales bacterium RIFCSPLOWO2_02_FULL_63_24	N/A	98.42	2.9	1	1	1	0	0	0	0	2	0	0	0	0	0
X1_MaxBin.003	Alphaproteobacteria	Rhodospirillaceae	Magnetospirillum gryphiswaldense	N/A	99.88	0.5	2	3	0	0	0	0	0	0	0	0	0	0	0
X1_MaxBin.010	Gammaproteobacteria	Unclassified	Gammaproteobacteria bacterium	N/A	97.24	0.18	2	1	0	0	0	0	0	8	0	0	1	0	0
X1_MaxBin.013	Betaproteobacteria (rpsI)	Gallionellaceae (rpsI)	N/A	N/A	36.21	0	1	1	0	0	0	0	0	0	0	0	0	0	0
X1_MaxBin.016	Betaproteobacteria (rpsJ)	Gallionellaceae (rpsJ)	N/A	N/A	72.87	2.06	1	1	0	0	0	0	0	1	0	0	0	1	0
X1_MaxBin.020	Ignavibacteria	Ignavibacteria	Ignavibacteria bacterium GWC2_38_9	N/A	98.88	3.35	2	0	0	0	0	0	1	1	2	2	1	0	1
X1_MaxBin.021	Bacteroidetes	Unclassified	Flavobacteriales bacterium	Unclassified;	99.52	0.66	0	0	0	0	0	0	0	1	0	0	0	0	0
X1_MaxBin.025	Alphaproteobacteria	Unclassified	Proteobacteria bacterium HN_bin10	Bacteria;Proteobacteria;Alphaproteobacteria;	91.64	4.23	0	2	0	0	0	0	0	0	0	0	0	1	0
X1_MaxBin.027			Brevundimonas sp. Root1279	Bacteria;Proteobacteria;Alphaproteobacteria;Caulobacterales;Caulobacteraceae;Brevundimonas;	86.44	2.52	0	0	0	0	0	0	0	2	3	0	0	0	0
X1_MaxBin.037	Gammaproteobacteria (rplB)	Thiotrichales (rplB)	N/A	N/A	21.49	8.62	0	1	0	0	0	0	0	0	0	0	0	0	0
X1_MaxBin.038	Elusimicrobia	Elusimicrobia	Elusimicrobia bacterium CG22_combo_CG10-13_8_21_14_all_63_91	Unclassified;	78.46	6.74	0	0	0	0	0	0	1	6	2	1	0	0	0
X1_MaxBin.045	Other	Other	Planctomycetes bacterium GWA2_50_13	Unclassified;	85.96	12.3	1	0	0	0	0	0	0	0	0	0	0	0	0
X1_MaxBin.047	Actinobacteria	Acidimicrobiaceae	Ilumatobacter coccineus (low similarity)	N/A	90.13	3.28	0	1	0	0	0	0	0	0	2	0	0	0	0
X1_MaxBin.051	Alphaproteobacteria	Hyphomonadaceae	Hyphomonadaceae bacterium UKL13-1	N/A	86.32	2.11	0	1	0	0	0	0	0	0	0	0	0	0	0
X1_MaxBin.068	No r-protein	No r-protein	N/A	N/A	52.24	7.69	0	0	0	0	0	0	0	2	0	0	0	0	1
X1_MaxBin.070	Gammaproteobacteria (rplF)	Halothiobacillaceae (rplF)	N/A	N/A	59.07	1.91	0	1	0	0	0	0	0	3	0	0	0	0	0
X1_MetaBAT.22	Betaproteobacteria (rplF)	Rhodocyclaceae (rplF)	N/A	N/A	95.86	6.88	1	1	0	1	0	0	0	0	1	0	0	0	0
X1_MetaBAT.24	Betaproteobacteria	Hydrogenphilaceae	Hydrogenophilaceae bacterium CG1_02_62_390	N/A	92.65	1.18	1	0	0	0	0	0	0	2	0	0	0	0	0
X1_MetaBAT.28	Firmicutes	Erysipelotrichaceae	Firmicutes bacterium GWF2_51_9	Unclassified;	98.11	1.89	2	0	0	0	0	0	0	0	0	0	0	0	0
X1_MetaBAT.29	Betaproteobacteria	Gallionellaceae	Gallionellaceae bacterium CG1_02_60_325	N/A	92.8	1.9	1	1	0	0	0	0	1	10	3	0	0	1	0
X1_MetaBAT.31	Betaproteobacteria (rplF)	Comamonadaceae (rplF)	N/A	N/A	94.73	1.64	1	1	0	0	0	0	0	1	2	0	0	1	0
X1_MetaBAT.39	Bacteroidetes	Chitinophagaceae	Sphingobacteriia bacterium RIFOXYC2_FULL_35_18	N/A	57.17	0.99	1	0	0	0	0	0	0	0	0	0	0	0	0
X1_MetaBAT.41	Spirochates	Unclassified	Spirochaetae bacterium HGW-Spirochaetae-9	N/A	89.01	0.77	1	0	0	0	0	0	0	0	1	0	0	0	0
X1_MetaBAT.42	Actinobacteria (rpsI)	Actinobacteria (rpsI)	N/A	N/A	17.23	0	1	0	0	0	0	0	0	0	0	0	0	0	0
X1_MetaBAT.47	Acidobacteria	Acidobacteria	Acidobacteria bacterium 13_1_20CM_3_53_8	N/A	86.3	20.09	1	0	0	0	0	0	0	0	0	0	0	0	0
X1_MetaBAT.5	Alphaproteobacteria	Methylocystaceae	Methylocystis	N/A	99.37	0.63	1	3	0	1	0	0	0	0	0	0	0	0	0
X1_MetaBAT.57	Planctomycetes (rpsI)	Planctomycetes (rpsI)	N/A	N/A	60.91	2.25	0	1	0	0	0	0	0	3	1	0	0	0	0
X1_MetaBAT.59	Nitrospirae	Nitrospirae	Nitrospirae bacterium GWC2_46_6	N/A	47.18	1.82	0	0	0	0	0	1	0	0	0	0	0	0	0
X1_MetaBAT.66	Inconsistent (rplF)	Inconsistent (rplF)	N/A	N/A	47.48	1.71	1	0	0	0	0	0	0	0	0	0	0	0	0
X1_MetaBAT.71	Omnitrophica (rplE)	Omnitrophica (rplE)	N/A	N/A	42.65	1.08	1	0	0	0	0	0	0	0	0	0	0	0	0
X1_MetaBAT.79	Gammaproteobacteria (rplF)	Ectothiorhodospiraceae (rplF)	N/A	N/A	8.7	0	0	1	0	0	0	0	0	0	0	0	0	0	0
X1_MetaBAT.8	Verrucomicrobia	Verrucomicrobia subdivision 3	Pedosphaera sp. Tous-C6FEB	N/A	97.64	2.39	1	1	0	0	0	0	0	3	2	0	0	0	0
X1_MetaBAT.80	Gammaproteobacteria (rplF)	Legionellaceae (rplF)	N/A	N/A	11.91	0	0	1	0	0	0	0	0	0	0	0	0	0	0
X1_MetaBAT.82	CPR (rplE)	CPR (rplE)	N/A	N/A	8.32	0	1	0	0	0	0	0	0	0	0	0	0	0	0
X1_MetaBAT.9	Fusobacteria	Fusobacteria	endosymbiont 'TC1' of Trimyema compressum	N/A	80.26	1.51	1	1	0	0	0	0	0	0	0	0	0	0	0
X2_MaxBin.002	Betaproteobacteria	Hydrogenphilaceae	Hydrogenophilaceae bacterium CG1_02_62_390	N/A	98.42	1.18	1	0	0	0	0	0	0	2	0	0	0	0	0
X2_MaxBin.003	Ignavibacteria	Ignavibacteria	Ignavibacteria bacterium GWC2_38_9 or Candidatus Kryptobacter tengchongensis (low)	N/A	99.44	0.56	2	0	0	0	0	0	1	2	3	2	0	0	0
X2_MaxBin.011	Alphaproteobacteria	Rhodospirillaceae	Rhodospirillales bacterium 35-66-84	N/A	97.47	1.12	2	2	0	0	0	0	0	0	1	0	0	0	0
X2_MaxBin.013	WOR-1	WOR-1	candidate division WOR-1 bacterium RIFCSPHIGHO2_01_FULL_53_15	Unclassified;	96.55	0	2	0	0	0	0	0	0	0	0	0	0	0	0
X2_MaxBin.021	Betaproteobacteria	Comamonadaceae	Curvibacter sp. PD_MW3	N/A	42.65	1.8	0	0	0	1	0	0	0	0	0	0	0	0	0
X2_MaxBin.038	Short rplB	Short rplB	N/A	Unclassified;	35.81	6.33	1	1	0	0	0	0	0	0	0	0	0	0	0
X2_MetaBAT.1	Alphaproteobacteria	Rhodospirillaceae	Telmatospirillum siberiense	N/A	92.04	0.83	1	0	0	0	0	0	0	2	0	0	0	0	0
X2_MetaBAT.10	Chloroflexi	Anaerolineaceae	Anaerolineae bacterium CG2_30_58_95	Bacteria;Chloroflexi;Anaerolineae;Anaerolineales;Anaerolineaceae;uncultured;	88.48	1.82	1	0	0	0	0	0	0	2	1	0	1	0	0
X2_MetaBAT.11	Chloroflexi	Unclassified	uncultured bacterium	Bacteria;Chloroflexi;Anaerolineae;Anaerolineales;Anaerolineaceae;Leptolinea;	89.09	5.45	1	0	0	0	0	0	0	0	0	0	0	0	0
X2_MetaBAT.14	Alphaproteobacteria	Methylocystaceae	Methylocystis	Bacteria;Proteobacteria;Alphaproteobacteria;Rhizobiales;Beijerinckiaceae;Methylocystis;	75.65	3.22	1	1	0	1	0	0	0	0	0	0	0	0	0
X2_MetaBAT.20	Alphaproteobacteria	Rhodobacteraceae	Rhodobacterales bacterium 12-65-15	Bacteria;Proteobacteria;Alphaproteobacteria;Rhizobiales;Rhizobiales Incertae Sedis;Phreatobacter;	53.93	0.1	0	2	0	0	0	0	0	0	0	0	0	0	0
X2_MetaBAT.32	Unclassified	Unclassified	Deltaproteobacteria bacterium CG2_30_43_15	Bacteria;Proteobacteria;Deltaproteobacteria;Desulfobacterales;Desulfobacteraceae;uncultured;	81.9	1.97	1	0	0	0	0	1	0	0	0	0	0	0	0
X2_MetaBAT.34	Alphaproteobacteria	Xanthobacteraceae	bacterium YEK0313	N/A	73.76	5.78	1	3	0	0	0	0	0	0	0	0	0	0	0
X2_MetaBAT.37	Alphaproteobacteria (rpsI)	Rhodospirillaceae (rpsI)	N/A	N/A	54.08	0.08	1	0	0	0	0	0	0	0	0	0	0	0	0
X2_MetaBAT.39	Bacteroidetes	Prolixibacteraceae	Sunxiuqinia dokdonensis	N/A	47.59	1.8	1	0	1	0	0	0	0	0	0	0	0	0	0
X2_MetaBAT.4	Elusimicrobia	Elusimicrobia	Elusimicrobia bacterium RIFOXYB2_FULL_62_6	Bacteria;Elusimicrobia;Elusimicrobia;Lineage IV;	94.94	1.12	1	1	0	0	0	0	0	0	0	0	0	0	0
X2_MetaBAT.40	Betaproteobacteria (rpsI)	Comamonadaceae (rpsI)	N/A	N/A	17.93	0	1	1	0	0	0	0	0	0	0	0	0	0	0
X2_MetaBAT.44	Omnitrophica (rpsI)	Omnitrophica (rpsI)	N/A	N/A	13.16	0	1	0	0	0	0	0	0	0	0	0	0	0	0
X2_MetaBAT.6	Bacteroidetes	Unclassified	Bacteroidetes bacterium HGW-Bacteroidetes-1	N/A	97.31	1.08	2	0	0	0	0	0	0	0	1	0	0	0	0
X2_MetaBAT.7	Nitrospirae	Nitrospirae	Nitrospirae bacterium GWF2_44_13 or bacterium BMS3Bbin07	Unclassified;	96.36	0.91	1	0	1	0	0	1	1	8	7	1	2	0	0
X3_MaxBin.002	Betaproteobacteria	Rhodocyclaceae	Rhodocyclales bacterium GWA2_65_19 or Sulfuritalea hydrogenivorans	N/A	98.5	2.9	1	1	1	0	0	0	0	2	0	0	0	0	0
X3_MaxBin.006	Betaproteobacteria	Hydrogenphilaceae	Hydrogenophilaceae bacterium CG1_02_62_390	N/A	98.42	1.18	1	0	0	0	0	0	0	2	0	0	0	0	0
X3_MaxBin.011	Deltaproteobacteria	Syntrophaceae	Smithella sp. F21	Bacteria;Proteobacteria;Deltaproteobacteria;Syntrophobacterales;Syntrophaceae;Smithella;	96.13	3.01	0	1	0	0	0	1	0	0	2	0	0	0	0
X3_MaxBin.015	Alphaproteobacteria	Caulobacteraceae	Proteobacteria bacterium HN_bin10	Bacteria;Proteobacteria;Alphaproteobacteria;Caulobacterales;Hyphomonadaceae;uncultured;	98.11	3.57	0	2	0	0	0	0	0	0	1	0	0	0	1
X3_MaxBin.016	Verrucomicrobia	Verrucomicrobia subdivision 3	Pedosphaera sp. Tous-C6FEB	Unclassified;	97.64	2.84	1	1	0	0	0	0	0	3	2	0	0	0	0
X3_MaxBin.017	Gammaproteobacteria	Alcanivoracaceae	Gammaproteobacteria bacterium TMED260	Unclassified;	84.48	25.86	1	0	0	0	0	0	0	0	0	0	0	0	0
X3_MaxBin.022	Alphaproteobacteria	Rhodobacteraceae	Pseudorhodobacter psychrotolerans	Bacteria;Proteobacteria;Alphaproteobacteria;Rhodobacterales;Rhodobacteraceae;Pseudorhodobacter;	97.21	0.86	0	2	0	0	0	0	0	0	0	0	0	0	0
X3_MaxBin.023	Alphaproteobacteria	Hyphomonadaceae	Hyphomonadaceae bacterium UKL13-1	Bacteria;Proteobacteria;Alphaproteobacteria;Caulobacterales;Hyphomonadaceae;UKL13-1;	97.29	0.95	0	1	0	0	0	0	0	0	0	0	0	0	0
X3_MaxBin.024	Nitrospirae	Nitrospirae	Nitrospirae bacterium GWC2_46_6 or Nitrospira cf. moscoviensis SBR1015	N/A	98.18	2.73	0	0	0	0	0	1	0	4	3	0	0	0	0
X3_MaxBin.026	Gammaproteobacteria	Unclassified	Gammaproteobacteria bacterium	Unclassified;	96.71	0.35	2	1	0	0	0	0	0	8	0	0	1	0	0
X3_MaxBin.031	Bacteroidetes	Unclassified	Bacteroidetes bacterium HGW-Bacteroidetes-9 or Chryseobacterium indologenes	N/A	95.16	2.69	1	1	0	0	0	0	0	3	1	0	0	0	0
X3_MaxBin.054	Two rplF	Two rplF	Candidatus Daviesbacteria bacterium RIFCSPHIGHO2_01_FULL_41_23	N/A	73.23	9.18	1	0	0	0	0	0	0	1	0	0	0	0	0
X3_MaxBin.059	Alphaproteobacteria (16S)	Rhodospirillaceae (16S)	N/A	Bacteria;Proteobacteria;Alphaproteobacteria;Rhodospirillales;Magnetospirillaceae;	37.64	10.86	0	0	0	1	0	0	0	0	0	0	0	0	0
X3_MetaBAT.1	Alphaproteobacteria	Methylocystaceae	Methylocystis	Bacteria;Proteobacteria;Alphaproteobacteria;Rhizobiales;Beijerinckiaceae;Methylocystis;	98.75	0.47	1	2	0	1	0	0	0	0	0	0	0	0	0
X3_MetaBAT.10	Deltaproteobacteria	Desulfobulbaceae	Desulfopila aestuarii	N/A	95.47	0.6	1	1	0	0	0	1	0	2	2	0	0	0	0
X3_MetaBAT.12	Firmicutes	Unclassified	Desulfovirgula thermocuniculi	N/A	95.76	1.13	2	0	0	0	0	0	0	0	0	0	0	0	0
X3_MetaBAT.13	Bacteroidetes	Unclassified	Bacteroidetes bacterium HGW-Bacteroidetes-11	N/A	97.85	1.88	2	0	0	0	0	0	0	1	0	0	0	0	0
X3_MetaBAT.18	Actinobacteria	Unclassified	Actinobacteria bacterium HGW-Actinobacteria-1	Bacteria;Actinobacteria;Coriobacteriia;OPB41;	95	0.83	1	0	0	0	0	0	1	3	9	2	1	0	0
X3_MetaBAT.21	Betaproteobacteria (rpsI)	Gallionellaceae (rpsI)	N/A	N/A	95.52	0	1	1	0	0	0	0	0	1	1	0	0	0	1
X3_MetaBAT.27	Deltaproteobacteria	Geobacteraceae	Geobacter sp. DSM 9736	N/A	99.33	2.83	1	0	1	0	0	0	1	22	10	2	5	4	4
X3_MetaBAT.3	Firmicutes	Erysipelotrichaceae	Firmicutes bacterium GWF2_51_9	Unclassified;	98.11	3.77	2	0	0	0	0	0	0	0	0	0	0	0	0
X3_MetaBAT.31	Alphaproteobacteria	Beijerinckiaceae	Rhizobiales bacterium PAR1	Bacteria;Proteobacteria;Alphaproteobacteria;Rhizobiales;Beijerinckiaceae;Bosea;	96.81	0.31	2	0	0	0	0	0	0	0	0	0	0	0	0
X3_MetaBAT.33	Alphaproteobacteria	Rhodospirillaceae	Magnetospirillum gryphiswaldense	N/A	91.33	1	2	2	0	0	0	0	0	0	0	0	0	0	0
X3_MetaBAT.34	Deltaproteobacteria	Desulfovibrionaceae	Desulfovibrio mexicanus	N/A	95.27	24.41	2	0	0	0	0	1	0	0	0	0	0	0	0
X3_MetaBAT.35	Tenericutes (rpsJ)	Tenericutes (rpsJ)	N/A	N/A	40.94	0.97	1	0	0	0	0	0	0	0	0	0	0	0	0
X3_MetaBAT.36	Deltaproteobacteria	Desulfovibrionaceae	Desulfovibrio putealis	N/A	69.03	2.98	0	0	0	0	0	1	0	3	0	0	0	0	0
X3_MetaBAT.38	Ignavibacteria	Ignavibacteria	Ignavibacteria bacterium GWC2_38_9	Bacteria;Bacteroidetes;Ignavibacteria;Ignavibacteriales;SR-FBR-L83;	97.58	3.35	2	0	0	0	0	0	1	1	3	2	0	0	1
X3_MetaBAT.4	Fusobacteria	Fusobacteria	endosymbiont 'TC1' of Trimyema compressum	N/A	80.26	1.51	1	1	0	0	0	0	0	0	0	0	0	0	0
X3_MetaBAT.40	Planctomycetes	Unclassified	Planctomycetes bacterium GWA2_50_13	Unclassified;	94.32	2.27	1	0	0	0	0	0	0	2	1	0	0	0	0
X3_MetaBAT.42	Bacteroidetes	Prolixibacteraceae	Draconibacterium	N/A	98.12	1.08	1	0	0	0	0	0	0	1	1	0	0	0	0
X3_MetaBAT.52	Firmicutes (rplF)	Unclassified	N/A	N/A	41.94	1.61	1	0	0	0	0	0	0	0	0	0	0	0	0
X3_MetaBAT.57	Bacteroidetes	Chitinophagaceae	Sediminibacterium sp.	N/A	55.53	0.49	1	0	0	0	0	0	0	0	0	0	0	0	0
X3_MetaBAT.7	Chloroflexi	Unclassified	Chloroflexi bacterium HGW-Chloroflexi-5	Bacteria;Chloroflexi;Anaerolineae;Anaerolineales;Anaerolineaceae;Leptolinea;	97.27	6.21	1	0	0	0	0	0	0	0	0	0	0	0	0
X3_MetaBAT.8	Betaproteobacteria	Gallionellaceae	Gallionellaceae bacterium CG1_02_60_325	N/A	97.71	1.42	1	1	0	0	0	0	1	9	2	1	0	1	0
X3_MetaBAT.9	Spirochates	Unclassified	Spirochaetae bacterium HGW-Spirochaetae-9	N/A	98.85	0.77	1	0	0	0	0	0	0	0	1	0	0	0	0
X4_MaxBin.005	Betaproteobacteria	Hydrogenphilaceae	Hydrogenophilaceae bacterium CG1_02_62_390	N/A	98.26	1.18	1	0	0	0	0	0	0	2	0	0	0	0	0
X4_MaxBin.008	Ignavibacteria	Ignavibacteria	Ignavibacteria bacterium GWC2_38_9	N/A	100	6.7	3	0	0	0	0	0	1	2	2	1	1	0	0
X4_MaxBin.009	Elusimicrobia	Elusimicrobia	Elusimicrobia bacterium RIFOXYB2_FULL_62_6	Bacteria;Elusimicrobia;Elusimicrobia;Lineage IV;	94.94	1.12	1	1	0	0	0	0	0	0	0	0	0	0	0
X4_MaxBin.013	Ignavibacteria	Ignavibacteria	Ignavibacteria bacterium GWC2_38_9	N/A	98.88	46.2	2	0	0	0	0	0	0	0	0	0	0	0	0
X4_MaxBin.016	WOR-1	WOR-1	candidate division WOR-1 bacterium RIFCSPHIGHO2_01_FULL_53_15	N/A	94.83	0.16	2	0	0	0	0	0	0	0	0	0	0	0	0
X4_MaxBin.026	Ignavibacteria	Ignavibacteria	Ignavibacteriales bacterium CG07_land_8_20_14_0_80_59_12	Unclassified;	92.06	5.19	1	0	0	0	0	0	1	4	4	2	0	0	0
X4_MetaBAT.1	Alphaproteobacteria	Rhodospirillaceae	Telmatospirillum siberiense	N/A	86.52	0.75	1	0	0	1	0	0	0	2	0	0	0	0	0
X4_MetaBAT.14	Gammaproteobacteria	Legionellaceae	Legionella sp.	N/A	94.44	0.58	0	0	0	0	0	0	0	1	0	0	0	0	0
X4_MetaBAT.16	Chloroflexi	Anaerolineaceae	Anaerolineae bacterium CG2_30_58_95	Bacteria;Chloroflexi;Anaerolineae;Anaerolineales;Anaerolineaceae;uncultured;	91.21	14.85	1	0	0	0	0	0	0	0	0	0	0	0	0
X4_MetaBAT.17	Nitrospirae	Nitrospirae	Nitrospirae bacterium GWF2_44_13 or bacterium BMS3Bbin07	Bacteria;Nitrospirae;Thermodesulfovibrionia;uncultured;	96.36	0.91	1	0	1	0	0	1	1	8	7	1	2	0	0
X4_MetaBAT.18	Unclassified (rplC)	Unclassified (rplC)	N/A	Unclassified;	61.18	15.59	1	0	0	0	0	0	0	0	0	0	0	0	0
X4_MetaBAT.2	Chloroflexi	Unclassified	uncultured bacterium	N/A	81.82	4.55	1	0	0	0	0	0	0	0	0	0	0	0	0
X4_MetaBAT.21	Chloroflexi	Anaerolineaceae	Anaerolineae bacterium CG2_30_58_95	Bacteria;Chloroflexi;Anaerolineae;Anaerolineales;Anaerolineaceae;uncultured;	65.61	2.79	1	0	0	0	0	0	0	0	0	0	0	0	0
X4_MetaBAT.22	Alphaproteobacteria	Rhodospirillaceae	Telmatospirillum siberiense	N/A	93.83	0.5	1	0	0	0	0	0	0	1	0	0	0	0	0
X4_MetaBAT.24	Deltaproteobacteria	Desulfobacteraceae	Desulfobacula sp. GWF2_41_7	N/A	98.42	3.06	2	1	0	0	0	1	1	7	1	0	1	0	0
X4_MetaBAT.27	Unclassified	Unclassified	Deltaproteobacteria bacterium CG2_30_43_15	Bacteria;Proteobacteria;Deltaproteobacteria;Desulfobacterales;Desulfobacteraceae;uncultured;	94.84	2.28	2	0	0	0	0	1	0	0	0	0	0	0	0
X4_MetaBAT.31	Omnitrophica	Omnitrophica	Omnitrophica WOR_2 bacterium SM23_72	N/A	27.71	0	1	0	0	0	0	0	0	0	0	0	0	0	0
X4_MetaBAT.36	Alphaproteobacteria	Methylocystaceae	Methylocystis	N/A	69.59	1.74	1	2	0	1	0	0	0	0	0	0	0	0	0
X4_MetaBAT.37	Deltaproteobacteria (16S)	Desulfovibrionaceae (16S)	N/A	Bacteria;Proteobacteria;Deltaproteobacteria;Desulfovibrionales;Desulfomicrobiaceae;Desulfomicrobium;	76.72	0	3	1	0	0	0	1	0	6	1	0	0	0	0
X4_MetaBAT.38	Omnitrophica	Omnitrophica	Candidatus Omnitrophica bacterium CG1_02_44_16	Unclassified;	82.53	1.08	2	0	0	0	0	0	0	0	0	0	0	0	0
X4_MetaBAT.40	Firmicutes	Clostridiaceae	Firmicutes bacterium HGW-Firmicutes-9	Bacteria;Firmicutes;Clostridia;Clostridiales;Christensenellaceae;Christensenellaceae R-7 group;	83.03	0	1	1	0	0	0	0	0	0	0	0	0	0	0
X4_MetaBAT.45	Nitrospirae	Nitrospirae	Nitrospirae bacterium GWC2_46_6	N/A	88.59	3.69	2	0	0	0	0	1	0	5	1	0	0	0	0
X4_MetaBAT.46	Aminicenantes (rplF)	Aminicenantes (rplF)	N/A	N/A	45	0.85	1	0	0	0	0	0	0	0	0	0	0	0	0
X4_MetaBAT.5	Deltaproteobacteria	Desulfobacteraceae	Deltaproteobacteria bacterium RBG_13_43_22	Bacteria;Proteobacteria;Deltaproteobacteria;Syntrophobacterales;Syntrophobacteraceae;uncultured;	92.58	2.26	2	0	0	0	0	1	0	3	0	0	0	0	0
X4_MetaBAT.52	Deltaproteobacteria	Desulfobacteraceae	Desulfobacteraceae bacterium A6	N/A	51.68	0.07	1	0	0	0	0	0	0	2	0	0	0	0	0
X4_MetaBAT.7	Bacteroidetes	Unclassified	Bacteroidetes bacterium HGW-Bacteroidetes-1	N/A	97.31	1.08	2	0	0	0	0	0	0	0	1	0	0	0	0
Y1_MaxBin.005	Latescibacteria	Latescibacteria	bacterium CG17_big_fil_post_rev_8_21_14_2_50_64_8	Unclassified;	98.9	2.2	2	1	0	0	0	0	1	3	10	1	1	1	0
Y1_MaxBin.006	Betaproteobacteria	Comamonadaceae	Polaromonas sp. AET17H-212 (100%)	Unclassified;	99.84	1.36	2	2	0	0	0	0	0	0	2	0	0	0	0
Y1_MaxBin.010	Deltaproteobacteria (rpsI)	Unclassified (rpsI)	N/A	Unclassified;	10.69	0	0	0	0	0	0	1	0	0	0	0	0	0	0
Y1_MaxBin.015	Unclassified	Unclassified	Deltaproteobacteria bacterium 13_1_40CM_3_71_4	Bacteria;Proteobacteria;Deltaproteobacteria;Desulfarculales;Desulfarculaceae;uncultured;	94.96	3.36	1	0	0	0	0	0	1	8	9	1	1	0	1
Y1_MaxBin.018	Armatimonadetes	Armatimonadetes	Armatimonadetes bacterium 55-13	Bacteria;Armatimonadetes;Fimbriimonadia;Fimbriimonadales;Fimbriimonadaceae;	93.98	4.63	1	0	0	0	0	0	0	0	1	0	0	0	0
Y1_MaxBin.020	Acidobacteria	Holophagaceae	Holophaga foetida	Bacteria;Acidobacteria;Holophagae;Holophagales;Holophagaceae;Geothrix;	99.12	1.75	1	0	0	0	0	0	1	8	3	1	0	1	0
Y1_MaxBin.034	Alphaproteobacteria	Bradyrhizobiaceae	Bradyrhizobium elkanii	Bacteria;Proteobacteria;Alphaproteobacteria;Rhizobiales;Xanthobacteraceae;	95.89	69.28	3	1	0	0	0	0	0	0	0	0	0	0	0
Y1_MaxBin.038	Other	Other	Crenarchaeota archaeon 13_1_40CM_3_53_5	N/A	92.72	3.88	1	0	0	0	0	0	0	0	0	0	0	0	0
Y1_MaxBin.041	Spirochates	Unclassified	Spirochaetae bacterium HGW-Spirochaetae-1	Unclassified;	97.4	9.19	2	0	0	0	0	0	0	0	0	0	0	0	0
Y1_MaxBin.052	Betaproteobacteria (rplF)	Neisseriaceae (rplF)	N/A	N/A	2.66	0	1	0	0	0	0	0	0	0	0	0	0	0	0
Y1_MaxBin.077	CPR (rplF)	CPR (rplF)	N/A	N/A	19.42	0	1	0	0	0	0	0	0	0	0	0	0	0	0
Y1_MaxBin.094	Deltaproteobacteria (rplF)	Desulfobulbaceae (rplF)	N/A	N/A	29.82	11.41	1	0	0	0	0	0	0	0	0	0	0	0	0
Y1_MaxBin.097	Latescibacteria	Latescibacteria	bacterium DOLZORAL124_64_63	N/A	33.51	12.28	1	1	0	0	0	0	0	0	0	0	0	0	0
Y1_MetaBAT.10	Deltaproteobacteria	Desulfobulbaceae	Desulfobulbaceae bacterium DB1	N/A	99.32	2.53	2	1	0	0	0	1	1	21	17	1	2	0	2
Y1_MetaBAT.101	Unclassified	Unclassified	Nitrospirae bacterium GWC2_56_14 (low identity)	N/A	12.22	0	2	0	0	0	0	0	0	0	0	0	0	0	0
Y1_MetaBAT.102	Nitrospirae (rpsI)	Nitrospirae (rpsI)	N/A	N/A	21.93	0	0	1	0	0	0	0	0	0	0	0	0	0	0
Y1_MetaBAT.108	Deltaproteobacteria (rplF)	Polyangiaceae (rplF)	N/A	N/A	32.41	0	0	0	0	0	0	1	0	0	0	0	0	0	0
Y1_MetaBAT.110	Inconsistent (rplF)	Inconsistent (rplF)	N/A	N/A	18.22	0	1	0	0	0	0	1	0	0	0	0	0	0	0
Y1_MetaBAT.12	Betaproteobacteria	Comamonadaceae	Hydrogenophaga	Bacteria;Proteobacteria;Gammaproteobacteria;Betaproteobacteriales;Burkholderiaceae;Hydrogenophaga;	99.26	0.16	1	1	0	0	0	0	0	0	0	0	0	0	0
Y1_MetaBAT.13	KSB1	KSB1	bacterium BMS3Bbin04 (low identity)	N/A	98.9	0	2	0	0	0	0	0	1	5	7	0	5	0	1
Y1_MetaBAT.16	Nitrospirae	Nitrospirae	Nitrospirae bacterium 13_2_20CM_2_62_8	N/A	94.03	2.73	1	1	0	0	0	0	0	4	1	0	0	0	0
Y1_MetaBAT.19	Gammaproteobacteria	Acidiferrobacteraceae	uncultured proteobacterium Rifle_16ft_4_minimus_30456	Bacteria;Proteobacteria;Gammaproteobacteria;Acidiferrobacterales;Acidiferrobacteraceae;Sulfurifustis;	92.68	3.15	2	1	0	0	0	0	0	1	2	0	0	0	0
Y1_MetaBAT.27	Chloroflexi	Unclassified	Leptolinea tardivitalis	Unclassified;	91.82	5.45	1	0	0	0	0	0	0	0	1	0	0	0	0
Y1_MetaBAT.28	Deltaproteobacteria	Desulfobacteraceae	Desulfobacteraceae bacterium A6	Bacteria;Proteobacteria;Deltaproteobacteria;Desulfobacterales;Desulfobacteraceae;uncultured;	80.78	4.4	3	0	0	0	0	0	0	7	0	0	1	0	0
Y1_MetaBAT.3	Ignavibacteria	Ignavibacteria	Ignavibacteria bacterium GWC2_38_9	Bacteria;Bacteroidetes;Ignavibacteria;Ignavibacteriales;SR-FBR-L83;	100	1.4	2	0	0	0	0	0	1	1	3	2	0	0	0
Y1_MetaBAT.30	Other	Other	Candidatus Bathyarchaeota archaeon BA1	N/A	86.41	6.8	2	0	0	0	0	0	0	0	0	0	0	0	0
Y1_MetaBAT.32	Omnitrophica	Omnitrophica	Candidatus Omnitrophica bacterium CG1_02_44_16	N/A	81.24	0	2	0	0	0	0	0	0	0	0	0	0	0	0
Y1_MetaBAT.33	Bacteroidetes	Unclassified	Bacteroidetes bacterium HGW-Bacteroidetes-11	N/A	97.85	3.76	2	0	0	0	0	0	0	1	2	0	1	0	0
Y1_MetaBAT.35	Deltaproteobacteria	Desulfobacteraceae	Desulfobacterales bacterium CG23_combo_of_CG06-09_8_20_14_all_51_8	N/A	92.56	0.65	0	0	0	0	0	1	0	3	2	0	1	0	0
Y1_MetaBAT.38	Bacteroidetes	Chitinophagaceae	Sediminibacterium sp. C3	Bacteria;Bacteroidetes;Bacteroidia;Chitinophagales;Chitinophagaceae;Sediminibacterium;	98.77	0.49	1	0	0	0	0	0	0	0	1	0	0	0	0
Y1_MetaBAT.39	Deltaproteobacteria	Unclassified	Deltaproteobacteria bacterium GWA2_54_12	Bacteria;Proteobacteria;Deltaproteobacteria;DTB120;	93.55	1.61	3	1	0	0	0	0	0	12	1	0	0	0	0
Y1_MetaBAT.44	Deltaproteobacteria	Desulfobacteraceae	Desulfobacteraceae bacterium 4572_123	Unclassified;	96.77	1.83	2	1	0	0	0	0	0	4	1	0	1	0	0
Y1_MetaBAT.57	Betaproteobacteria	Comamonadaceae	Curvibacter sp. RIFCSPHIGHO2_12_FULL_63_18 or Comamonadaceae bacterium CG2_30_60_41 or Rhodoferax ferrireducens	N/A	95.33	12.11	1	1	1	0	0	0	0	0	0	0	0	0	0
Y1_MetaBAT.61	Chlroflexi (rpsI)	Unclassified (rpsI)	N/A	N/A	66.36	1.39	1	0	0	0	0	0	1	2	2	0	2	0	0
Y1_MetaBAT.62	Deltaproteobacteria	Syntrophaceae	Desulfobacca sp. RBG_16_60_12	N/A	86.04	3.55	5	0	0	0	0	1	0	2	0	0	0	0	0
Y1_MetaBAT.64	Bacteroidetes	Sphingobacteriaceae	Sphingobacterium sp. PM2-P1-29	Unclassified;	91.83	2.71	0	1	0	0	0	0	0	1	0	0	0	0	0
Y1_MetaBAT.67	Betaproteobacteria	Hydrogenphilaceae	Hydrogenophilales bacterium CG18_big_fil_WC_8_21_14_2_50_58_12	N/A	42.79	4.52	1	1	0	0	0	0	0	0	0	0	0	0	0
Y1_MetaBAT.69	Fusobacteria	Fusobacteria	endosymbiont 'TC1' of Trimyema compressum	N/A	73.18	1.85	1	1	0	0	0	0	0	0	0	0	0	0	0
Y1_MetaBAT.71	Firmicutes (rplB)	Unclassified	N/A	N/A	73.98	4.92	1	0	0	0	0	0	0	1	0	0	0	0	0
Y1_MetaBAT.77	Betaproteobacteria	Gallionellaceae	Sideroxydans sp. GWF2_59_14	N/A	55.33	1.03	1	1	0	0	0	0	0	2	0	1	0	1	0
Y1_MetaBAT.79	Firmicutes	Peptococcaeae	Peptococcaceae bacterium BRH_c4b	N/A	72.43	0.32	2	0	0	0	0	1	0	0	0	0	0	0	0
Y1_MetaBAT.8			Desulfobacca sp. RBG_16_58_9	Unclassified;	73.35	0.16	0	0	0	0	0	0	0	3	2	0	0	0	0
Y1_MetaBAT.82	No r-protein	No r-protein	N/A	Unclassified;	11.82	0	3	0	0	0	0	0	0	0	0	0	0	0	0
Y1_MetaBAT.87	Inconsistent (rplF)	Inconsistent (rplF)	N/A	N/A	75.92	1.94	1	0	0	0	0	0	0	0	0	0	0	0	0
Y1_MetaBAT.9	Deltaproteobacteria	Desulfobulbaceae	Desulfobulbus sp. Tol-SR	N/A	98.79	0	0	0	0	0	0	1	1	10	5	0	0	0	0
Y1_MetaBAT.92	Other	Other	Crenarchaeota archaeon 13_1_40CM_3_53_5	N/A	64.81	2.43	1	0	0	0	0	0	0	0	0	0	0	0	0
Y1_MetaBAT.93	Actinobacteria	Acidothermaceae	Actinobacteria bacterium	N/A	55.26	1.22	0	1	0	0	0	0	0	0	0	0	0	0	0
Y1_MetaBAT.95	Alphaproteobacteria (rplF)	Rhodospirillaceae (rplF)	N/A	N/A	46.46	10.85	0	1	0	0	0	0	0	0	0	0	0	0	0
Y1_MetaBAT.98	Deltaproteobacteria (16S)	Syntrophaceae (16S)	N/A	Bacteria;Proteobacteria;Deltaproteobacteria;Syntrophobacterales;Syntrophaceae;Syntrophus;	51.32	5	0	0	0	0	0	0	1	7	7	0	0	0	0
Y3_MaxBin.001	Alphaproteobacteria	Rhodospirillaceae	Telmatospirillum siberiense	Unclassified;	90.67	2.75	1	0	0	0	0	0	0	2	0	0	0	0	0
Y3_MaxBin.005	Betaproteobacteria	Rhodocyclaceae	Rhodocyclales bacterium RIFCSPLOWO2_02_FULL_63_24	N/A	97.63	1.87	1	1	0	0	0	0	0	4	1	0	0	0	0
Y3_MaxBin.006	Elusimicrobia	Elusimicrobia	Elusimicrobia bacterium GWB2_63_22	Unclassified;	96.24	1.12	2	0	0	0	0	0	0	0	0	0	0	0	0
Y3_MaxBin.026	Bacteroidetes	Saprospiraceae	Lewinella nigricans	N/A	99.49	2.02	1	0	0	0	0	0	0	1	0	0	1	0	0
Y3_MaxBin.027	Ignavibacteria	Ignavibacteria	Ignavibacteriales bacterium CG07_land_8_20_14_0_80_59_12	Unclassified;	87.69	2.73	1	0	0	0	0	0	1	4	4	1	0	0	0
Y3_MaxBin.028	Actinobacteria	Microbacteriaceae	Microcella alkaliphila	Bacteria;Actinobacteria;Actinobacteria;Micrococcales;Microbacteriaceae;	99.06	0.84	0	2	0	0	0	0	0	0	0	0	0	0	0
Y3_MaxBin.033	Actinobacteria	Acidimicrobiaceae	Actinobacteria bacterium	Bacteria;Actinobacteria;Acidimicrobiia;IMCC26256;	96.58	4.46	0	1	0	0	0	0	0	0	0	0	0	0	0
Y3_MaxBin.046	Alphaproteobacteria (rpsI)	Unclassified (rpsI)	N/A	N/A	17.24	0	1	1	0	0	0	0	0	0	0	0	0	0	0
Y3_MaxBin.048	Ignavibacteria (rplN)	Ignavibacteria (rplN)	N/A	N/A	31.82	0.86	1	0	0	0	0	0	0	0	0	0	0	0	0
Y3_MaxBin.086	Alphaproteobacteria (rplB)	Acetobacteraceae (rplB)	N/A	N/A	19.07	0.5	0	0	1	0	0	0	0	0	0	0	0	0	0
Y3_MaxBin.095	Deltaproteobacteria	Myxococcaceae	Deltaproteobacteria bacterium RBG_16_71_12	Unclassified;	37.3	1.61	1	0	0	0	0	0	0	0	0	0	0	0	0
Y3_MetaBAT.10	Chloroflexi	Unclassified	uncultured bacterium	N/A	85	4.85	1	0	0	0	0	0	0	0	0	0	0	0	0
Y3_MetaBAT.102	Bacteroidetes	Unclassified	Bacteroidetes bacterium GWF2_49_14	N/A	21.71	0	1	0	0	0	0	0	0	0	0	0	0	0	0
Y3_MetaBAT.104	Gammaproteobacteria (rplF)	Xanthomonadaceae (rplF)	N/A	Bacteria;Proteobacteria;Deltaproteobacteria;Myxococcales;P3OB-42;	6.38	0	1	0	0	0	0	0	0	0	0	0	0	0	0
Y3_MetaBAT.107	Unclassified	Unclassified	Deltaproteobacteria bacterium CG2_30_43_15	Unclassified;	29.03	0.68	1	0	0	0	0	0	0	0	0	0	0	0	0
Y3_MetaBAT.111	Firmicutes (rpsI)	Unclassified (rpsI)	N/A	Unclassified;	22.41	0	1	0	0	0	0	0	0	0	0	0	0	0	0
Y3_MetaBAT.118	Chloroflexi	Unclassified	Chloroflexi bacterium HGW-Chloroflexi-2	N/A	28.32	2.73	1	0	0	0	0	0	0	0	0	0	0	0	0
Y3_MetaBAT.12			Hydrogenophilaceae bacterium CG1_02_62_390 or Hydrogenophilales bacterium RIFOXYD1_FULL_62_11	N/A	97.54	1.07	0	0	0	0	0	0	0	3	2	0	0	0	0
Y3_MetaBAT.13	Alphaproteobacteria	Rhodobacteraceae	Rhodobacterales bacterium 12-65-15	N/A	98.82	1.01	1	2	0	2	0	0	0	0	0	0	0	0	0
Y3_MetaBAT.14	Chloroflexi	Anaerolineaceae	Anaerolineae bacterium CG2_30_58_95	Bacteria;Chloroflexi;Anaerolineae;Anaerolineales;Anaerolineaceae;uncultured;	88.48	1.82	1	0	0	0	0	0	0	2	1	0	1	0	0
Y3_MetaBAT.15	Betaproteobacteria	Comamonadaceae	Comamonadaceae bacterium CG2_30_60_41	Bacteria;Proteobacteria;Gammaproteobacteria;Betaproteobacteriales;Burkholderiaceae;Hydrogenophaga;	99.53	0.23	1	2	0	0	0	0	0	0	0	0	0	0	0
Y3_MetaBAT.16	Alphaproteobacteria	Methylocystaceae	Methylocystis	N/A	61.13	2.9	1	2	0	1	0	0	0	0	0	0	0	0	0
Y3_MetaBAT.19	Deltaproteobacteria	Myxococcaceae	Labilithrix luteola (low identity)	N/A	95.38	3.33	0	0	0	0	0	0	1	5	4	0	0	0	0
Y3_MetaBAT.22	Nitrospirae	Nitrospirae	Nitrospirae bacterium GWF2_44_13 or bacterium BMS3Bbin07	Bacteria;Nitrospirae;Thermodesulfovibrionia;uncultured;	95.61	10.77	1	0	1	0	0	1	0	0	0	0	0	0	0
Y3_MetaBAT.24	Deltaproteobacteria	Polyangiaceae	Deltaproteobacteria bacterium HGW-Deltaproteobacteria-20 (100%)	N/A	91.81	7.89	2	0	0	0	0	1	1	4	5	1	0	0	2
Y3_MetaBAT.25	Alphaproteobacteria (16S)	Unclassified (16S)	N/A	Bacteria;Proteobacteria;Alphaproteobacteria;Rhizobiales;A0839;	97.38	0	2	1	0	0	0	0	0	0	0	0	0	0	0
Y3_MetaBAT.26	Blackallbacteria	Blackallbacteria	bacterium (Candidatus Blackallbacteria) CG18_big_fil_WC_8_21_14_2_50_49_26	N/A	69.66	4.27	2	0	0	0	0	0	0	0	0	0	0	0	0
Y3_MetaBAT.28	Nitrospirae	Nitrospirae	Nitrospirae bacterium GWC2_46_6	N/A	99.09	3.64	3	0	0	0	0	1	0	5	1	0	0	0	0
Y3_MetaBAT.3	Betaproteobacteria	Hydrogenphilaceae	Hydrogenophilaceae bacterium CG1_02_62_390	N/A	93.44	1.18	1	0	0	0	0	0	0	2	0	0	0	0	0
Y3_MetaBAT.37	Betaproteobacteria	Hydrogenphilaceae	Hydrogenophilales bacterium CG18_big_fil_WC_8_21_14_2_50_58_12	N/A	97.47	24.58	2	1	0	1	0	0	0	0	0	0	0	0	0
Y3_MetaBAT.38	Deltaproteobacteria	Desulfobacteraceae	Desulfobacula sp. GWF2_41_7	N/A	93.85	1.97	1	0	0	0	0	1	1	8	1	0	1	0	0
Y3_MetaBAT.4	Ignavibacteria	Ignavibacteria	Ignavibacteria bacterium GWC2_38_9	N/A	96.93	0.84	2	0	0	0	0	0	1	2	2	1	1	0	0
Y3_MetaBAT.43	Deltaproteobacteria	Desulfobacteraceae	Deltaproteobacteria bacterium RBG_13_43_22	Bacteria;Proteobacteria;Deltaproteobacteria;Syntrophobacterales;Syntrophobacteraceae;uncultured;	95.97	13.87	2	0	0	0	0	1	0	0	0	0	0	0	0
Y3_MetaBAT.47	Actinobacteria	Acidimicrobiaceae	Acidimicrobiaceae bacterium TMED130	Bacteria;Actinobacteria;Acidimicrobiia;Microtrichales;	10.57	0	1	0	0	0	0	0	0	0	0	0	0	0	0
Y3_MetaBAT.5	Bacteroidetes	Unclassified	Bacteroidetes bacterium HGW-Bacteroidetes-1	N/A	96.24	1.08	2	0	0	0	0	0	0	0	1	0	0	0	0
Y3_MetaBAT.56	Alphaproteobacteria	Inconsistent	Telmatospirillum siberiense	Unclassified;	89.66	12.54	2	1	0	0	0	0	0	0	0	0	0	0	0
Y3_MetaBAT.59	Deltaproteobacteria	Desulfovibrionaceae	Deltaproteobacteria bacterium HGW-Deltaproteobacteria-8	N/A	93.34	0.92	2	0	0	0	0	1	0	5	0	0	1	0	0
Y3_MetaBAT.67	Ignavibacteria	Ignavibacteria	Ignavibacteriae bacterium HGW-Ignavibacteriae-3	Bacteria;Bacteroidetes;Ignavibacteria;Ignavibacteriales;SR-FBR-L83;	89.66	23.51	1	0	0	0	0	0	0	0	0	0	0	0	0
Y3_MetaBAT.69	WOR-1	WOR-1	candidate division WOR-1 bacterium RIFCSPHIGHO2_01_FULL_53_15	Unclassified;	83.9	22.72	2	0	0	0	0	0	0	0	0	0	0	0	0
Y3_MetaBAT.70	Chloroflexi (rplF)	Anaerolineaceae (rplF)	N/A	Bacteria;Chloroflexi;Anaerolineae;Anaerolineales;Anaerolineaceae;uncultured;	63.99	3.7	1	0	0	0	0	0	0	0	0	0	0	0	0
Y3_MetaBAT.71	Betaproteobacteria	Comamonadaceae	Hydrogenophaga sp. Root209	Bacteria;Proteobacteria;Gammaproteobacteria;Betaproteobacteriales;Burkholderiaceae;Hydrogenophaga;	78.17	10.34	1	1	0	0	0	0	0	0	0	0	0	0	0
Y3_MetaBAT.79	Deltaproteobacteria	Unclassified	Deltaproteobacteria bacterium HGW-Deltaproteobacteria-22	N/A	58.4	1.72	1	0	0	0	0	0	0	1	0	0	0	0	0
Y3_MetaBAT.8	Bacteroidetes	Chitinophagaceae	Sphingobacteriia bacterium 35-36-14	N/A	97.04	0	1	0	0	0	0	0	0	0	0	0	0	0	0
Y3_MetaBAT.88	No r-protein	No r-protein	N/A	N/A	31.9	0	0	2	0	0	0	0	0	0	0	0	0	0	0
Y3_MetaBAT.90	Nitrospirae	Nitrospirae	Nitrospira sp. CG24B	Bacteria;Proteobacteria;Gammaproteobacteria;Pseudomonadales;Pseudomonadaceae;Pseudomonas;	80.09	7.3	1	1	0	0	0	0	0	3	0	0	0	0	0
Y3_MetaBAT.96	Inconsistent (rplF)	Inconsistent (rplF)	N/A	N/A	32.03	1.49	0	0	0	0	0	1	0	0	0	0	0	0	0
Y4_MaxBin.002	Alphaproteobacteria	Methylocystaceae	Methylocystis	Bacteria;Proteobacteria;Alphaproteobacteria;Rhizobiales;Beijerinckiaceae;Methylocystis;	97.27	0.79	1	3	0	1	0	0	0	0	0	0	0	0	0
Y4_MaxBin.003	Betaproteobacteria	Rhodocyclaceae	Rhodocyclales bacterium RIFCSPLOWO2_02_FULL_63_24	N/A	98.42	3.31	1	1	1	0	0	0	0	2	0	0	0	0	0
Y4_MaxBin.004	Betaproteobacteria	Rhodocyclaceae	Betaproteobacteria bacterium HGW-Betaproteobacteria-12	Bacteria;Proteobacteria;Gammaproteobacteria;Arenicellales;Arenicellaceae;uncultured;	22.41	8.62	1	1	0	0	0	0	0	0	0	0	0	0	0
Y4_MaxBin.007	Betaproteobacteria	Gallionellaceae	Gallionellaceae bacterium CG1_02_60_325	N/A	97.24	2.37	1	1	0	0	0	0	1	9	2	0	0	1	0
Y4_MaxBin.009	Alphaproteobacteria	Rhodospirillaceae	Magnetospirillum gryphiswaldense	Bacteria;Proteobacteria;Alphaproteobacteria;Rhodospirillales;Magnetospirillaceae;Magnetospirillum;	99.25	0.5	2	2	0	0	0	0	0	0	0	0	0	0	0
Y4_MaxBin.020	Gammaproteobacteria	Unclassified	Gammaproteobacteria bacterium	Unclassified;	96.89	0.18	2	1	0	0	0	0	0	8	0	0	1	0	0
Y4_MaxBin.027	Gammaproteobacteria	Unclassified	uncultured gamma proteobacterium Rifle_16ft_4_minimus_5046	Bacteria;Proteobacteria;Gammaproteobacteria;PLTA13;	96.72	3.09	1	1	0	0	0	0	1	3	5	0	0	0	1
Y4_MaxBin.032	Unclassified	Unclassified	Desulfotomaculum alkaliphilum (low identity)	N/A	100	22.31	1	1	0	0	0	0	0	0	0	0	0	0	0
Y4_MaxBin.041	Chloroflexi (rpsJ)	Unclassified (rpsJ)	N/A	Unclassified;	87.36	1.83	1	1	0	0	0	0	0	2	1	0	1	0	0
Y4_MaxBin.042	Alphaproteobacteria (rpsI)	Bradyrhizobiaceae (rpsI)	N/A	N/A	69.59	9.48	1	0	0	0	0	0	0	2	0	0	1	0	0
Y4_MaxBin.044	Nitrospirae	Nitrospirae	Nitrospirae bacterium GWC2_46_6 or Nitrospira cf. moscoviensis SBR1015	N/A	91.72	1.41	0	0	0	0	0	1	0	4	3	0	0	0	0
Y4_MaxBin.047			candidate division NC10 bacterium RIFCSPLOWO2_02_FULL_66_22	N/A	82.75	5.89	0	0	0	0	0	0	0	0	1	0	0	0	0
Y4_MaxBin.053	Latescibacteria	Latescibacteria	Latescibacteria bacterium DG_63	N/A	45.34	12.47	1	0	0	0	0	0	0	0	0	0	0	0	0
Y4_MaxBin.055	Chloroflexi	Unclassified	uncultured Chloroflexi bacterium Rifle_16ft_4_minimus_3452	N/A	87.94	51.21	1	0	0	0	0	0	0	0	0	0	0	0	0
Y4_MaxBin.056	Alphaproteobacteria	Rhodobacteraceae	Paracoccus	N/A	86.46	3.61	0	1	0	0	0	0	0	0	0	0	0	0	0
Y4_MaxBin.079	Actinobacteria	Acidimicrobiaceae	Ilumatobacter coccineus	N/A	70.86	1.71	0	1	0	0	0	0	0	0	0	0	0	0	0
Y4_MaxBin.085	Bacteroidetes	Unclassified	Bacteroidetes bacterium HGW-Bacteroidetes-9 or Chryseobacterium indologenes	N/A	80.88	8.85	1	1	0	0	0	0	0	4	1	0	1	0	0
Y4_MaxBin.098	Ignavibacteria	Ignavibacteria	Candidatus Kapabacteria sp. 59-99	N/A	45.11	12.35	1	1	0	0	0	0	0	0	0	0	0	0	0
Y4_MetaBAT.11	Firmicutes	Erysipelotrichaceae	Firmicutes bacterium GWF2_51_9	Unclassified;	98.11	1.89	2	0	0	0	0	0	0	0	0	0	0	0	0
Y4_MetaBAT.12	Ignavibacteria	Ignavibacteria	Ignavibacteria bacterium GWC2_38_9	N/A	99.59	6.42	2	0	0	0	0	0	1	1	3	2	0	0	1
Y4_MetaBAT.15	Planctomycetes	Unclassified	Planctomycetes bacterium GWA2_50_13	Unclassified;	98.86	2.27	1	0	0	0	0	0	0	2	1	0	0	0	0
Y4_MetaBAT.16	Gammaproteobacteria	Unclassified	Gammaproteobacteria bacterium RIFCSPLOWO2_02_FULL_61_13	N/A	86.87	4.11	0	2	0	0	0	0	0	0	0	0	0	0	0
Y4_MetaBAT.17	Verrucomicrobia	Verrucomicrobia subdivision 3	Pedosphaera sp. Tous-C6FEB	Unclassified;	98.31	2.93	1	1	0	0	0	0	0	4	3	0	0	0	0
Y4_MetaBAT.18	Betaproteobacteria	Gallionellaceae	Candidatus Gallionella acididurans	N/A	89.84	5.95	1	1	0	0	0	0	1	3	0	0	0	1	1
Y4_MetaBAT.20	Betaproteobacteria	Comamonadaceae	Hydrogenophaga sp. A37 or Betaproteobacteria bacterium HGW-Betaproteobacteria-9	N/A	95.81	1.23	1	1	0	0	0	0	0	1	0	0	0	0	0
Y4_MetaBAT.21	Nitrospirae	Nitrospirae	Nitrospirae bacterium RIFCSPHIGHO2_01_FULL_66_17	Bacteria;Nitrospirae;Nitrospira;Nitrospirales;Nitrospiraceae;Leptospirillum;	97.67	3.64	1	0	0	0	0	0	0	5	0	0	0	0	0
Y4_MetaBAT.22	Betaproteobacteria	Gallionellaceae	Sideroxydans sp. GWF2_59_14	N/A	92.45	6.29	1	1	0	0	0	0	0	0	1	1	0	1	0
Y4_MetaBAT.25	Chloroflexi	Unclassified	Chloroflexi bacterium HGW-Chloroflexi-5	Bacteria;Chloroflexi;Anaerolineae;Anaerolineales;Anaerolineaceae;Leptolinea;	91.82	5.76	1	0	0	0	0	0	0	0	0	0	0	0	0
Y4_MetaBAT.27	Ignavibacteria	ignavibacteria	Ignavibacteria bacterium GWC2_38_9	N/A	95.81	0.56	2	0	0	0	0	0	1	2	2	2	0	0	0
Y4_MetaBAT.28	Deltaproteobacteria	Myxococcaceae	Myxococcales bacterium SG8_38_1	Unclassified;	94.41	1.61	0	0	0	0	0	0	0	5	1	0	0	0	0
Y4_MetaBAT.30	Betaproteobacteria (rpsI)	Gallionellaceae (rpsI)	N/A	N/A	90.79	8.1	1	1	0	0	0	0	0	6	2	0	0	0	0
Y4_MetaBAT.31	Gammaproteobacteria	Thiotrichales	Candidatus Tenderia electrophaga	Bacteria;Proteobacteria;Gammaproteobacteria;Acidiferrobacterales;Acidiferrobacteraceae;uncultured;	97.86	2.09	1	1	0	0	0	0	0	6	0	0	0	0	0
Y4_MetaBAT.37	Elusimicrobia	Elusimicrobia	Elusimicrobia bacterium RIFOXYB2_FULL_62_6	Bacteria;Elusimicrobia;Elusimicrobia;Lineage IV;	90.45	1.12	1	1	0	0	0	0	0	0	0	0	0	0	0
Y4_MetaBAT.40	Alphaproteobacteria	Beijerinckiaceae	Rhizobiales bacterium PAR1	Bacteria;Proteobacteria;Alphaproteobacteria;Rhizobiales;Rhizobiales Incertae Sedis;Phreatobacter;	97.6	0.31	3	1	0	0	0	0	0	0	0	0	0	0	0
Y4_MetaBAT.41	Deltaproteobacteria	Syntrophaceae	Smithella sp. F21	Unclassified;	95.35	4.3	0	1	0	0	0	1	0	0	2	0	0	0	0
Y4_MetaBAT.45	Other	Other	Nitrosopumilales archaeon CG11_big_fil_rev_8_21_14_0_20_33_24	N/A	74.43	15.37	1	0	0	0	0	0	0	0	0	0	0	0	0
Y4_MetaBAT.47	Deltaproteobacteria (rpsI)	Desulfobulbaceae (rpsI)	N/A	N/A	92.86	1.79	1	1	0	0	0	1	0	3	3	0	0	0	0
Y4_MetaBAT.48	Betaproteobacteria	Gallionellaceae	Sideroxydans sp. GWF2_59_14 or Methylotenera versatilis	N/A	95.45	11.13	1	1	0	0	0	0	0	0	0	0	0	0	0
Y4_MetaBAT.49	Spirochates	Unclassified	Spirochaetae bacterium HGW-Spirochaetae-9	N/A	94.15	0.77	1	0	0	0	0	0	0	0	1	0	0	0	0
Y4_MetaBAT.50	Inconsistent (rplF)	Inconsistent (rplF)	N/A	N/A	98.36	2	1	0	0	0	0	0	0	0	0	0	0	0	0
Y4_MetaBAT.53	Firmicutes	Unclassified	Desulfovirgula thermocuniculi	N/A	93.93	1.98	2	0	0	0	0	0	0	0	0	0	0	0	0
Y4_MetaBAT.6	Betaproteobacteria	Hydrogenphilaceae	Hydrogenophilaceae bacterium CG1_02_62_390	N/A	94.39	1.66	1	0	0	0	0	0	0	2	0	0	0	0	0
Y4_MetaBAT.63			Candidatus Rokubacteria bacterium CSP1-6	Bacteria;Rokubacteria;NC10;Rokubacteriales;	59.09	6.47	0	0	0	0	0	0	0	0	1	0	0	0	0
Y4_MetaBAT.69	Alphaproteobacteria	Hyphomonadaceae	Hyphomonadaceae bacterium UKL13-1	Bacteria;Proteobacteria;Alphaproteobacteria;Caulobacterales;Hyphomonadaceae;UKL13-1;	70.67	1.33	0	1	0	0	0	0	0	0	0	0	0	0	0
Y4_MetaBAT.70	Deltaproteobacteria	Geobacteraceae	Geobacter sp. DSM 9736	N/A	61.48	0.67	1	0	0	0	0	0	1	10	9	0	3	0	0
Y4_MetaBAT.76	CPR (rplF)	CPR (rplF)	N/A	N/A	35.89	0.36	1	0	0	0	0	0	0	0	0	0	0	0	0
Y4_MetaBAT.8	Alphaproteobacteria	Rhodospirillaceae	Magnetospirillum caucaseum	N/A	99.88	5.47	1	2	0	1	0	0	0	0	0	0	0	0	0
Y4_MetaBAT.80	Planctomycetes	Unclassified	Candidatus Jettenia caeni (low identity)	N/A	67.2	5.68	2	0	0	0	0	0	0	2	3	0	0	0	0
Y4_MetaBAT.93	Gammaproteobacteria	Unclassified	Thiotrichales bacterium	N/A	18.06	1.1	0	1	0	0	0	0	0	0	0	0	0	0	0
Y4_MetaBAT.94	Betaproteobacteria (rplF)	Comamonadaceae (rplF)	N/A	N/A	12.08	0	0	1	0	0	0	0	0	0	0	0	0	0	0
Y5_MaxBin.001	Betaproteobacteria	Gallionellaceae	Gallionella capsiferriformans	Bacteria;Epsilonbacteraeota;Campylobacteria;Campylobacterales;Thiovulaceae;Sulfuricurvum;	99.52	0.64	1	1	0	0	0	0	0	1	0	0	0	0	0
Y5_MaxBin.002	Epsilonproteobacteria	Helicobacteraceae	Sulfuricurvum kujiense	N/A	100	0.41	1	0	0	0	0	0	0	1	0	0	0	0	0
Y5_MaxBin.003	Betaproteobacteria	Rhodocyclaceae	Rhodocyclales bacterium RIFCSPLOWO2_02_FULL_63_24	Bacteria;Proteobacteria;Deltaproteobacteria;Desulfobacterales;Desulfobulbaceae;MSBL7;	97.38	1.57	1	2	1	0	0	0	1	2	3	0	1	0	0
Y5_MaxBin.004	Betaproteobacteria	Gallionellaceae	Sideroxydans sp. GWF2_59_14	N/A	99.76	0.42	1	1	0	0	0	0	0	2	0	1	0	1	0
Y5_MaxBin.006	Deltaproteobacteria (rpsI)	Unclassified (rpsI)	N/A	N/A	94.66	0.15	2	1	0	0	0	0	1	22	18	2	1	1	1
Y5_MaxBin.016	Deltaproteobacteria	Syntrophaceae	Syntrophaceae bacterium CG2_30_49_12	N/A	86.77	57.21	1	0	0	0	0	1	0	0	0	0	0	0	0
Y5_MaxBin.017	Bacteroidetes	Chitinophagaceae	Sediminibacterium sp. C3	Bacteria;Bacteroidetes;Bacteroidia;Chitinophagales;Chitinophagaceae;Sediminibacterium;	99.01	0.49	1	0	0	0	0	0	0	0	1	0	0	0	0
Y5_MaxBin.018	Deltaproteobacteria	Desulfovibrionaceae	Deltaproteobacteria bacterium HGW-Deltaproteobacteria-8	N/A	97.34	0.59	2	0	0	0	0	1	0	6	0	0	1	0	0
Y5_MaxBin.019	Bacteroidetes	Prolixibacteraceae	Bacteroidetes bacterium GWA2_42_15	N/A	98.92	3.41	1	0	0	0	0	0	0	6	0	0	0	0	0
Y5_MaxBin.026	Nitrospirae	Nitrospirae	uncultured bacterium	N/A	100	5.45	1	1	0	0	0	1	1	8	10	3	1	0	1
Y5_MaxBin.030	Elusimicrobia (16S)	Elusimicrobia (16S)	N/A	Bacteria;Elusimicrobia;Elusimicrobia;Lineage IV;	86.45	2.81	1	1	0	0	0	0	0	0	0	0	0	0	0
Y5_MaxBin.032	Elusimicrobia	Elusimicrobia	Elusimicrobia bacterium CG1_02_56_21	Bacteria;Elusimicrobia;Elusimicrobia;Lineage IV;	85.39	4.49	1	1	0	0	0	0	0	0	0	0	0	0	0
Y5_MaxBin.039	Inconsistent (rplB)	Inconsistent (rplB)	N/A	N/A	26.3	7.14	0	1	0	0	0	0	0	0	0	0	0	0	0
Y5_MaxBin.060	No r-protein	No r-protein	N/A	N/A	9.44	1.72	2	0	0	0	0	0	0	0	0	0	0	0	0
Y5_MaxBin.061	Chloroflexi (rplF)	Anaerolineaceae (rplF)	N/A	Unclassified;	14.13	0.19	1	0	0	0	0	0	0	0	0	0	0	0	0
Y5_MaxBin.063	Other	Inconsistent	Deltaproteobacteria bacterium HGW-Deltaproteobacteria-14	N/A	90.51	6.54	2	2	0	0	0	0	0	0	0	0	0	0	0
Y5_MaxBin.074	Wallbacteria (rpsI)	Wallbacteria (rpsI)	N/A	N/A	26.88	0	1	0	0	0	0	0	0	0	0	0	0	0	0
Y5_MaxBin.082	No r-protein	No r-protein	N/A	N/A	50	0	1	0	0	0	0	0	0	0	1	0	0	0	0
Y5_MaxBin.088	Betaproteobacteria (rpsI)	Unclassified (rpsI)	N/A	N/A	36.68	0	1	1	0	0	0	0	0	0	0	0	0	0	0
Y5_MaxBin.096	Two rplB	Two rplB	Spirochaetes bacterium GWF1_51_8	N/A	43.99	4.41	1	0	0	0	0	0	0	0	0	0	0	0	0
Y5_MetaBAT.10	Deltaproteobacteria (16S)	Desulfobulbaceae (16S)	N/A	Bacteria;Proteobacteria;Deltaproteobacteria;Desulfobacterales;Desulfobulbaceae;Desulfurivibrio;	76.49	0	1	1	1	0	0	1	1	9	6	1	0	0	0
Y5_MetaBAT.11	Betaproteobacteria	Methylophilaceae	Methylophilales bacterium RIFCSPHIGHO2_02_FULL_57_10	N/A	97.81	4.24	3	1	0	0	0	0	0	0	3	0	0	0	0
Y5_MetaBAT.14	Betaproteobacteria (rpsI)	Unclassified (rpsI)	N/A	N/A	97.62	3.01	1	1	1	1	0	0	1	6	4	0	0	0	0
Y5_MetaBAT.19	Betaproteobacteria	Gallionellaceae	Sideroxydans lithotrophicus	N/A	93.33	0.24	1	1	0	0	0	0	0	1	0	0	0	0	1
Y5_MetaBAT.25	Nitrospirae	Nitrospirae	Nitrospirae bacterium GWC2_56_14	Bacteria;Nitrospirae;4-29-1;	96.82	0.91	2	0	0	0	0	1	1	21	19	1	1	0	0
Y5_MetaBAT.26	Deltaproteobacteria (rpsI)	Unclassified (rpsI)	N/A	N/A	55.26	1.75	1	1	0	0	0	0	1	7	5	2	4	2	1
Y5_MetaBAT.27	Betaproteobacteria	Rhodocyclaceae	Sulfuritalea hydrogenivorans	N/A	94.54	1.24	2	2	1	0	1	0	0	2	0	0	0	0	0
Y5_MetaBAT.32	Deltaproteobacteria	Desulfobacteraceae	Deltaproteobacteria bacterium	N/A	5.16	0.7	1	0	0	0	0	0	0	0	0	0	0	0	0
Y5_MetaBAT.34	TA6	TA6	uncultured bacterium	N/A	95.6	0	1	0	0	0	0	0	0	0	0	0	0	0	0
Y5_MetaBAT.35	Betaproteobacteria	Unclassified	Aquabacterium sp. NJ1	Bacteria;Proteobacteria;Gammaproteobacteria;Betaproteobacteriales;Burkholderiaceae;Aquabacterium;	99.38	0	0	3	0	0	0	0	0	0	0	0	0	0	0
Y5_MetaBAT.37	Deltaproteobacteria (rpsI)	Desulfobacteraceae (rpsI)	N/A	N/A	96.77	1.61	1	1	0	0	0	0	1	6	3	0	1	0	0
Y5_MetaBAT.46	Chloroflexi	Unclassified	Anaerolineae bacterium CG1_02_58_13	Bacteria;Chloroflexi;Anaerolineae;Anaerolineales;Anaerolineaceae;uncultured;	94.09	2.91	2	0	0	0	0	0	0	3	1	0	1	0	0
Y5_MetaBAT.49	Deltaproteobacteria	Deltavibrionaceae	Deltaproteobacteria bacterium HGW-Deltaproteobacteria-8	N/A	77.38	3.85	2	1	0	0	0	0	0	4	0	0	1	0	0
Y5_MetaBAT.53	Aminicenantes	Aminicenantes	Candidatus Aminicenantes bacterium 4484_214	Unclassified;	92.08	5.13	1	0	0	0	0	0	0	1	1	0	0	0	0
Y5_MetaBAT.62	Nitrospirae	Nitrospirae	Nitrospirae bacterium RBG_19FT_COMBO_55_12	N/A	95.91	2.32	1	1	0	0	0	1	1	15	8	1	1	1	0
Y5_MetaBAT.63	Other	Other	Candidatus Bathyarchaeota archaeon BA1	N/A	89.32	4.37	1	0	0	0	0	0	0	0	0	0	0	0	0
Y5_MetaBAT.66	Betaproteobacteria	Oxalobacteraceae	Janthinobacterium (100%)	N/A	89.85	90.12	3	4	0	0	0	0	0	0	0	0	0	0	0
Y5_MetaBAT.68	Deltaproteobacteria	Desulfobulbaceae	Desulfobulbus mediterraneus	N/A	72.71	1.49	1	1	0	0	0	1	1	9	3	7	3	0	2
Y5_MetaBAT.7	Nitrospirae	Nitrospirae	bacterium (Candidatus Torokbacteria) CG09_land_8_20_14_0_10_42_11	N/A	94.55	0.91	1	1	1	0	0	0	1	8	10	0	1	0	0
Y5_MetaBAT.70	No r-protein	No r-protein	N/A	N/A	20.69	0	1	1	0	0	0	0	0	0	0	0	0	0	0
Y5_MetaBAT.73	Omnitrophica	Omnitrophica	Candidatus Omnitrophica bacterium CG1_02_44_16	N/A	75.75	2.33	1	0	0	0	0	0	0	0	0	0	0	0	0
Y5_MetaBAT.77	Deltaproteobacteria (rpsI)	Unclassified (rpsI)	N/A	N/A	66.67	8.77	2	2	0	0	0	1	1	11	14	2	3	1	4
Y5_MetaBAT.81	No r-protein	No r-protein	N/A	N/A	15.45	0	1	0	0	0	0	0	0	0	0	0	0	0	0
Y5_MetaBAT.84	Alphaproteobacteria	Sphingomonadaceae	Sphingomonadales bacterium 35-56-22	N/A	76.61	1.21	1	1	0	0	0	0	0	0	0	0	0	0	0
Y5_MetaBAT.86	Firmicutes	Peptococcaeae	Desulfosporosinus sp. BRH_c37	Unclassified;	59.31	20.92	2	0	0	0	0	1	0	0	0	0	0	0	0
Y5_MetaBAT.88	Unclassified	Unclassified	uncultured bacterium	N/A	67.78	6.24	1	0	0	0	0	0	0	0	1	0	0	0	0
Y5_MetaBAT.90	No r-protein	No r-protein	N/A	N/A	24.14	0	1	0	0	0	0	0	0	0	0	0	0	0	0
Y5_MetaBAT.93	Riflebacteria (rpsJ)	Riflebacteria (rpsJ)	N/A	N/A	55.93	1.69	1	1	0	0	0	0	0	0	0	0	0	0	0
Y5_MetaBAT.95	Betaproteobacteria	Unclassified	Betaproteobacteria bacterium SG8_40	N/A	22.34	0.24	0	1	0	0	0	0	0	0	0	0	0	0	0
Y5_MetaBAT.97	Omnitrophica (rplB)	Omnitrophica (rplB)	N/A	N/A	19.11	1.74	1	0	0	0	0	0	0	0	0	0	0	0	0
Y5_MetaBAT.98	Bacteroidetes	Chitinophagaceae	Terrimonas ferruginea	N/A	53.96	0.62	1	0	0	0	0	0	0	1	0	0	0	0	0
Y5_MetaBAT.99	Nitrospirae	Nitrospirae	Nitrospirae bacterium GWF2_44_13	N/A	63.63	0.91	0	0	0	0	0	1	0	6	2	0	0	0	0
