# Supplementary material for: Capability for arsenic mobilization in groundwater is distributed across broad phylogenetic lineages
Source: PLoS One. 2019 Sep 6;14(9):e0221694. doi: 10.1371/journal.pone.0221694 (PMC6730927; doi:10.1371/journal.pone.0221694)
Supplement: S3 Table — (CSV) [file pone.0221694.s012.csv]

Bin	Threshold	iRep	Class. 1	Class. 2	rpsC	16S rRNA	ArsB	ArsC	ArrA	AioA	ArxA	DsrD	Possible_MHC
Y4_MetaBAT.17	Below	1.220680345	PVC Superphylum	Verrucomicrobia	Pedosphaera sp. Tous-C6FEB	Unclassified;	1	1	0	0	0	0	0
Y5_MetaBAT.30	Above	N/A	N/A	N/A	N/A	N/A	N/A	N/A	N/A	N/A	N/A	N/A	N/A
Y3_MaxBin.006	Above	1.34479017	Elusimicrobia	Elusimicrobia	Elusimicrobia bacterium GWB2_63_22	Unclassified;	2	0	0	0	0	0	0
X4_MetaBAT.22	Above	N/A	Alphaproteobacteria	Rhodosprillaceae	Telmatospirillum siberiense	Not Present	1	0	0	0	0	0	0
X1_MetaBAT.31	Above	1.264833046	Not Present	Not Present	Not Present	Not Present	1	1	0	0	0	0	0
X1_MetaBAT.6	Above	1.149494994	N/A	N/A	N/A	N/A	N/A	N/A	N/A	N/A	N/A	N/A	N/A
X2_MetaBAT.10	Above	1.293858938	Chloroflexi	Anaerolineaceae	Anaerolineae bacterium CG2_30_58_95	Bacteria;Chloroflexi;Anaerolineae;Anaerolineales;Anaerolineaceae;uncultured;	1	0	0	0	0	0	0
X1_MetaBAT.20	Below	1.545878231	N/A	N/A	N/A	N/A	N/A	N/A	N/A	N/A	N/A	N/A	N/A
Y3_MaxBin.005	Above	1.204812801	Betaproteobacteria	Rhodocyclaceae	Rhodocyclales bacterium RIFCSPLOWO2_02_FULL_63_24	Not Present	1	1	0	0	0	0	0
Y5_MaxBin.017	Above	1.336312121	FCB Superphylum	Chitinophagaceae	Sediminibacterium sp. C3	Bacteria;Bacteroidetes;Bacteroidia;Chitinophagales;Chitinophagaceae;Sediminibacterium;	1	0	0	0	0	0	0
Y5_MetaBAT.27	Above	1.267295231	Betaproteobacteria	Rhodocyclaceae	Sulfuritalea hydrogenivorans	Not Present	2	2	1	0	1	0	0
X3_MetaBAT.5	Above	1.166165209	N/A	N/A	N/A	N/A	N/A	N/A	N/A	N/A	N/A	N/A	N/A
X3_MetaBAT.31	Above	1.244743676	Alphaproteobacteria	Beijerinckiaceae	Rhizobiales bacterium PAR1	Bacteria;Proteobacteria;Alphaproteobacteria;Rhizobiales;Beijerinckiaceae;Bosea;	2	0	0	0	0	0	0
X1_MetaBAT.5	Above	1.169026673	Alphaproteobacteria	Methylocystaceae	Methylocystis	Not Present	1	3	0	1	0	0	0
Y5_MetaBAT.19	Above	1.369804636	Betaproteobacteria	Gallionellaceae	Sideroxydans lithotrophicus	Not Present	1	1	0	0	0	0	0
X3_MetaBAT.33	Above	1.235276622	Alphaproteobacteria	Rhodosprillaceae	Magnetospirillum gryphiswaldense	Not Present	2	2	0	0	0	0	0
Y5_MetaBAT.37	Above	1.235294992	Not Present	Not Present	Not Present	Not Present	1	1	0	0	0	0	1
X3_MetaBAT.12	Above	1.21722685	Firmicutes	Unclassified	Desulfovirgula thermocuniculi	Not Present	2	0	0	0	0	0	0
X1_MaxBin.027	Below	1.313171027	0	0	Brevundimonas sp. Root1279	Bacteria;Proteobacteria;Alphaproteobacteria;Caulobacterales;Caulobacteraceae;Brevundimonas;	0	0	0	0	0	0	0
Y5_MaxBin.001	Above	1.493695557	Betaproteobacteria	Gallionellaceae	Gallionella capsiferriformans	Bacteria;Epsilonbacteraeota;Campylobacteria;Campylobacterales;Thiovulaceae;Sulfuricurvum;	1	1	0	0	0	0	0
X2_MetaBAT.4	Above	1.486360615	Elusimicrobia	Elusimicrobia	Elusimicrobia bacterium RIFOXYB2_FULL_62_6	Bacteria;Elusimicrobia;Elusimicrobia;Lineage IV;	1	1	0	0	0	0	0
X4_MetaBAT.17	Above	1.28099005	Nitrospirae	Nitrospirae	Nitrospirae bacterium GWF2_44_13 or bacterium BMS3Bbin07	Bacteria;Nitrospirae;Thermodesulfovibrionia;uncultured;	1	0	1	0	0	1	1
X4_MetaBAT.38	Above	1.268467997	PVC Superphylum	Omnitrophica	Candidatus Omnitrophica bacterium CG1_02_44_16	Unclassified;	2	0	0	0	0	0	0
Y4_MetaBAT.19	Above	1.250479444	N/A	N/A	N/A	N/A	N/A	N/A	N/A	N/A	N/A	N/A	N/A
X1_MaxBin.010	Above	1.174939033	Gammaproteobacteria	Unclassified	Gammaproteobacteria bacterium	Not Present	2	1	0	0	0	0	0
X1_MetaBAT.28	Above	1.376915954	Firmicutes	Erysipelotrichaceae	Firmicutes bacterium GWF2_51_9	Unclassified;	2	0	0	0	0	0	0
X3_MetaBAT.49	Above	1.263457777	N/A	N/A	N/A	N/A	N/A	N/A	N/A	N/A	N/A	N/A	N/A
Y1_MetaBAT.13	Above	1.178026318	Other	KSB1	bacterium BMS3Bbin04 (low identity)	Not Present	2	0	0	0	0	0	1
Y5_MaxBin.030	Below	1.444009819	Elusimicrobia	Elusimicrobia	Not Present	Bacteria;Elusimicrobia;Elusimicrobia;Lineage IV;	1	1	0	0	0	0	0
Y5_MetaBAT.25	Above	1.314518543	Nitrospirae	Nitrospirae	Nitrospirae bacterium GWC2_56_14	Bacteria;Nitrospirae;4-29-1;	2	0	0	0	0	1	1
Y5_MetaBAT.46	Below	1.325420707	Chloroflexi	Unclassified	Anaerolineae bacterium CG1_02_58_13	Bacteria;Chloroflexi;Anaerolineae;Anaerolineales;Anaerolineaceae;uncultured;	2	0	0	0	0	0	0
X3_MaxBin.006	Above	1.234618701	Betaproteobacteria	Hydrogenphilaceae	Hydrogenophilaceae bacterium CG1_02_62_390	Not Present	1	0	0	0	0	0	0
Y3_MetaBAT.3	Above	1.109627634	Betaproteobacteria	Hydrogenphilaceae	Hydrogenophilaceae bacterium CG1_02_62_390	Not Present	1	0	0	0	0	0	0
X1_MetaBAT.8	Below	1.196374967	PVC Superphylum	Verrucomicrobia	Pedosphaera sp. Tous-C6FEB	Not Present	1	1	0	0	0	0	0
X3_MetaBAT.1	Above	1.134801616	Alphaproteobacteria	Methylocystaceae	Methylocystis	Bacteria;Proteobacteria;Alphaproteobacteria;Rhizobiales;Beijerinckiaceae;Methylocystis;	1	2	0	1	0	0	0
X3_MaxBin.022	Above	1.563165952	Alphaproteobacteria	Rhodobacteraceae	Pseudorhodobacter psychrotolerans	Bacteria;Proteobacteria;Alphaproteobacteria;Rhodobacterales;Rhodobacteraceae;Pseudorhodobacter;	0	2	0	0	0	0	0
Y5_MaxBin.004	Above	1.135029697	Betaproteobacteria	Gallionellaceae	Sideroxydans sp. GWF2_59_14	Not Present	1	1	0	0	0	0	0
Y3_MetaBAT.38	Above	1.308168873	Deltaproteobacteria	Desulfobacteraceae	Desulfobacula sp. GWF2_41_7	Not Present	1	0	0	0	0	1	1
Y1_MetaBAT.9	Above	1.145050128	Deltaproteobacteria	Desulfobulbaceae	Desulfobulbus sp. Tol-SR	Not Present	0	0	0	0	0	1	1
X1_MaxBin.003	Above	1.169041369	Alphaproteobacteria	Rhodosprillaceae	Magnetospirillum gryphiswaldense	Not Present	2	3	0	0	0	0	0
Y1_MetaBAT.38	Above	1.356831684	FCB Superphylum	Chitinophagaceae	Sediminibacterium sp. C3	Bacteria;Bacteroidetes;Bacteroidia;Chitinophagales;Chitinophagaceae;Sediminibacterium;	1	0	0	0	0	0	0
X4_MetaBAT.5	Below	N/A	Deltaproteobacteria	Desulfobacteraceae	Deltaproteobacteria bacterium RBG_13_43_22	Bacteria;Proteobacteria;Deltaproteobacteria;Syntrophobacterales;Syntrophobacteraceae;uncultured;	2	0	0	0	0	1	0
Y3_MetaBAT.12	Above	1.169712056	0	0	Hydrogenophilaceae bacterium CG1_02_62_390 or Hydrogenophilales bacterium RIFOXYD1_FULL_62_11	Not Present	0	0	0	0	0	0	0
X4_MaxBin.005	Above	1.264515624	Betaproteobacteria	Hydrogenphilaceae	Hydrogenophilaceae bacterium CG1_02_62_390	Not Present	1	0	0	0	0	0	0
Y4_MetaBAT.1	Above	1.168950914	N/A	N/A	N/A	N/A	N/A	N/A	N/A	N/A	N/A	N/A	N/A
X3_MetaBAT.39	Below	1.254254958	N/A	N/A	N/A	N/A	N/A	N/A	N/A	N/A	N/A	N/A	N/A
X2_MaxBin.011	Above	1.203789884	Alphaproteobacteria	Rhodosprillaceae	Rhodospirillales bacterium 35-66-84	Not Present	2	2	0	0	0	0	0
Y3_MaxBin.027	Below	1.357995828	FCB Superphylum	Ignavibacteria	Ignavibacteriales bacterium CG07_land_8_20_14_0_80_59_12	Unclassified;	1	0	0	0	0	0	1
X1_MaxBin.021	Above	1.295564077	0	0	Flavobacteriales bacterium	Unclassified;	0	0	0	0	0	0	0
X3_MaxBin.002	Below	1.163995119	Betaproteobacteria	Rhodocyclaceae	Rhodocyclales bacterium GWA2_65_19 or Sulfuritalea hydrogenivorans	Not Present	1	1	1	0	0	0	0
X1_MetaBAT.27	Above	1.331546953	N/A	N/A	N/A	N/A	N/A	N/A	N/A	N/A	N/A	N/A	N/A
X3_MetaBAT.18	Above	1.238040143	Actinobacteria	Unclassified	Actinobacteria bacterium HGW-Actinobacteria-1	Bacteria;Actinobacteria;Coriobacteriia;OPB41;	1	0	0	0	0	0	1
X3_MaxBin.016	Below	1.213284101	PVC Superphylum	Verrucomicrobia	Pedosphaera sp. Tous-C6FEB	Unclassified;	1	1	0	0	0	0	0
X2_MetaBAT.1	Above	1.154072697	Alphaproteobacteria	Rhodosprillaceae	Telmatospirillum siberiense	Not Present	1	0	0	0	0	0	0
Y5_MaxBin.002	Above	1.300288418	Epsilonproteobacteria	Helicobacteraceae	Sulfuricurvum kujiense	Not Present	1	0	0	0	0	0	0
Y1_MetaBAT.64	Below	1.38747597	FCB Superphylum	Sphingobacteriaceae	Sphingobacterium sp. PM2-P1-29	Unclassified;	0	1	0	0	0	0	0
Y1_MetaBAT.10	Below	1.178585771	Deltaproteobacteria	Desulfobulbaceae	Desulfobulbaceae bacterium DB1	Not Present	2	1	0	0	0	1	1
X3_MetaBAT.37	Below	1.220003075	N/A	N/A	N/A	N/A	N/A	N/A	N/A	N/A	N/A	N/A	N/A
X2_MetaBAT.6	Above	1.265042464	FCB Superphylum	Bacteroidetes	Bacteroidetes bacterium HGW-Bacteroidetes-1	Not Present	2	0	0	0	0	0	0
X2_MetaBAT.21	Above	1.247934617	N/A	N/A	N/A	N/A	N/A	N/A	N/A	N/A	N/A	N/A	N/A
Y4_MetaBAT.47	Above	1.291620608	Not Present	Not Present	Not Present	Not Present	1	1	0	0	0	1	0
Y1_MetaBAT.35	Above	1.24924242	Deltaproteobacteria	Desulfobacteraceae	Desulfobacterales bacterium CG23_combo_of_CG06-09_8_20_14_all_51_8	Not Present	0	0	0	0	0	1	0
X2_MetaBAT.16	Above	1.281679917	N/A	N/A	N/A	N/A	N/A	N/A	N/A	N/A	N/A	N/A	N/A
X3_MetaBAT.42	Above	1.272795966	FCB Superphylum	Prolixibacteraceae	Draconibacterium	Not Present	1	0	0	0	0	0	0
X3_MaxBin.024	Below	1.248699588	Nitrospirae	Nitrospirae	Nitrospirae bacterium GWC2_46_6 or Nitrospira cf. moscoviensis SBR1015	Not Present	0	0	0	0	0	1	0
Y1_MetaBAT.44	Above	1.267123466	Deltaproteobacteria	Desulfobacteraceae	Desulfobacteraceae bacterium 4572_123	Unclassified;	2	1	0	0	0	0	0
X3_MaxBin.027	Above	1.36735958	N/A	N/A	N/A	N/A	N/A	N/A	N/A	N/A	N/A	N/A	N/A
X3_MetaBAT.40	Below	1.264084782	PVC Superphylum	Planctomycetes	Planctomycetes bacterium GWA2_50_13	Unclassified;	1	0	0	0	0	0	0
X3_MaxBin.026	Above	1.243016817	Gammaproteobacteria	Unclassified	Gammaproteobacteria bacterium	Unclassified;	2	1	0	0	0	0	0
X3_MetaBAT.27	Below	1.249769989	Deltaproteobacteria	Geobacteraceae	Geobacter sp. DSM 9736	Not Present	1	0	1	0	0	0	1
Y4_MetaBAT.11	Above	1.352987891	Firmicutes	Erysipelotrichaceae	Firmicutes bacterium GWF2_51_9	Unclassified;	2	0	0	0	0	0	0
X2_MaxBin.003	Above	1.552760274	FCB Superphylum	Ignavibacteria	Ignavibacteria bacterium GWC2_38_9 or Candidatus Kryptobacter tengchongensis (low)	Not Present	2	0	0	0	0	0	1
Y4_MetaBAT.31	Below	1.265374834	Gammaproteobacteria	Thiotricales	Candidatus Tenderia electrophaga	Bacteria;Proteobacteria;Gammaproteobacteria;Acidiferrobacterales;Acidiferrobacteraceae;uncultured;	1	1	0	0	0	0	0
X1_MetaBAT.7	Above	1.172592527	N/A	N/A	N/A	N/A	N/A	N/A	N/A	N/A	N/A	N/A	N/A
Y4_MaxBin.002	Above	1.131930085	Alphaproteobacteria	Methylocystaceae	Methylocystis	Bacteria;Proteobacteria;Alphaproteobacteria;Rhizobiales;Beijerinckiaceae;Methylocystis;	1	3	0	1	0	0	0
Y1_MaxBin.005	Below	1.180906361	FCB Superphylum	Latescibacteria	bacterium CG17_big_fil_post_rev_8_21_14_2_50_64_8	Unclassified;	2	1	0	0	0	0	1
Y5_MaxBin.003	Above	1.288386309	Betaproteobacteria	Rhodocyclaceae	Rhodocyclales bacterium RIFCSPLOWO2_02_FULL_63_24	Bacteria;Proteobacteria;Deltaproteobacteria;Desulfobacterales;Desulfobulbaceae;MSBL7;	1	2	1	0	0	0	1
Y4_MetaBAT.27	Above	1.468301508	FCB Superphylum	Ignavibacteria	Ignavibacteria bacterium GWC2_38_9	Not Present	2	0	0	0	0	0	1
Y1_MetaBAT.16	Below	1.25445713	Nitrospirae	Nitrospirae	Nitrospirae bacterium 13_2_20CM_2_62_8	Not Present	1	1	0	0	0	0	0
Y3_MaxBin.020	Above	1.269358777	Betaproteobacteria	Rhodocyclaceae	Rugosibacter aromaticivorans	Not Present	N/A	N/A	N/A	N/A	N/A	N/A	N/A
X4_MaxBin.009	Above	1.493234581	Elusimicrobia	Elusimicrobia	Elusimicrobia bacterium RIFOXYB2_FULL_62_6	Bacteria;Elusimicrobia;Elusimicrobia;Lineage IV;	1	1	0	0	0	0	0
Y3_MetaBAT.8	Above	1.254555692	FCB Superphylum	Chitinophagaceae	Sphingobacteriia bacterium 35-36-14	Not Present	1	0	0	0	0	0	0
Y1_MaxBin.006	Above	1.348236012	Betaproteobacteria	Comamonadaceae	Polaromonas sp. AET17H-212 (100%)	Unclassified;	2	2	0	0	0	0	0
X3_MetaBAT.9	Above	1.154212121	Other	Spirochates	Spirochaetae bacterium HGW-Spirochaetae-9	Not Present	1	0	0	0	0	0	0
Y4_MetaBAT.6	Above	1.155863889	Betaproteobacteria	Hydrogenphilaceae	Hydrogenophilaceae bacterium CG1_02_62_390	Not Present	1	0	0	0	0	0	0
Y4_MetaBAT.53	Above	1.306914943	Firmicutes	Unclassified	Desulfovirgula thermocuniculi	Not Present	2	0	0	0	0	0	0
Y1_MetaBAT.3	Above	1.342307352	FCB Superphylum	Ignavibacteria	Ignavibacteria bacterium GWC2_38_9	Bacteria;Bacteroidetes;Ignavibacteria;Ignavibacteriales;SR-FBR-L83;	2	0	0	0	0	0	1
X3_MetaBAT.8	Above	1.201584202	Betaproteobacteria	Gallionellaceae	Gallionellaceae bacterium CG1_02_60_325	Not Present	1	1	0	0	0	0	1
Y4_MetaBAT.50	Above	1.903179405	Not Present	Not Present	Not Present	Not Present	1	0	0	0	0	0	0
X3_MetaBAT.13	Above	1.174294756	FCB Superphylum	Bacteroidetes	Bacteroidetes bacterium HGW-Bacteroidetes-11	Not Present	2	0	0	0	0	0	0
Y4_MaxBin.041	Above	1.311992756	Not Present	Not Present	Not Present	Unclassified;	1	1	0	0	0	0	0
X2_MaxBin.009	Above	1.268919811	N/A	N/A	N/A	N/A	N/A	N/A	N/A	N/A	N/A	N/A	N/A
X3_MaxBin.031	Below	1.27386929	FCB Superphylum	Bacteroidetes	Bacteroidetes bacterium HGW-Bacteroidetes-9 or Chryseobacterium indologenes	Not Present	1	1	0	0	0	0	0
Y3_MetaBAT.14	Above	1.325241491	Chloroflexi	Anaerolineaceae	Anaerolineae bacterium CG2_30_58_95	Bacteria;Chloroflexi;Anaerolineae;Anaerolineales;Anaerolineaceae;uncultured;	1	0	0	0	0	0	0
Y3_MetaBAT.4	Above	1.347832594	FCB Superphylum	Ignavibacteria	Ignavibacteria bacterium GWC2_38_9	Not Present	2	0	0	0	0	0	1
X2_MaxBin.013	Above	1.291675249	Other	WOR-1	candidate division WOR-1 bacterium RIFCSPHIGHO2_01_FULL_53_15	Unclassified;	2	0	0	0	0	0	0
X4_MetaBAT.7	Above	1.238952958	FCB Superphylum	Bacteroidetes	Bacteroidetes bacterium HGW-Bacteroidetes-1	Not Present	2	0	0	0	0	0	0
X1_MetaBAT.9	Above	1.343260338	Other	Fusobacteria	endosymbiont 'TC1' of Trimyema compressum	Not Present	1	1	0	0	0	0	0
Y4_MaxBin.044	Above	1.314726779	Nitrospirae	Nitrospirae	Nitrospirae bacterium GWC2_46_6 or Nitrospira cf. moscoviensis SBR1015	Not Present	0	0	0	0	0	1	0
X2_MetaBAT.7	Above	1.196251671	Nitrospirae	Nitrospirae	Nitrospirae bacterium GWF2_44_13 or bacterium BMS3Bbin07	Unclassified;	1	0	1	0	0	1	1
Y5_MaxBin.006	Above	1.191378215	Not Present	Not Present	Not Present	Not Present	2	1	0	0	0	0	1
Y3_MetaBAT.59	Above	1.425655756	Deltaproteobacteria	Desulfovibrionaceae	Deltaproteobacteria bacterium HGW-Deltaproteobacteria-8	Not Present	2	0	0	0	0	1	0
Y4_MetaBAT.20	Above	1.229986429	Betaproteobacteria	Comamonadaceae	Hydrogenophaga sp. A37 or Betaproteobacteria bacterium HGW-Betaproteobacteria-9	Not Present	1	1	0	0	0	0	0
X1_MetaBAT.29	Above	1.291372925	Betaproteobacteria	Gallionellaceae	Gallionellaceae bacterium CG1_02_60_325	Not Present	1	1	0	0	0	0	1
X4_MaxBin.014	Above	N/A	N/A	N/A	N/A	N/A	N/A	N/A	N/A	N/A	N/A	N/A	N/A
Y3_MetaBAT.25	Above	1.286785793	Alphaproteobacteria	Unclassified	Not Present	Bacteria;Proteobacteria;Alphaproteobacteria;Rhizobiales;A0839;	2	1	0	0	0	0	0
Y5_MetaBAT.62	Below	1.362520094	Nitrospirae	Nitrospirae	Nitrospirae bacterium RBG_19FT_COMBO_55_12	Not Present	1	1	0	0	0	1	1
Y5_MetaBAT.35	Above	1.21516201	Betaproteobacteria	Unclassified	Aquabacterium sp. NJ1	Bacteria;Proteobacteria;Gammaproteobacteria;Betaproteobacteriales;Burkholderiaceae;Aquabacterium;	0	3	0	0	0	0	0
X1_MetaBAT.24	Above	1.240117237	Betaproteobacteria	Hydrogenphilaceae	Hydrogenophilaceae bacterium CG1_02_62_390	Not Present	1	0	0	0	0	0	0
X2_MaxBin.007	Above	1.242488363	N/A	N/A	N/A	N/A	N/A	N/A	N/A	N/A	N/A	N/A	N/A
Y4_MaxBin.007	Below	1.21278552	Betaproteobacteria	Gallionellaceae	Gallionellaceae bacterium CG1_02_60_325	Not Present	1	1	0	0	0	0	1
Y5_MetaBAT.41	Below	1.241915097	N/A	N/A	N/A	N/A	N/A	N/A	N/A	N/A	N/A	N/A	N/A
Y4_MetaBAT.28	Above	1.341015783	0	0	Myxococcales bacterium SG8_38_1	Unclassified;	0	0	0	0	0	0	0
X4_MetaBAT.14	Above	1.204096942	0	0	Legionella sp.	Not Present	0	0	0	0	0	0	0
X2_MetaBAT.12	Above	1.333058178	N/A	N/A	N/A	N/A	N/A	N/A	N/A	N/A	N/A	N/A	N/A
Y4_MetaBAT.49	Above	1.306190017	Other	Spirochates	Spirochaetae bacterium HGW-Spirochaetae-9	Not Present	1	0	0	0	0	0	0
X3_MetaBAT.23	Above	1.199524436	N/A	N/A	N/A	N/A	N/A	N/A	N/A	N/A	N/A	N/A	N/A
Y3_MetaBAT.15	Above	1.185159067	Betaproteobacteria	Comamonadaceae	Comamonadaceae bacterium CG2_30_60_41	Bacteria;Proteobacteria;Gammaproteobacteria;Betaproteobacteriales;Burkholderiaceae;Hydrogenophaga;	1	2	0	0	0	0	0
Y3_MetaBAT.5	Above	1.221395911	FCB Superphylum	Bacteroidetes	Bacteroidetes bacterium HGW-Bacteroidetes-1	Not Present	2	0	0	0	0	0	0
Y3_MaxBin.028	Above	1.283469212	Actinobacteria	Microbacteriaceae	Microcella alkaliphila	Bacteria;Actinobacteria;Actinobacteria;Micrococcales;Microbacteriaceae;	0	2	0	0	0	0	0
Y4_MaxBin.020	Above	1.230723844	Gammaproteobacteria	Unclassified	Gammaproteobacteria bacterium	Unclassified;	2	1	0	0	0	0	0
Y1_MetaBAT.39	Above	1.56601852	Deltaproteobacteria	Unclassified	Deltaproteobacteria bacterium GWA2_54_12	Bacteria;Proteobacteria;Deltaproteobacteria;DTB120;	3	1	0	0	0	0	0
X3_MaxBin.023	Above	1.381901352	Alphaproteobacteria	Hyphomonadaceae	Hyphomonadaceae bacterium UKL13-1	Bacteria;Proteobacteria;Alphaproteobacteria;Caulobacterales;Hyphomonadaceae;UKL13-1;	0	1	0	0	0	0	0
Y3_MetaBAT.13	Above	1.245428777	Alphaproteobacteria	Rhodobacteraceae	Rhodobacterales bacterium 12-65-15	Not Present	1	2	0	2	0	0	0
Y5_MetaBAT.34	Above	1.320667241	Other	TA06	uncultured bacterium	Not Present	1	0	0	0	0	0	0
Y4_MetaBAT.15	Below	1.253501649	PVC Superphylum	Planctomycetes	Planctomycetes bacterium GWA2_50_13	Unclassified;	1	0	0	0	0	0	0
Y4_MetaBAT.37	Above	1.459539858	Elusimicrobia	Elusimicrobia	Elusimicrobia bacterium RIFOXYB2_FULL_62_6	Bacteria;Elusimicrobia;Elusimicrobia;Lineage IV;	1	1	0	0	0	0	0
X3_MetaBAT.10	Above	1.138823962	Deltaproteobacteria	Desulfobulbaceae	Desulfopila aestuarii	Not Present	1	1	0	0	0	1	0
Y1_MetaBAT.12	Above	1.20758885	Betaproteobacteria	Comamonadaceae	Hydrogenophaga	Bacteria;Proteobacteria;Gammaproteobacteria;Betaproteobacteriales;Burkholderiaceae;Hydrogenophaga;	1	1	0	0	0	0	0
X3_MetaBAT.4	Above	1.256646057	Other	Fusobacteria	endosymbiont 'TC1' of Trimyema compressum	Not Present	1	1	0	0	0	0	0
Y4_MaxBin.009	Above	1.232014677	Alphaproteobacteria	Rhodosprillaceae	Magnetospirillum gryphiswaldense	Bacteria;Proteobacteria;Alphaproteobacteria;Rhodospirillales;Magnetospirillaceae;Magnetospirillum;	2	2	0	0	0	0	0
Y5_MaxBin.018	Above	1.217815436	Deltaproteobacteria	Desulfovibrionaceae	Deltaproteobacteria bacterium HGW-Deltaproteobacteria-8	Not Present	2	0	0	0	0	1	0
Y5_MetaBAT.7	Above	1.247465345	Nitrospirae	Nitrospirae	bacterium (Candidatus Torokbacteria) CG09_land_8_20_14_0_10_42_11	Not Present	1	1	1	0	0	0	1
X1_MetaBAT.17	Above	1.263136764	N/A	N/A	N/A	N/A	N/A	N/A	N/A	N/A	N/A	N/A	N/A
X1_MetaBAT.12	Above	1.171084014	N/A	N/A	N/A	N/A	N/A	N/A	N/A	N/A	N/A	N/A	N/A
X3_MetaBAT.21	Above	1.311312397	Not Present	Not Present	Not Present	Not Present	1	1	0	0	0	0	0
Y4_MetaBAT.40	Above	1.285687858	Alphaproteobacteria	Beijerinckiaceae	Rhizobiales bacterium PAR1	Bacteria;Proteobacteria;Alphaproteobacteria;Rhizobiales;Rhizobiales Incertae Sedis;Phreatobacter;	3	1	0	0	0	0	0
X1_MetaBAT.14	Above	1.196356455	N/A	N/A	N/A	N/A	N/A	N/A	N/A	N/A	N/A	N/A	N/A
X1_MetaBAT.41	Above	1.275460838	Other	Spirochates	Spirochaetae bacterium HGW-Spirochaetae-9	Not Present	1	0	0	0	0	0	0
X4_MaxBin.016	Above	1.331038635	Other	WOR-1	candidate division WOR-1 bacterium RIFCSPHIGHO2_01_FULL_53_15	Not Present	2	0	0	0	0	0	0
X1_MaxBin.001	Below	1.152107775	Betaproteobacteria	Rhodocyclaceae	Rhodocyclales bacterium RIFCSPLOWO2_02_FULL_63_24	Not Present	1	1	1	0	0	0	0
X4_MetaBAT.27	Below	1.432914841	Other	Unclassified	Deltaproteobacteria bacterium CG2_30_43_15	Bacteria;Proteobacteria;Deltaproteobacteria;Desulfobacterales;Desulfobacteraceae;uncultured;	2	0	0	0	0	1	0
Y3_MaxBin.026	Below	1.39922114	FCB Superphylum	Saprospiraceae	Lewinella nigricans	Not Present	1	0	0	0	0	0	0
Y1_MaxBin.020	Above	1.219678531	Other	Holophagaceae	Holophaga foetida	Bacteria;Acidobacteria;Holophagae;Holophagales;Holophagaceae;Geothrix;	1	0	0	0	0	0	1
