# Supplementary material for: Capability for arsenic mobilization in groundwater is distributed across broad phylogenetic lineages
Source: PLoS One. 2019 Sep 6;14(9):e0221694. doi: 10.1371/journal.pone.0221694 (PMC6730927; doi:10.1371/journal.pone.0221694)
Supplement: S4 Table — (XLSX) [file pone.0221694.s013.xlsx]

## Sheet: S4 Table - Geochemistry
Sample Name	ORP	pH	Specific Conductivity (uS/cm)	Temp (degree C)	Water_Level (ft)	Arsenic (ug/L)	Barium (ug/L0	Calcium (mg/L)	Copper (ug/L)	Iron (ug/L)	Manganese (ug/L)	Potassium (mg/L)	Sodium (mg/L)	Strontium (ug/L)	Zinc (ug/L)	Ammonia (mg/L)	Total_N (mg/L)	Sulfate (mg/L)
Athens 7/19/2016	-165	7.5	1387	14.4	16.05	2.7	67	154	0	8200	617	4.3	80.1	670	0	0.188	0.51	171
Athens 4/13/2016	-164	NA	1322	13.9	10.12	3	55	133	0	6710	529	3.3	68.8	565	0	0.225	0.43	211
Athens 2/2/2016	-166	7.54	1351	14.1	15.53	2.9	62	147	0	7810	586	3.7	74.6	602	0	0.22	0.35	199
Athens 10/27/2015	-172	7.49	1450	14.2	17.04	2.8	71	159	0	8470	626	4.2	85.2	659	0	0.174	0.47	191
Athens 7/22/2015	-180	7.47	1434	15.4	13.76	3.1	71	162	0	8170	652	4.1	80.3	661	0	0.221	0.5	194
Athens 4/15/2015	-171	7.53	1688	14.1	10.12	3.3	81	177	0	7790	668	4.5	115	770	0	0.239	0.38	251
Athens 1/21/2015	-155	7.35	1404	13.7	15.61	3	72	171	0	8230	659	4.1	87.4	693	0	0.213	0.4	201
Athens 10/7/2014	-170	7.46	1379	14.2	17.1	2.9	75	171	0	7520	647	3.9	77.7	678	0	0.179	0.39	195
Athens 7/8/2014	-181	7.54	1290	14.4	15.4	2.4	63	144	0	7070	567	3.7	71.3	603	0	0.122	0.28	232
Athens 5/29/2014	-168	7.5	1244	15.2	13.63	2.3	61	144	0	6610	558	3.4	63.6	600	0	0.195	0.36	268
Athens 4/24/2014	-178	7.4	1233	13.9	13.88	2.4	61	147	0	6550	568	2.8	62	602	0	0.168	0.23	273
Athens 3/26/2014	-165	7.47	1212	13.7	14.12	2.5	59	146	0	7100	581	3.6	63.7	624	0	0.174	0.44	344
Athens 1/30/2014	-167	7.63	1213	13.8	14.43	2.3	55	136	0	6430	539	3	62	581	0	0.153	0.59	297
Athens 12/19/2013	-144	7.38	1179	13.7	14.15	2.4	58	144	0	6730	577	3	59	593	0	0.207	0.44	309
Athens 11/18/2013	-157	7.42	1291	14.1	15.95	2.6	60	139	0	7130	558	4	73	598	0	0.199	0.47	216
Athens 10/30/2013	-166	7.46	1325	14.4	16.66	2.8	62	143	0	7290	575	3	75	591	0	0.268	0.61	193
Athens 9/24/2013	-163	7.44	1333	14.5	16.26	2.9	64	148	0	7190	581	4	74	598	0	0.165	0.44	180
Athens 8/28/2013	-168	7.43	1292	15.4	15.87	2.5	63	145	0	7290	577	4	77	602	0	0.166	0.45	183
Athens 7/31/2013	-170	7.44	1300	14.6	14.68	2.7	60	141	0	7150	567	3	74	578	0	0.15	0.47	184
Athens 6/26/2013	-184	7.41	1311	15.4	15.53	2.8	63	147	0	7730	591	4	76	607	0	0.205	0.57	155
Athens 5/29/2013	-192	NA	1282	14.6	15.5	2.8	60	144	0	7260	578	4	71	604	0	0.257	0.45	154
Athens 4/30/2013	-180	7.45	1285	14.3	13.94	2.8	62	154	0	7610	614	4	72	647	0	0.195	0.54	191
Athens 3/27/2013	-172	7.46	1285	14.2	13.6	3.2	60	144	0	7900	596	4	74	613	0	0.228	0.61	160
Athens 2/21/2013	-175	7.52	1295	14	14.7	3.1	54	135	0	6920	542	3	68	571	0	0.225	1.01	179
Athens 1/24/2013	-172	7.52	1326	14	14.98	3	57	143	0	7840	584	4	74	598	0	0.214	0.97	163
Athens 12/19/2012	-166	7.4	1340	14.2	14.88	2.6	56	144	0	7260	566	4	73	603	0	0.227	0.22	125
Athens 11/28/2012	-171	7.39	1393	14.2	16.78	3.2	64	158	0	8180	618	4	84	658	0	0.225	0.58	153
Athens 10/24/2012	-166	7.41	1410	14.5	17.13	3.2	58	143	0	7270	560	4	77	603	0	0.206	0.82	135
Athens 9/19/2012	-169	7.44	1432	14.3	16.95	2.9	60	151	0	7440	583	4	75	610	0	0.183	0.41	127
Athens 8/21/2012	-165	7.44	1402	14.5	16.83	3.1	59	151	0	7980	596	4	77	618	0	0.186	0.58	137
Athens 7/18/2012	-165	7.41	1400	14.6	16.8	3.3	55	139	0	7460	535	4	71	572	0	0.183	0.52	121
Athens 6/7/2012	-163	7.38	1404	14.4	15.59	3	56	146	0	7490	565	4	72	602	0	0.18	0.52	161
Athens 5/10/2012	-173	7.49	1412	14.4	NA	3	61	159	0	8650	639	4	73	645	0	0.194	0.51	186
Greene 7/19/2016	-14	7.26	661	12.1	12.64	0	217	89.2	0	407	24	2	7.6	294	0	0	0	27.5
Greene 4/13/2016	23	NA	663	11.7	11.03	0	192	81.2	0	201	0	0	6.6	263	0	0	0	31
Greene 2/2/2016	21	7.29	658	11.8	11.5	0	208	88	0	287	0	0	6.9	273	0	0	0	29.4
Greene 10/27/2015	23	7.25	653	11.8	12.41	0	222	90.5	0	251	0	0	7.1	288	0	0	0	32.2
Greene 7/22/2015	38	7.15	658	12	10.85	0	217	91	0	446	0	2	7	286	0	0	0	32.2
Greene 4/15/2015	16	7.25	648	11.8	11.8	0	225	95.15	0	274	0	0	7.15	304	0	0	0	33
Greene 1/21/2015	61	7.1	657	11.2	12.67	0	230	98.5	0	381	0	2	7	300	0	0	0	33
Greene 10/7/2014	12	7.21	646	12	12.62	0	237	96.4	570	2800	0	0	6.3	292	155	0	0	35.2
Greene 7/8/2014	14	7.27	646	12.3	11.04	0	213	87.3	0	233	0	0	6.3	276	0	0	0	41.6
Greene 5/29/2014	45	7.43	649	12.2	11	0	217	89.1	0	812	0	0	6.1	280	0	0	0.32	37
Greene 4/24/2014	79	7.49	646	11.7	11.04	0	226	92.6	0	360	0	0	5.8	289	0	0	0	35.5
Greene 3/26/2014	19	7.19	645	11.9	11.59	0	221	91	0	690	0	0	6.7	293	0	0	0	42.2
Greene 1/30/2014	80	7.37	645	11.8	11.95	0	210	86	0	434	0	2	6	282	0	0	0.38	33.4
Greene 12/19/2013	71	7.19	653	11	13.23	0	218	88	0	315	0	2	7	286	0	0	0	32.6
Greene 11/18/2013	50	7.24	648	12	13.18	0	210	86	0	620	0	2	7	282	0	0	0	35.8
Greene 10/30/2013	78	7.2	646	11.9	13.42	5.7	89	115	0	1840	251	0	10	195	0	0.115	0.32	89
Greene 9/24/2013	38	7.17	648	12.1	13.32	0	225	91	0	1150	0	2	6	278	0	0	0	32.9
Greene 8/28/2013	69	7.09	652	12.4	13.19	5.6	87	112	0	1790	244	0	10	193	0	0.08	0	86
Greene 7/31/2013	66	7.21	650	12.1	12.68	0	216	89	0	367	0	2	7	278	0	0	0	39.2
Greene 6/26/2013	90	7.19	652	12.6	12.31	0	224	93	0	207	0	2	8	291	0	0	0	37.6
Greene 5/29/2013	5	NA	654	12.2	12.49	0	224	92	0	499	0	2	8	293	0	0.054	0	36.4
Greene 4/30/2013	68	7.18	654	12.1	12.42	0	228	94	0	281	0	2	8	301	0	0	0	38.6
Greene 3/27/2013	57	7.2	652	11.8	12.71	0	220	90	0	683	0	2	8	288	0	0	0.31	33.9
Greene 2/21/2013	39	7.26	649	11.8	13.47	0	212	87	0	435	0	2	8	281	0	0	0	34.3
Greene 1/24/2013	44	7.28	650	11.7	13.66	0	218	88	0	1020	0	2	8	283	0	0	0	32
Greene 12/19/2012	71	7.19	654	11.8	13.88	0	225	93	0	416	0	2	9	296	0	0.052	0	34
Greene 11/28/2012	135	7.16	655	11.9	14.16	0	220	90	0	1080	0	0	8	288	0	0	0	31.7
Greene 10/24/2012	50	7.18	662	12	14.09	0	211	86	0	656	0	0	8	278	0	0	0	32.4
Greene 9/19/2012	50	7.24	667	11.9	13.92	0	225	89	0	3820	12	2	7	277	0	0	0	30.4
Greene 8/21/2012	35	7.24	673	12.2	13.62	0	220	91	0	446	0	2	7	286	0	0	0	35.5
Greene 7/18/2012	71	7.22	685	12.7	13.04	0	70	91	0	1440	196	0	8	157	0	0	0	35.2
Greene 6/7/2012	6	7.26	671	12.8	11.9	0	214	88	0	7680	39	2	7	279	0	0	0	41.7
Greene 4/25/2012	26	7.23	649	12.2	8.33	0	203	82	0	2980	23	0	6	264	0	0	0	52.3
Licking 7/19/2016	-88	7.32	796	12	26.77	6	96	121	0	2100	255	0	11.5	210	0	0.081	0	94.8
Licking 4/13/2016	-66	NA	794	11.5	24.19	6.3	96	125	0	2170	264	0	11.6	209	0	0.112	0.31	90.5
Licking 2/2/2016	-74	7.42	810	11.3	26.31	6.4	90	116	0	2010	245	0	10.8	189	0	0.11	0.3	89.3
Licking 10/27/2015	-91	7.35	806	11.6	27.13	6.1	91	114	0	1980	244	0	11.5	197	0	0.078	0.22	95.4
Licking 7/22/2015	-108	7.31	808	12.3	25.6	5.9	93	118	0	1870	250	0	10.9	192	0	0.107	0.21	96.2
Licking 4/15/2015	-89	7.36	798	11.5	24.27	6.1	94	123	0	1960	258	0	10.7	205	0	0.094	0.25	101
Licking 1/21/2015	-94	7.36	787	11	26.34	5.8	98	129	0	2030	270	0	11	209	0	0.094	0	92.6
Licking 10/7/2014	-85	7.32	790	11.6	27.2	5.8	97	125	0	1800	260	0	10.1	201	0	0.064	0	81.8
Licking 7/8/2014	-109	7.38	771	12	25.71	5.7	87	111	0	1760	237	0	10.1	190	0	0	0	90.1
Licking 5/29/2014	-109	7.36	764	13.2	25.7	5.7	86	110	0	1680	233	0	9.6	188	0	0.098	0.21	77.9
Licking 4/24/2014	-108	7.32	782	12.6	25.76	5.6	91	117	0	1780	252	0	9.2	199	0	0.054	0.29	76.1
Licking 3/26/2014	-97	7.29	776	11.3	26.08	5.5	87	115	0	1890	254	0	10	195	0	0.08	0	89.9
Licking 1/30/2014	-105	7.44	785	11.4	26.23	5.5	88	112	0	1850	246	0	10	201	0	0	0.52	84.9
Licking 12/19/2013	-94	7.23	801	11.4	26.51	5.7	91	116	0	1820	255	0	10	202	0	0.104	0.24	90.6
Licking 11/18/2013	-113	7.34	801	11.5	26.45	5.7	89	115	0	1900	251	0	10	203	0	0.092	0.22	94.9
Licking 10/30/2013	-111	7.36	797	11.9	26.88	0	217	89	0	275	0	2	6	279	0	0	0	32.2
Licking 9/24/2013	-84	7.31	801	11.5	26.87	5.75	91.5	117.5	0	1860	253	0	10	195.5	0	0.09	0.29	91.8
Licking 8/28/2013	-99	7.27	786	12.7	26.86	0	217	89	0	296	0	2	7	279	0	0	0	34.7
Licking 7/31/2013	-100	7.28	784	11.8	26.17	5.4	87	113	0	1790	247	0	10	186	0	0	0	95.9
Licking 6/26/2013	-101	7.33	782	12.4	26.86	5.5	90	116	0	1870	253	0	10	198	0	0.377	0.32	88.1
Licking 5/29/2013	-102	7.31	761	11.9	26.7	5.5	83	110	0	1780	245	0	10	184	0	0.132	0	79.4
Licking 4/30/2013	-105	NA	756	11.6	25.56	5.9	86	112	0	1790	247	0	10	195	0	0.109	0.55	81.3
Licking 3/27/2013	-108	7.34	753	11.4	25.78	6.1	84	109	0	1810	242	0	10	192	0	0.123	0.29	75.9
Licking 2/21/2013	-112	7.34	755	11.4	26.25	5.9	80	105	0	1680	230	0	9	182	0	0.12	0.29	70.4
Licking 1/24/2013	-111	7.3	755	11.4	26.14	5.9	83	108	0	1720	233	0	9	188	0	0.106	0.35	74.7
Licking 12/19/2012	-94	7.31	744	11.5	26.21	6.1	84	109	0	1760	237	0	9	191	0	0.136	0	68.9
Licking 11/29/2012	-116	7.31	744	11.4	27.13	5.9	83	109	0	1760	235	0	9	186	0	0.117	0	74.3
Licking 10/24/2012	-96	7.32	744	11.7	27.34	6	80	102	0	1640	225	0	9	182	0	0.08	0	64.4
Licking 9/19/2012	-120	7.33	746	11.9	27.45	5.5	80	105	0	1630	229	0	9	177	0	0.079	0	70.1
Licking 8/22/2012	-94	7.26	749	11.6	27.44	5.6	80	107	0	1700	234	0	9	179	0	0.07	0.24	67.6
Licking 7/18/2012	-95	7.32	739	11.9	27.3	6.1	70	51	0	440	138	5	44	263	11	0.084	0	70.8
Licking 6/7/2012	-91	7.39	735	11.6	26.73	5.7	74	99	0	1540	218	0	9	166	0	0.08	0	82.3
Licking 5/16/2012	-109	7.36	734	12	NA	5.7	82	107	0	1660	235	0	10	187	0	0.085	0	94.2
Licking - Private Well 6/2/2016	-91	7.2	906	13.5	NA	31.7	30	125	6.6	3160	49	3.7	21.7	6190	18	0.298	0.34	151
